# Supplementary material for: Large-scale characterization of the macrolide resistome reveals high diversity and several new pathogen-associated genes
Source: Microb Genom. 2022 Jan 27;8(1):000770. doi: 10.1099/mgen.0.000770 (PMC8914350; doi:10.1099/mgen.0.000770)
Supplement: Supplementary material 2 [file mgen-8-0770-s002.xlsx]

## Sheet: Genome assembly IDs
Supplementary Table 3: List of accession numbers for analyzed genomes and metagenomes
NCBI Assembly IDs
GCA_000010525.1
GCA_000007365.1
GCA_000007725.1
GCA_000009605.1
GCA_000021065.1
GCA_000021085.1
GCA_000090965.1
GCA_000174075.1
GCA_000183225.1
GCA_000183245.1
GCA_000183285.1
GCA_000183305.1
GCA_000217635.1
GCA_000225445.1
GCA_000225465.1
GCA_000521525.1
GCA_000521545.1
GCA_000521565.1
GCA_000521585.1
GCA_001280225.1
GCA_001648115.1
GCA_001700895.1
GCA_001939165.1
GCA_003096055.1
GCA_003099975.1
GCA_003671935.1
GCA_005080705.1
GCA_005080725.1
GCA_005080745.1
GCA_005080765.1
GCA_005080785.1
GCA_005080825.1
GCA_005080845.1
GCA_005080865.1
GCA_005080885.1
GCA_005080965.1
GCA_005081185.1
GCA_005081445.1
GCA_005081705.1
GCA_005081945.1
GCA_005082145.1
GCA_005082365.1
GCA_005082585.1
GCA_005082825.1
GCA_005083105.1
GCA_005083345.1
GCA_005083565.1
GCA_005083845.1
GCA_005237295.1
GCA_006741185.1
GCA_900016785.1
GCA_900128595.1
GCA_900128725.1
GCA_900128735.1
GCA_900560745.1
GCA_900698845.1
GCA_900698865.1
GCA_900698895.1
GCA_900698905.1
GCA_900698915.1
GCA_900698945.1
GCA_900698975.1
GCA_900699025.1
GCA_900699035.1
GCA_000218545.1
GCA_000020965.1
GCA_008244535.1
GCA_000378225.1
GCA_008015785.1
GCA_000012885.1
GCA_001375595.1
GCA_000518705.1
GCA_001735525.1
GCA_000016585.1
GCA_000169215.2
GCA_000519065.1
GCA_000615005.1
GCA_001591325.1
GCA_002157365.1
GCA_003044255.1
GCA_003315425.1
GCA_900457045.1
GCA_900457065.1
GCA_900457125.1
GCA_900636665.1
GCA_900636855.1
GCA_007197645.1
GCA_000988565.1
GCA_007991095.1
GCA_900111765.1
GCA_000012685.1
GCA_000278585.2
GCA_000340515.1
GCA_006400955.1
GCA_006401215.1
GCA_006401635.1
GCA_006402015.1
GCA_006402415.1
GCA_006402735.1
GCA_900106535.1
GCA_000219105.1
GCA_002305895.1
GCA_000165485.1
GCA_000168055.1
GCA_900109545.1
GCA_000335475.2
GCA_002305875.1
GCA_001027285.1
GCA_003243425.1
GCA_003387095.1
GCA_000601485.1
GCA_001189295.1
GCA_002343915.1
GCA_900112715.1
GCA_000067165.1
GCA_000418325.1
GCA_001589185.1
GCA_001589195.1
GCA_001589205.1
GCA_001589215.1
GCA_001589265.1
GCA_001589275.1
GCA_001589285.1
GCA_001589295.1
GCA_002748255.1
GCA_002950945.1
GCA_004135735.1
GCA_004135755.1
GCA_000382305.1
GCA_002222655.1
GCA_000018565.1
GCA_001442515.1
GCA_002024615.1
GCA_002355975.1
GCA_003789105.1
GCA_005954665.1
GCA_900106525.1
GCA_000163775.2
GCA_002951835.1
GCA_002928395.1
GCA_002928465.1
GCA_002928515.1
GCA_002928735.1
GCA_002928955.1
GCA_003987725.1
GCA_003987855.1
GCA_000685215.1
GCA_003250435.1
GCA_002683615.1
GCA_002684195.1
GCA_002689395.1
GCA_002692925.1
GCA_002695465.1
GCA_002695785.1
GCA_002700305.1
GCA_002709595.1
GCA_002710445.1
GCA_002716205.1
GCA_002722805.1
GCA_003331325.1
GCA_003455895.1
GCA_003476845.1
GCA_003486945.1
GCA_003491805.1
GCA_003504585.1
GCA_003506055.1
GCA_003506455.1
GCA_003509425.1
GCA_003509965.1
GCA_003512265.1
GCA_003514185.1
GCA_003517165.1
GCA_003530455.1
GCA_003533645.1
GCA_003538015.1
GCA_003751345.1
GCA_006738645.1
GCA_003963445.1
GCA_004339465.1
GCA_002954665.1
GCA_007997115.1
GCA_000427405.1
GCA_000222485.1
GCA_008274645.1
GCA_000218895.1
GCA_004292915.1
GCA_004293085.1
GCA_004293475.1
GCA_004293785.1
GCA_004293825.1
GCA_004293985.1
GCA_004294145.1
GCA_004295155.1
GCA_000024525.1
GCA_000171775.1
GCA_003149495.1
GCA_008065095.1
GCA_000165715.3
GCA_000092105.1
GCA_000181475.1
GCA_002341435.1
GCA_003526145.1
GCA_008298035.1
GCA_000153105.1
GCA_002967715.1
GCA_002967725.1
GCA_002967755.1
GCA_002967765.1
GCA_003044115.1
GCA_000025185.1
GCA_000186345.1
GCA_000283235.1
GCA_000008685.2
GCA_000021405.1
GCA_000166635.2
GCA_000166655.2
GCA_000171735.2
GCA_000171755.2
GCA_000172255.1
GCA_000172295.2
GCA_000172315.2
GCA_000172335.2
GCA_000181555.2
GCA_000181575.2
GCA_000181715.2
GCA_000181855.2
GCA_000382565.1
GCA_000444465.1
GCA_000501295.1
GCA_000501315.1
GCA_000501335.1
GCA_000501355.1
GCA_000501375.1
GCA_000501395.1
GCA_000501415.1
GCA_000501435.1
GCA_000501455.1
GCA_000501475.1
GCA_000501495.1
GCA_000501515.1
GCA_000501535.1
GCA_000501935.1
GCA_000501955.1
GCA_000501975.1
GCA_000501995.1
GCA_000502015.1
GCA_000502035.1
GCA_000502055.1
GCA_000502075.1
GCA_000502095.1
GCA_000502115.1
GCA_000502135.1
GCA_000502155.1
GCA_002083055.2
GCA_002151465.1
GCA_002151485.1
GCA_002151505.1
GCA_002442595.1
GCA_002995865.1
GCA_002995885.1
GCA_002995905.1
GCA_002995915.1
GCA_002995935.1
GCA_002995965.1
GCA_002995985.1
GCA_002996005.1
GCA_002996025.1
GCA_002996045.1
GCA_002996065.1
GCA_002996085.1
GCA_002996105.1
GCA_002996125.1
GCA_002996145.1
GCA_002996165.1
GCA_002996175.1
GCA_002996185.1
GCA_002996225.1
GCA_002996245.1
GCA_002996265.1
GCA_002996275.1
GCA_002996285.1
GCA_002996305.1
GCA_002996345.1
GCA_002996365.1
GCA_002996385.1
GCA_002996395.1
GCA_002996405.1
GCA_002996445.1
GCA_002996465.1
GCA_002996475.1
GCA_002996485.1
GCA_002996525.1
GCA_002996545.1
GCA_002996565.1
GCA_002996585.1
GCA_002996605.1
GCA_002996625.1
GCA_002996645.1
GCA_002996685.1
GCA_002996705.1
GCA_002996715.1
GCA_002996745.1
GCA_002996785.1
GCA_002996795.1
GCA_002996845.1
GCA_002996865.1
GCA_002996895.1
GCA_002996925.1
GCA_002996965.1
GCA_002996985.1
GCA_002997025.1
GCA_002997045.1
GCA_002997065.1
GCA_002997085.1
GCA_002997105.1
GCA_002997145.1
GCA_002997165.1
GCA_002997185.1
GCA_002997205.1
GCA_002997245.1
GCA_002997265.1
GCA_002997285.1
GCA_003367295.1
GCA_000012065.2
GCA_000568675.1
GCA_000568775.1
GCA_000568795.1
GCA_000956315.1
GCA_001598195.1
GCA_001660005.1
GCA_000512145.2
GCA_000568735.2
GCA_000012085.2
GCA_003568645.1
GCA_000568655.1
GCA_001936255.1
GCA_000518125.1
GCA_000568755.1
GCA_000378205.1
GCA_000147075.1
GCA_000184345.2
GCA_000008185.1
GCA_000191825.1
GCA_000338455.1
GCA_000338475.1
GCA_000338515.1
GCA_000338595.1
GCA_000338615.1
GCA_000338635.1
GCA_000340605.1
GCA_000340645.1
GCA_000340685.1
GCA_000340705.1
GCA_000340725.1
GCA_000340745.1
GCA_000413075.1
GCA_000413095.1
GCA_000413115.1
GCA_900497605.1
GCA_000022105.1
GCA_000383255.1
GCA_001012915.1
GCA_001012925.1
GCA_001012935.1
GCA_001012945.1
GCA_001012995.1
GCA_001013005.1
GCA_001013035.1
GCA_001013045.1
GCA_001013075.1
GCA_001013085.1
GCA_001013115.1
GCA_001013125.1
GCA_001013155.1
GCA_001013165.1
GCA_001013195.1
GCA_001013205.1
GCA_001013235.1
GCA_001013245.1
GCA_001013275.1
GCA_001676785.2
GCA_002100745.1
GCA_002117505.1
GCA_002117515.1
GCA_002850235.1
GCA_007595415.1
GCA_007595445.1
GCA_007595465.1
GCA_007595475.1
GCA_007595485.1
GCA_007595505.1
GCA_007595545.1
GCA_007595565.1
GCA_007595575.1
GCA_007595605.1
GCA_007595615.1
GCA_007595625.1
GCA_007595645.1
GCA_007595685.1
GCA_000008605.1
GCA_000017825.1
GCA_000024485.1
GCA_000246755.1
GCA_000246775.1
GCA_000246795.1
GCA_000246815.1
GCA_000304295.1
GCA_000387485.1
GCA_000410535.2
GCA_000410555.1
GCA_000604125.1
GCA_000813285.1
GCA_001628695.1
GCA_001655235.1
GCA_001655275.1
GCA_001655315.1
GCA_001655355.1
GCA_001655395.1
GCA_001655435.1
GCA_001655475.1
GCA_001655515.1
GCA_001655555.1
GCA_001712895.1
GCA_001712915.1
GCA_001712935.1
GCA_001712955.1
GCA_001712975.1
GCA_001712995.1
GCA_001713015.1
GCA_001713035.1
GCA_001713055.1
GCA_001713075.1
GCA_001713095.1
GCA_001713115.1
GCA_001713135.1
GCA_001713155.1
GCA_001713175.1
GCA_001713195.1
GCA_001713215.1
GCA_001713235.1
GCA_001713255.1
GCA_001713275.1
GCA_001713295.1
GCA_001713315.1
GCA_001713335.1
GCA_001761515.1
GCA_001761565.1
GCA_001941545.1
GCA_002271195.1
GCA_002271235.1
GCA_003055985.1
GCA_003076575.1
GCA_003611295.1
GCA_003611315.1
GCA_003627115.1
GCA_003952805.1
GCA_004194495.1
GCA_005311045.1
GCA_005311065.1
GCA_005311085.1
GCA_005311105.1
GCA_005311125.1
GCA_005311145.1
GCA_005311165.1
GCA_005311185.1
GCA_005311205.1
GCA_005311445.1
GCA_005341485.1
GCA_005408385.1
GCA_005408405.1
GCA_005885795.1
GCA_000187105.1
GCA_000513775.1
GCA_000944995.1
GCA_008152505.1
GCA_008152665.1
GCA_008152825.1
GCA_008153055.1
GCA_008153205.1
GCA_008153345.1
GCA_008271205.1
GCA_000421345.1
GCA_900111035.1
GCA_900113965.1
GCA_900497565.1
GCA_900497585.1
GCA_900497595.1
GCA_900566195.1
GCA_900573895.1
GCA_000255555.2
GCA_002749205.1
GCA_003245635.1
GCA_003249705.1
GCA_003252435.1
GCA_003447785.1
GCA_003450035.1
GCA_003451845.1
GCA_003453665.1
GCA_003455655.1
GCA_003489625.1
GCA_003489645.1
GCA_003497385.1
GCA_003500395.1
GCA_003500545.1
GCA_003517865.1
GCA_003520435.1
GCA_003527485.1
GCA_003532415.1
GCA_003538675.1
GCA_003543735.1
GCA_004294945.1
GCA_004554075.1
GCA_004555905.1
GCA_004556105.1
GCA_004557095.1
GCA_000195275.1
GCA_000017605.1
GCA_000017685.1
GCA_004769835.1
GCA_004770315.1
GCA_004770325.1
GCA_004770345.1
GCA_004770805.1
GCA_000007685.1
GCA_000092565.1
GCA_000216035.2
GCA_000216055.2
GCA_000216075.2
GCA_000216095.2
GCA_000216115.3
GCA_000216135.3
GCA_000216155.3
GCA_000216175.3
GCA_000216195.3
GCA_000216215.2
GCA_000216235.3
GCA_000216295.3
GCA_000216335.3
GCA_000216355.3
GCA_000216375.3
GCA_000216395.2
GCA_000216415.2
GCA_000216435.2
GCA_000216475.2
GCA_000216495.2
GCA_000216515.2
GCA_000216535.2
GCA_000216555.3
GCA_000216575.2
GCA_000216595.3
GCA_000216615.2
GCA_000216635.2
GCA_000216655.2
GCA_000216675.2
GCA_000216695.2
GCA_000216715.2
GCA_000216735.2
GCA_000216755.2
GCA_000216775.2
GCA_000216795.2
GCA_000216815.2
GCA_000216835.2
GCA_000216855.2
GCA_000216875.2
GCA_000216895.2
GCA_000216915.2
GCA_000216935.2
GCA_000216955.2
GCA_000216975.2
GCA_000216995.2
GCA_000217015.3
GCA_000217035.2
GCA_000217055.2
GCA_000217075.2
GCA_000217095.2
GCA_000217115.2
GCA_000217135.2
GCA_000217155.2
GCA_000217175.2
GCA_000217195.2
GCA_000217215.2
GCA_000217235.2
GCA_000217255.2
GCA_000217275.2
GCA_000217295.3
GCA_000217315.2
GCA_000217335.3
GCA_000217355.2
GCA_000217375.2
GCA_000217395.2
GCA_000217415.2
GCA_000217435.2
GCA_000217495.3
GCA_000217515.3
GCA_000217535.2
GCA_000217555.2
GCA_000217575.3
GCA_000231175.1
GCA_000243515.3
GCA_000243555.3
GCA_000243635.3
GCA_000243755.3
GCA_000243895.3
GCA_000243935.3
GCA_000243955.3
GCA_000243975.3
GCA_000244015.3
GCA_000244035.3
GCA_000244055.3
GCA_000244095.3
GCA_000244115.3
GCA_000244135.3
GCA_000244155.3
GCA_000244175.3
GCA_000244195.3
GCA_000244235.3
GCA_000244275.3
GCA_000244295.3
GCA_000244315.3
GCA_000244335.3
GCA_000244375.3
GCA_000244395.3
GCA_000244415.3
GCA_000244435.3
GCA_000244455.3
GCA_000244595.3
GCA_000244635.3
GCA_000244695.3
GCA_000245995.2
GCA_000246015.2
GCA_000246035.2
GCA_000246055.2
GCA_000246075.2
GCA_000246095.2
GCA_000246115.2
GCA_000246135.2
GCA_000246195.2
GCA_000246215.2
GCA_000246235.2
GCA_000246255.2
GCA_000246275.2
GCA_000246315.2
GCA_000246415.2
GCA_000246435.2
GCA_000246455.2
GCA_000246475.2
GCA_000246495.2
GCA_000246515.2
GCA_000246535.2
GCA_000246575.2
GCA_000246595.2
GCA_000246615.2
GCA_000306075.2
GCA_000306135.2
GCA_000306155.2
GCA_000306215.2
GCA_000306275.2
GCA_000306295.2
GCA_000306495.2
GCA_000306535.2
GCA_000306655.2
GCA_000306925.2
GCA_000332535.2
GCA_000342365.1
GCA_000342645.1
GCA_000342665.1
GCA_000342685.1
GCA_000342705.1
GCA_000342745.1
GCA_000342765.1
GCA_000342805.1
GCA_000342825.1
GCA_000342845.1
GCA_000342865.1
GCA_000342905.1
GCA_000342925.1
GCA_000342945.1
GCA_000342965.1
GCA_000342985.1
GCA_000343005.1
GCA_000343025.1
GCA_000343085.1
GCA_000343105.1
GCA_000343125.1
GCA_000343145.1
GCA_000343165.1
GCA_000343185.1
GCA_000343205.1
GCA_000343225.1
GCA_000343245.1
GCA_000343265.1
GCA_000343285.1
GCA_000343305.1
GCA_000343345.1
GCA_000343375.1
GCA_000343415.1
GCA_000343435.1
GCA_000343455.1
GCA_000343475.1
GCA_000343495.1
GCA_000343515.1
GCA_000343535.1
GCA_000343575.1
GCA_000343595.1
GCA_000343615.1
GCA_000343635.1
GCA_000343655.1
GCA_000343675.1
GCA_000343695.1
GCA_000343715.1
GCA_000343735.1
GCA_000343755.1
GCA_000343775.1
GCA_000343795.1
GCA_000343815.1
GCA_000343835.1
GCA_000346695.1
GCA_000346935.1
GCA_000347055.1
GCA_000347095.1
GCA_000347115.1
GCA_000347135.1
GCA_000347155.1
GCA_000347255.1
GCA_000612525.2
GCA_000758025.1
GCA_000941035.1
GCA_001010765.1
GCA_001022315.1
GCA_001047635.1
GCA_001047655.1
GCA_001292605.1
GCA_001292615.2
GCA_001292685.1
GCA_001293065.1
GCA_001412475.2
GCA_001417585.1
GCA_001443305.1
GCA_001542585.1
GCA_001542605.1
GCA_001567645.1
GCA_001567655.1
GCA_001567675.1
GCA_001567705.1
GCA_001567725.1
GCA_001567735.1
GCA_001567745.1
GCA_001567785.1
GCA_001567805.1
GCA_001567815.1
GCA_001567825.1
GCA_001567835.1
GCA_001567885.1
GCA_001567895.1
GCA_001567905.1
GCA_001567945.1
GCA_001567965.1
GCA_001567975.1
GCA_001567985.1
GCA_001568025.1
GCA_001568045.1
GCA_001568065.1
GCA_001568075.1
GCA_001568105.1
GCA_001568125.1
GCA_001568135.1
GCA_001568155.1
GCA_001568175.1
GCA_001568205.1
GCA_001568215.1
GCA_001568225.1
GCA_001568265.1
GCA_001568285.1
GCA_001568525.1
GCA_001568535.1
GCA_001568565.1
GCA_001568575.1
GCA_001568605.1
GCA_001568615.1
GCA_001568645.1
GCA_001568655.1
GCA_001568685.1
GCA_001568695.1
GCA_001568725.1
GCA_001568735.1
GCA_001568765.1
GCA_001568775.1
GCA_001568805.1
GCA_001568815.1
GCA_001568845.1
GCA_001568855.1
GCA_001568885.1
GCA_001568935.1
GCA_001568965.1
GCA_001568985.1
GCA_001568995.1
GCA_001569005.1
GCA_001569045.1
GCA_001569065.1
GCA_001569075.1
GCA_001569105.1
GCA_001569125.1
GCA_001650015.1
GCA_001683775.2
GCA_001687505.1
GCA_001857845.1
GCA_001969075.1
GCA_001995195.1
GCA_001995205.1
GCA_002073495.2
GCA_002074815.1
GCA_002074835.1
GCA_002076815.1
GCA_002269215.1
GCA_002269235.1
GCA_002370075.1
GCA_002370085.2
GCA_002916855.1
GCA_005222565.1
GCA_005222585.1
GCA_005222625.1
GCA_006568875.1
GCA_006568885.1
GCA_006568945.1
GCA_006569045.1
GCA_008118365.1
GCA_008373805.1
GCA_008373815.1
GCA_008629705.1
GCA_900156205.1
GCA_900236655.1
GCA_000013945.1
GCA_000013965.1
GCA_000243775.3
GCA_000243795.3
GCA_000244075.3
GCA_000244215.3
GCA_000244255.3
GCA_000244495.3
GCA_000244535.3
GCA_000244835.3
GCA_000246555.2
GCA_000246695.2
GCA_000306315.2
GCA_000306375.2
GCA_000306415.2
GCA_000342885.1
GCA_000346975.1
GCA_000353225.1
GCA_000355135.1
GCA_000758045.1
GCA_001444465.1
GCA_001568295.1
GCA_001568305.1
GCA_001568445.1
GCA_001568485.1
GCA_001568495.1
GCA_001569145.1
GCA_001569155.1
GCA_001569455.1
GCA_001569465.1
GCA_001569485.1
GCA_001618445.1
GCA_001618485.1
GCA_001618525.1
GCA_001618565.1
GCA_001618585.1
GCA_001652525.2
GCA_002018035.1
GCA_003046425.1
GCA_003254845.1
GCA_003516145.1
GCA_003716785.1
GCA_006568855.1
GCA_006568865.1
GCA_002786225.1
GCA_000284315.1
GCA_000243335.1
GCA_002009735.1
GCA_000829825.1
GCA_000381985.1
GCA_000420525.1
GCA_000237365.1
GCA_000404045.1
GCA_000632475.2
GCA_001315015.1
GCA_002027385.1
GCA_002027445.1
GCA_002245955.1
GCA_002895265.1
GCA_002940725.1
GCA_002940755.1
GCA_003119195.2
GCA_003241095.1
GCA_003241645.1
GCA_003243305.1
GCA_003349955.1
GCA_003584185.1
GCA_005222145.1
GCA_005222165.1
GCA_005222185.1
GCA_005222205.1
GCA_007827425.1
GCA_007827765.1
GCA_007827795.1
GCA_007827815.1
GCA_007827915.1
GCA_007828115.1
GCA_007828645.1
GCA_008274945.1
GCA_008274965.1
GCA_008365405.1
GCA_008369925.1
GCA_000010725.1
GCA_000283655.1
GCA_008364955.1
GCA_900177475.1
GCA_000146835.1
GCA_000167415.1
GCA_000253415.2
GCA_000253435.2
GCA_000253455.2
GCA_000253475.2
GCA_000253495.2
GCA_000253515.2
GCA_000253535.2
GCA_000253555.2
GCA_000253575.2
GCA_000253595.2
GCA_000253615.2
GCA_000253635.2
GCA_000253655.2
GCA_000253675.2
GCA_000253695.2
GCA_000253715.2
GCA_000253735.2
GCA_000253755.2
GCA_000253775.2
GCA_000253795.2
GCA_000253815.3
GCA_000253835.2
GCA_000253855.3
GCA_000253875.2
GCA_000253895.3
GCA_000253915.2
GCA_000253935.2
GCA_000253955.3
GCA_000253975.2
GCA_000253995.2
GCA_000254015.2
GCA_000254035.2
GCA_000254055.2
GCA_000254075.2
GCA_000254095.2
GCA_000254115.2
GCA_000254135.2
GCA_000254155.2
GCA_000254175.2
GCA_000254195.2
GCA_000254215.2
GCA_000254235.2
GCA_000314025.1
GCA_000314045.1
GCA_000314105.1
GCA_000314125.1
GCA_000314145.1
GCA_000314165.1
GCA_000314185.1
GCA_000314205.1
GCA_000314225.1
GCA_000314245.1
GCA_000314305.1
GCA_000314325.1
GCA_000314345.1
GCA_000314365.1
GCA_000314385.1
GCA_000314405.1
GCA_000314425.1
GCA_000314465.1
GCA_000314485.1
GCA_000314505.1
GCA_000321325.1
GCA_000464875.1
GCA_000465235.1
GCA_000470055.1
GCA_000494775.1
GCA_000505605.1
GCA_000505625.1
GCA_000531565.1
GCA_000583755.1
GCA_000583775.1
GCA_000583795.1
GCA_000954195.1
GCA_001223685.1
GCA_001223945.1
GCA_001224065.1
GCA_001224645.1
GCA_001225085.1
GCA_001225145.1
GCA_001225605.1
GCA_001226185.1
GCA_001226885.1
GCA_001226985.1
GCA_001227865.1
GCA_001228685.1
GCA_001228705.1
GCA_001228905.1
GCA_001228985.1
GCA_001229345.1
GCA_001229385.1
GCA_001229965.1
GCA_001230745.1
GCA_001230785.1
GCA_001230805.1
GCA_001231465.1
GCA_001231485.1
GCA_001231965.1
GCA_001232025.1
GCA_001232305.1
GCA_001232625.1
GCA_001232685.1
GCA_001233705.1
GCA_001234005.1
GCA_001234385.1
GCA_001234805.1
GCA_001235265.1
GCA_001235285.1
GCA_001235345.1
GCA_001235605.1
GCA_001236025.1
GCA_001236625.1
GCA_001236965.1
GCA_001237025.1
GCA_001237165.1
GCA_001237285.1
GCA_001237325.1
GCA_001237925.1
GCA_001239065.1
GCA_001239125.1
GCA_001239285.1
GCA_001239665.1
GCA_001291485.1
GCA_001291525.1
GCA_001291545.1
GCA_001291605.1
GCA_001291665.1
GCA_001291725.1
GCA_001291745.1
GCA_001291765.1
GCA_001291785.1
GCA_001291845.1
GCA_001291865.1
GCA_001291885.1
GCA_001291905.1
GCA_001291985.1
GCA_001292005.1
GCA_001292065.1
GCA_001292085.1
GCA_001292105.1
GCA_001292125.1
GCA_001292165.1
GCA_001292205.1
GCA_001292225.1
GCA_001292265.1
GCA_001292305.1
GCA_001292325.1
GCA_001292345.1
GCA_001292365.1
GCA_001292405.1
GCA_001292425.1
GCA_001292445.1
GCA_001292485.1
GCA_001292505.1
GCA_001305715.1
GCA_001399865.2
GCA_001416745.1
GCA_001416755.1
GCA_001416765.1
GCA_001416775.1
GCA_001416825.1
GCA_001416855.1
GCA_001416875.1
GCA_001416905.1
GCA_001416925.1
GCA_001416935.1
GCA_001416945.1
GCA_001416985.1
GCA_001417005.1
GCA_001417025.1
GCA_001417035.1
GCA_001417065.1
GCA_001417085.1
GCA_001417105.1
GCA_001417125.1
GCA_001417145.1
GCA_001417185.1
GCA_001417205.1
GCA_001417225.1
GCA_001417245.1
GCA_001417255.1
GCA_001417305.1
GCA_001417325.1
GCA_001417335.1
GCA_001417365.1
GCA_001417385.1
GCA_001417405.1
GCA_001417415.1
GCA_001417445.1
GCA_001417465.1
GCA_001417615.1
GCA_001417635.1
GCA_001417655.1
GCA_001418825.1
GCA_001418845.1
GCA_001419005.1
GCA_001419015.1
GCA_001419145.1
GCA_001419225.1
GCA_001419265.1
GCA_001419275.1
GCA_001419325.1
GCA_001419345.1
GCA_001419355.1
GCA_001419385.1
GCA_001419395.1
GCA_001419425.1
GCA_001419445.1
GCA_001419455.1
GCA_001419525.1
GCA_001419545.1
GCA_001419555.1
GCA_001419585.1
GCA_001419605.1
GCA_001441745.1
GCA_001441765.1
GCA_001441815.1
GCA_001441825.1
GCA_001441845.1
GCA_001441895.1
GCA_001441905.1
GCA_001441915.1
GCA_001441955.1
GCA_001441965.1
GCA_001441975.1
GCA_001442015.1
GCA_001442035.1
GCA_001442045.1
GCA_001442095.1
GCA_001442175.1
GCA_001442195.1
GCA_001442235.1
GCA_001442265.1
GCA_001442305.1
GCA_001442345.1
GCA_001442375.1
GCA_001442395.1
GCA_001442405.1
GCA_001442435.1
GCA_001442455.1
GCA_001483845.1
GCA_001487185.1
GCA_001487225.1
GCA_001487265.1
GCA_001487285.1
GCA_001487305.1
GCA_001487325.1
GCA_001487345.1
GCA_001487365.1
GCA_001487385.1
GCA_001487405.1
GCA_001487425.1
GCA_001487455.1
GCA_001487475.1
GCA_001487495.1
GCA_001487515.1
GCA_001487555.1
GCA_001487575.1
GCA_001487595.1
GCA_001487615.1
GCA_001487635.1
GCA_001487655.1
GCA_001487675.1
GCA_001487695.1
GCA_001487715.1
GCA_001487735.1
GCA_001487755.1
GCA_001487795.1
GCA_001487815.1
GCA_001487835.1
GCA_001487855.1
GCA_001487875.1
GCA_001487935.1
GCA_001487955.1
GCA_001487975.1
GCA_001487995.1
GCA_001488035.1
GCA_001488055.1
GCA_001488075.1
GCA_001488095.1
GCA_001488135.1
GCA_001488155.1
GCA_001488175.1
GCA_001488195.1
GCA_001488215.1
GCA_001488295.1
GCA_001488335.1
GCA_001488355.1
GCA_001488375.1
GCA_001488415.1
GCA_001488455.1
GCA_001488475.1
GCA_001488495.1
GCA_001488515.1
GCA_001488535.1
GCA_001488555.1
GCA_001488595.1
GCA_001488615.1
GCA_001488635.1
GCA_001488655.1
GCA_001488695.1
GCA_001488715.1
GCA_001488735.1
GCA_001488755.1
GCA_001488775.1
GCA_001488795.1
GCA_001488815.1
GCA_001488835.1
GCA_001488855.1
GCA_001488875.1
GCA_001488895.1
GCA_001488915.1
GCA_001488935.1
GCA_001488955.1
GCA_001488975.1
GCA_001489015.1
GCA_001489035.1
GCA_001489055.1
GCA_001489115.1
GCA_001489135.1
GCA_001489155.1
GCA_001489175.1
GCA_001489215.1
GCA_001489255.1
GCA_001489295.1
GCA_001489315.1
GCA_001489335.1
GCA_001489355.1
GCA_001489395.1
GCA_001489415.1
GCA_001489435.1
GCA_001489455.1
GCA_001489475.1
GCA_001489495.1
GCA_001489515.1
GCA_001489535.1
GCA_001489555.1
GCA_001489575.1
GCA_001489595.1
GCA_001489615.1
GCA_001489635.1
GCA_001489655.1
GCA_001489675.1
GCA_001489715.1
GCA_001489735.1
GCA_001489755.1
GCA_001489815.1
GCA_001489835.1
GCA_001489855.1
GCA_001489915.1
GCA_001489935.1
GCA_001489955.1
GCA_001489995.1
GCA_001490015.1
GCA_001490095.1
GCA_001490155.1
GCA_001490175.1
GCA_001490195.1
GCA_001490215.1
GCA_001490235.1
GCA_001490255.1
GCA_001490295.1
GCA_001490315.1
GCA_001490335.1
GCA_001490375.1
GCA_001490395.1
GCA_001490415.1
GCA_001490435.1
GCA_001490475.1
GCA_001490495.1
GCA_001490515.1
GCA_001490535.1
GCA_001490555.1
GCA_001490575.1
GCA_001490595.1
GCA_001490615.1
GCA_001490655.1
GCA_001490675.1
GCA_001490695.1
GCA_001490715.1
GCA_001490735.1
GCA_001490755.1
GCA_001490775.1
GCA_001490795.1
GCA_001490815.1
GCA_001490835.1
GCA_001490895.1
GCA_001490915.1
GCA_001490935.1
GCA_001490955.1
GCA_001490975.1
GCA_001490995.1
GCA_001491015.1
GCA_001491035.1
GCA_001491055.1
GCA_001491095.1
GCA_001491115.1
GCA_001491135.1
GCA_001491155.1
GCA_001491175.1
GCA_001491195.1
GCA_001491215.1
GCA_001491235.1
GCA_001491255.1
GCA_001491275.1
GCA_001491295.1
GCA_001491315.1
GCA_001491335.1
GCA_001491355.1
GCA_001491375.1
GCA_001491395.1
GCA_001491415.1
GCA_001491435.1
GCA_001491475.1
GCA_001491495.1
GCA_001491515.1
GCA_001491535.1
GCA_001491555.1
GCA_001491575.1
GCA_001491595.1
GCA_001491635.1
GCA_001491655.1
GCA_001491695.1
GCA_001491715.1
GCA_001491735.1
GCA_001491755.1
GCA_001491775.1
GCA_001491795.1
GCA_001491815.1
GCA_001491835.1
GCA_001491855.1
GCA_001491875.1
GCA_001491895.1
GCA_001491915.1
GCA_001491935.1
GCA_001491955.1
GCA_001491975.1
GCA_001491995.1
GCA_001492015.1
GCA_001492035.1
GCA_001492075.1
GCA_001492095.1
GCA_001492115.1
GCA_001492135.1
GCA_001492175.1
GCA_001492195.1
GCA_001492215.1
GCA_001492235.1
GCA_001492255.1
GCA_001492275.1
GCA_001492295.1
GCA_001492315.1
GCA_001492335.1
GCA_001492355.1
GCA_001492375.1
GCA_001492395.1
GCA_001492415.1
GCA_001492435.1
GCA_001492455.1
GCA_001492495.1
GCA_001492515.1
GCA_001492535.1
GCA_001492555.1
GCA_001492575.1
GCA_001492635.1
GCA_001492655.1
GCA_001492675.1
GCA_001492695.1
GCA_001492735.1
GCA_001492775.1
GCA_001492795.1
GCA_001492815.1
GCA_001492835.1
GCA_001492875.1
GCA_001492895.1
GCA_001492935.1
GCA_001492975.1
GCA_001492995.1
GCA_001493015.1
GCA_001493055.1
GCA_001493075.1
GCA_001493095.1
GCA_001493115.1
GCA_001493135.1
GCA_001493155.1
GCA_001493175.1
GCA_001493215.1
GCA_001493235.1
GCA_001493275.1
GCA_001493315.1
GCA_001493335.1
GCA_001493355.1
GCA_001493395.1
GCA_001493415.1
GCA_001493435.1
GCA_001493455.1
GCA_001493475.1
GCA_001493495.1
GCA_001493515.1
GCA_001493555.1
GCA_001493635.1
GCA_001493675.1
GCA_001493695.1
GCA_001493715.1
GCA_001493735.1
GCA_001493755.1
GCA_001493775.1
GCA_001493795.1
GCA_001493815.1
GCA_001493835.1
GCA_001493855.1
GCA_001493875.1
GCA_001493895.1
GCA_001493915.1
GCA_001493935.1
GCA_001493955.1
GCA_001493975.1
GCA_001493995.1
GCA_001494035.1
GCA_001494055.1
GCA_001494075.1
GCA_001494095.1
GCA_001494135.1
GCA_001494155.1
GCA_001494175.1
GCA_001494215.1
GCA_001494275.1
GCA_001494295.1
GCA_001494315.1
GCA_001494335.1
GCA_001494375.1
GCA_001494395.1
GCA_001494415.1
GCA_001494435.1
GCA_001494475.1
GCA_001494535.1
GCA_001494555.1
GCA_001494615.1
GCA_001494695.1
GCA_001494715.1
GCA_001494735.1
GCA_001494755.1
GCA_001494795.1
GCA_001494815.1
GCA_001494835.1
GCA_001494855.1
GCA_001494875.1
GCA_001494895.1
GCA_001494915.1
GCA_001494935.1
GCA_001494955.1
GCA_001494995.1
GCA_001495015.1
GCA_001495035.1
GCA_001495055.1
GCA_001495095.1
GCA_001495115.1
GCA_001495135.1
GCA_001495155.1
GCA_001495175.1
GCA_001495215.1
GCA_001495235.1
GCA_001495275.1
GCA_001495315.1
GCA_001495335.1
GCA_001495375.1
GCA_001495395.1
GCA_001495415.1
GCA_001495435.1
GCA_001495475.1
GCA_001495515.1
GCA_001495535.1
GCA_001495555.1
GCA_001495575.1
GCA_001495595.1
GCA_001495615.1
GCA_001495635.1
GCA_001495655.1
GCA_001495675.1
GCA_001495695.1
GCA_001495735.1
GCA_001495755.1
GCA_001495775.1
GCA_001495795.1
GCA_001495815.1
GCA_001495835.1
GCA_001495855.1
GCA_001495875.1
GCA_001495895.1
GCA_001495915.1
GCA_001495955.1
GCA_001495975.1
GCA_001495995.1
GCA_001496015.1
GCA_001496035.1
GCA_001496055.1
GCA_001496095.1
GCA_001496115.1
GCA_001496135.1
GCA_001496155.1
GCA_001496175.1
GCA_001496195.1
GCA_001496215.1
GCA_001496235.1
GCA_001496255.1
GCA_001496275.1
GCA_001496295.1
GCA_001496315.1
GCA_001496355.1
GCA_001496375.1
GCA_001496395.1
GCA_001496435.1
GCA_001496475.1
GCA_001496495.1
GCA_001496515.1
GCA_001496555.1
GCA_001496575.1
GCA_001496615.1
GCA_001496635.1
GCA_001496655.1
GCA_001496675.1
GCA_001496695.1
GCA_001496715.1
GCA_001496735.1
GCA_001496775.1
GCA_001496795.1
GCA_001496815.1
GCA_001496835.1
GCA_001496855.1
GCA_001496875.1
GCA_001496895.1
GCA_001496915.1
GCA_001496935.1
GCA_001497015.1
GCA_001497035.1
GCA_001497055.1
GCA_001497075.1
GCA_001497095.1
GCA_001497115.1
GCA_001497135.1
GCA_001497155.1
GCA_001497175.1
GCA_001497195.1
GCA_001497215.1
GCA_001497235.1
GCA_001497255.1
GCA_001497275.1
GCA_001497295.1
GCA_001497335.1
GCA_001497355.1
GCA_001497375.1
GCA_001497395.1
GCA_001497415.1
GCA_001497435.1
GCA_001497475.1
GCA_001497615.1
GCA_001497655.1
GCA_001497675.1
GCA_001497695.1
GCA_001497735.1
GCA_001497775.1
GCA_001497795.1
GCA_001497835.1
GCA_001497875.1
GCA_001497895.1
GCA_001497915.1
GCA_001497935.1
GCA_001497955.1
GCA_001497975.1
GCA_001498015.1
GCA_001498035.1
GCA_001498055.1
GCA_001498135.1
GCA_001498155.1
GCA_001498175.1
GCA_001498195.1
GCA_001498215.1
GCA_001498235.1
GCA_001498255.1
GCA_001498275.1
GCA_001498295.1
GCA_001498315.1
GCA_001498335.1
GCA_001498355.1
GCA_001498375.1
GCA_001498395.1
GCA_001498415.1
GCA_001498435.1
GCA_001498455.1
GCA_001498475.1
GCA_001498495.1
GCA_001498515.1
GCA_001498535.1
GCA_001498555.1
GCA_001498595.1
GCA_001498615.1
GCA_001498635.1
GCA_001498655.1
GCA_001498675.1
GCA_001498695.1
GCA_001498735.1
GCA_001498755.1
GCA_001498775.1
GCA_001498795.1
GCA_001498835.1
GCA_001498855.1
GCA_001498895.1
GCA_001498915.1
GCA_001498935.1
GCA_001498955.1
GCA_001498995.1
GCA_001499015.1
GCA_001499035.1
GCA_001499055.1
GCA_001499075.1
GCA_001499095.1
GCA_001499115.1
GCA_001499135.1
GCA_001499175.1
GCA_001499195.1
GCA_001499215.1
GCA_001499235.1
GCA_001499255.1
GCA_001499275.1
GCA_001499295.1
GCA_001499315.1
GCA_001499355.1
GCA_001499375.1
GCA_001499395.1
GCA_001499415.1
GCA_001499435.1
GCA_001499455.1
GCA_001499475.1
GCA_001499515.1
GCA_001499535.1
GCA_001499555.1
GCA_001499575.1
GCA_001516795.2
GCA_001516815.2
GCA_001540985.1
GCA_001545275.1
GCA_001545285.1
GCA_001545295.1
GCA_001545335.1
GCA_001545345.1
GCA_001545355.1
GCA_001545365.1
GCA_001545415.1
GCA_001545425.1
GCA_001545435.1
GCA_001545445.1
GCA_001579505.1
GCA_001579545.1
GCA_001579565.1
GCA_001622185.1
GCA_001639125.1
GCA_001704895.1
GCA_001704905.1
GCA_001717605.1
GCA_001719575.1
GCA_001761965.1
GCA_001761985.1
GCA_001761995.1
GCA_001762015.1
GCA_001762045.1
GCA_001762065.1
GCA_001762085.1
GCA_001762095.1
GCA_001762225.1
GCA_001762245.1
GCA_001763285.1
GCA_001763365.1
GCA_001763685.1
GCA_001763715.1
GCA_001763775.1
GCA_001763785.1
GCA_001763805.1
GCA_001763835.1
GCA_001763885.1
GCA_001763935.1
GCA_001763955.1
GCA_001763995.1
GCA_001764015.1
GCA_001764035.1
GCA_001764045.1
GCA_001764075.1
GCA_001764395.1
GCA_001764575.1
GCA_001765195.1
GCA_001865455.1
GCA_001865475.1
GCA_001865495.1
GCA_001865515.1
GCA_001865535.1
GCA_001865555.1
GCA_001912905.1
GCA_001936355.1
GCA_002000205.1
GCA_002019865.1
GCA_002019885.1
GCA_002019955.1
GCA_002019975.1
GCA_002019985.1
GCA_002020015.1
GCA_002020035.1
GCA_002020085.1
GCA_002024185.1
GCA_002118015.1
GCA_002178015.1
GCA_002178515.1
GCA_002178715.1
GCA_002178855.1
GCA_002178865.1
GCA_002178875.1
GCA_002207945.1
GCA_002207965.1
GCA_002407145.1
GCA_002843985.1
GCA_003030205.1
GCA_003427255.1
GCA_003427275.1
GCA_003427295.1
GCA_003427315.1
GCA_003590895.1
GCA_003590915.1
GCA_003590965.1
GCA_003590975.1
GCA_003733545.1
GCA_003733605.1
GCA_003734325.1
GCA_003734925.1
GCA_003734955.1
GCA_003735685.1
GCA_003735705.1
GCA_003735745.1
GCA_003735785.1
GCA_003735805.1
GCA_003735865.1
GCA_003736805.1
GCA_003736925.1
GCA_003737145.1
GCA_003737325.1
GCA_003737365.1
GCA_003737405.1
GCA_003737425.1
GCA_003737465.1
GCA_003737485.1
GCA_003737785.1
GCA_003737805.1
GCA_003737945.1
GCA_003738005.1
GCA_003738045.1
GCA_003738105.1
GCA_003738325.1
GCA_003738585.1
GCA_003738645.1
GCA_003738805.1
GCA_003739765.1
GCA_003739825.1
GCA_003739845.1
GCA_003739865.1
GCA_003739925.1
GCA_003744705.1
GCA_003745485.1
GCA_003745565.1
GCA_003745605.1
GCA_003745905.1
GCA_003745965.1
GCA_003746005.1
GCA_003746305.1
GCA_003746505.1
GCA_003746685.1
GCA_003746725.1
GCA_003746865.1
GCA_003747445.1
GCA_003750885.1
GCA_003753065.1
GCA_003753465.1
GCA_003753485.1
GCA_003753745.1
GCA_003755545.1
GCA_003755685.1
GCA_003755905.1
GCA_003755945.1
GCA_003757085.1
GCA_003760085.1
GCA_003763305.1
GCA_003763485.1
GCA_003763565.1
GCA_003763665.1
GCA_003763685.1
GCA_003764105.1
GCA_003765145.1
GCA_003766605.1
GCA_003767125.1
GCA_003767625.1
GCA_003767695.1
GCA_003767745.1
GCA_003767765.1
GCA_003767825.1
GCA_003768225.1
GCA_003768545.1
GCA_003771325.1
GCA_003776045.1
GCA_003776665.1
GCA_003777825.1
GCA_003777905.1
GCA_003777925.1
GCA_003778025.1
GCA_003778105.1
GCA_003778605.1
GCA_003778625.1
GCA_003778645.1
GCA_003778985.1
GCA_003778995.1
GCA_003779025.1
GCA_003779125.1
GCA_003779165.1
GCA_003779865.1
GCA_003779985.1
GCA_003780045.1
GCA_003780105.1
GCA_003780165.1
GCA_003780505.1
GCA_003780555.1
GCA_003780665.1
GCA_003780705.1
GCA_003780745.1
GCA_003780765.1
GCA_003780785.1
GCA_003780805.1
GCA_003780965.1
GCA_003780985.1
GCA_003781025.1
GCA_003781085.1
GCA_003787505.1
GCA_003787585.1
GCA_003787895.1
GCA_003790705.1
GCA_003791585.1
GCA_003793095.1
GCA_003793115.1
GCA_003793135.1
GCA_003793195.1
GCA_003874195.1
GCA_003876315.1
GCA_003876355.1
GCA_003876415.1
GCA_003895615.1
GCA_003897155.1
GCA_003898195.1
GCA_003898205.1
GCA_003900115.1
GCA_003900905.1
GCA_003901195.1
GCA_003901235.1
GCA_003903255.1
GCA_003911995.1
GCA_003915915.1
GCA_003916405.1
GCA_003917535.1
GCA_003917555.1
GCA_003917795.1
GCA_003919295.1
GCA_003921635.1
GCA_003921915.1
GCA_003922755.1
GCA_003923895.1
GCA_003923975.1
GCA_003970975.1
GCA_003970985.1
GCA_003970995.1
GCA_003971005.1
GCA_003971055.1
GCA_003977055.1
GCA_003977095.1
GCA_003977265.1
GCA_003996815.1
GCA_004251165.1
GCA_004251405.1
GCA_004252205.1
GCA_004276435.1
GCA_004276455.1
GCA_004276475.1
GCA_004276495.1
GCA_004276635.1
GCA_004276645.1
GCA_004276685.1
GCA_004276715.1
GCA_004276755.1
GCA_004277015.1
GCA_004277035.1
GCA_004277045.1
GCA_004277095.1
GCA_004277115.1
GCA_004277475.1
GCA_004277495.1
GCA_004277505.1
GCA_004277515.1
GCA_004277575.1
GCA_004277795.1
GCA_004277815.1
GCA_004277865.1
GCA_004277895.1
GCA_004277915.1
GCA_004277935.1
GCA_004277945.1
GCA_004278585.1
GCA_004278675.1
GCA_004278685.1
GCA_004278715.1
GCA_004278735.1
GCA_004278755.1
GCA_004278775.1
GCA_004278815.1
GCA_004278855.1
GCA_004278875.1
GCA_004278885.1
GCA_004278915.1
GCA_004278935.1
GCA_004278975.1
GCA_004279425.1
GCA_004279475.1
GCA_004279715.1
GCA_004279755.1
GCA_004279785.1
GCA_004280175.1
GCA_004280395.1
GCA_004280405.1
GCA_004280475.1
GCA_004281315.1
GCA_004281635.1
GCA_004282075.1
GCA_004307315.1
GCA_004307765.1
GCA_004307805.1
GCA_004307825.1
GCA_004307845.1
GCA_004307885.1
GCA_004329325.1
GCA_004329355.1
GCA_004368245.1
GCA_004368265.1
GCA_004368275.1
GCA_004368335.1
GCA_004368345.1
GCA_004804435.1
GCA_004804455.1
GCA_004804495.1
GCA_004804515.1
GCA_004804535.1
GCA_004804575.1
GCA_004804595.1
GCA_004804655.1
GCA_004804715.1
GCA_004804725.1
GCA_004804755.1
GCA_004804775.1
GCA_004804835.1
GCA_004804855.1
GCA_004804915.1
GCA_004804935.1
GCA_004804995.1
GCA_004805555.1
GCA_004805675.1
GCA_004805875.1
GCA_004806275.1
GCA_004806475.1
GCA_004806485.1
GCA_004806575.1
GCA_004806595.1
GCA_004806655.1
GCA_004806775.1
GCA_004807235.1
GCA_004807255.1
GCA_004807375.1
GCA_004807415.1
GCA_004807455.1
GCA_004807475.1
[truncated: 425,624+ more rows]

## Sheet: Metagenome accession numbers
Supplementary Table 3: List of accession numbers for analyzed genomes and metagenomes
Metagenome	Accession No.	Database
HMP		Available from https://portal.hmpdacc.org/
Human gut 1	PRJEB17784	European Nucleotide Archive
Human gut 2	PRJNA422434	NCBI Sequence Read Archive
Pig gut	PREJB11755	European Nucleotide Archive
Wild baboon gut	PRJNA271618	NCBI Sequence Read Archive
Wild rhino gut	PRJNA532626	NCBI Sequence Read Archive
WWTP	PREJB14051	European Nucleotide Archive
Pune	19878	MG-RAST
Tara oceans	PRJEB402	European Nucleotide Archive
Antarctic soil	PRJNA369454	NCBI Sequence Read Archive
Forest soil	PRJNA475650	NCBI Sequence Read Archive
Oilspill	mgp1012	MG-RAST
Lake Hazen	PRJNA556841	NCBI Sequence Read Archive
Amazon	PRJNA389803	NCBI Sequence Read Archive
