# Supplementary material for: Large-scale characterization of the macrolide resistome reveals high diversity and several new pathogen-associated genes
Source: Microb Genom. 2022 Jan 27;8(1):000770. doi: 10.1099/mgen.0.000770 (PMC8914350; doi:10.1099/mgen.0.000770)
Supplement: Supplementary material 2 [file mgen-8-0770-s003.xlsx]

## Sheet: Mph phosphotransferases
Supplementary Table 4: List of new macrolide resistance genes predicted in this study
Gene ID	Family	Dataset	Species	Accession No.	Contig Accession No.	Most similar previously known	%Identity	BLAST score	BLAST e-value	Sequence
G1	1	refseq	Bacillus glycinifermentans	GCA_002443095.1	CP023481.1	Mph(K)	62.245	399	2.22e-143	VFFDRKTGEEEIELNMEQMLGLAETYGLQLKSEGAEINESGMDFQVVFADDESGRRWVLRRPRRDDVIKRAAAEGRVLKMLRGRLQAEVPDWQIDEPELIAYPMLAGVPAAVIDMEIRNYVWNMKHQPPAEPFVRSLAQTLADLHGIDHHAAEEAGVQVMSPDDVRQTKADDMERIRAELGVSEMLWERWQRWISDDSYWPRHSVLIHGDLHPPHILIDRDLCVTGLLDWTEAKVADPAKDFLLFQTILGEAETARLIGFYEEAGGRVWPGMKQHIAEMQAAYGIEIAMFALLTKQKEHMDMALEALGLK
G2	1	assembly	Bacillus glycinifermentans	GCA_001042465.1	LECV01000007.1	Mph(K)	62.245	399	2.22e-143	VFFDRKTGEEEIELNMEQMLGLAETYGLQLKSEGAEINESGMDFQVVFADDESGRRWVLRRPRRDDVIKRAAAEGRVLKMLRGRLQAEVPDWQIDEPELIAYPMLAGVPAAVIDMEIRNYVWNMKHQPPAEPFVRSLAQTLADLHGIDHHAAEEAGVQVMSPDDVRQTKADDMERIRAELGVSEMLWERWQRWISDDSYWPRHSVLIHGDLHPPHILIDRDLCVTGLLDWTEAKVADPAKDFLLFQTILGEAETARLIGFYEEAGGRVWPGMKQHIAEMQAAYGIEIAMFALLTKQKEHMDMALEALGLK
G3	1	assembly	Bacillus glycinifermentans	GCA_001042475.2	LECW02000001.1	Mph(K)	62.245	399	2.22e-143	VFFDRKTGEEEIELNMEQMLGLAETYGLQLKSEGAEINESGMDFQVVFADDESGRRWVLRRPRRDDVIKRAAAEGRVLKMLRGRLQAEVPDWQIDEPELIAYPMLAGVPAAVIDMEIRNYVWNMKHQPPAEPFVRSLAQTLADLHGIDHHAAEEAGVQVMSPDDVRQTKADDMERIRAELGVSEMLWERWQRWISDDSYWPRHSVLIHGDLHPPHILIDRDLCVTGLLDWTEAKVADPAKDFLLFQTILGEAETARLIGFYEEAGGRVWPGMKQHIAEMQAAYGIEIAMFALLTKQKEHMDMALEALGLK
G4	1	refseq	Bacillus sonorensis	GCA_002202015.1	CP021920.1	Mph(K)	61.386	402	1.36e-144	MTNANERVKKVLNLAEKHGLRLNPARAELDESGMDFQVVFADDETGRCWVLRRPRRSDVIKRAAAEGRVLKLLQTRLQAAVPDWRINEPELIAYPKLAGVPAAVIDMEIRNYVWNMNHQPPSEAFVRSLAQTLAALHGIDHDAAEEAGVQVMRPQDLRQTKAEEMKRIKEELGISDTLWERWQKWLADDSCWPEHTAFIHGDLHPPHILIDSDHQVTGLLDWTEAKVADPAKDFLLFQTILGEAETARLIGCYEEAGGRVWPGMKKHITEMQAAYGIEIALFALTTKQKEHMDMALEALGLK
G5	1	assembly	Bacillus sonorensis	GCA_902364585.1	CABJEH010000010.1	Mph(K)	61.386	402	1.36e-144	MTNANERVKKVLNLAEKHGLRLNPARAELDESGMDFQVVFADDETGRCWVLRRPRRSDVIKRAAAEGRVLKLLQTRLQAAVPDWRINEPELIAYPKLAGVPAAVIDMEIRNYVWNMNHQPPSEAFVRSLAQTLAALHGIDHDAAEEAGVQVMRPQDLRQTKAEEMKRIKEELGISDTLWERWQKWLADDSCWPEHTAFIHGDLHPPHILIDSDHQVTGLLDWTEAKVADPAKDFLLFQTILGEAETARLIGCYEEAGGRVWPGMKKHITEMQAAYGIEIALFALTTKQKEHMDMALEALGLK
G6	1	assembly	Bacillus sonorensis	GCA_000342105.1	AOFM01000014.1	Mph(K)	61.386	402	1.36e-144	MTNANERVKKVLNLAEKHGLRLNPARAELDESGMDFQVVFADDETGRCWVLRRPRRSDVIKRAAAEGRVLKLLQTRLQAAVPDWRINEPELIAYPKLAGVPAAVIDMEIRNYVWNMNHQPPSEAFVRSLAQTLAALHGIDHDAAEEAGVQVMRPQDLRQTKAEEMKRIKEELGISDTLWERWQKWLADDSCWPEHTAFIHGDLHPPHILIDSDHQVTGLLDWTEAKVADPAKDFLLFQTILGEAETARLIGCYEEAGGRVWPGMKKHITEMQAAYGIEIALFALTTKQKEHMDMALEALGLK
G7	1	assembly	Bacillus sonorensis	GCA_000507125.1	AYTN01000053.1	Mph(K)	61.386	402	1.36e-144	MTNANERVKKVLNLAEKHGLRLNPARAELDESGMDFQVVFADDETGRCWVLRRPRRSDVIKRAAAEGRVLKLLQTRLQAAVPDWRINEPELIAYPKLAGVPAAVIDMEIRNYVWNMNHQPPSEAFVRSLAQTLAALHGIDHDAAEEAGVQVMRPQDLRQTKAEEMKRIKEELGISDTLWERWQKWLADDSCWPEHTAFIHGDLHPPHILIDSDHQVTGLLDWTEAKVADPAKDFLLFQTILGEAETARLIGCYEEAGGRVWPGMKKHITEMQAAYGIEIALFALTTKQKEHMDMALEALGLK
G8	1	assembly	Bacillus sonorensis	GCA_001592005.1	BCVZ01000010.1	Mph(K)	61.386	402	1.36e-144	MTNANERVKKVLNLAEKHGLRLNPARAELDESGMDFQVVFADDETGRCWVLRRPRRSDVIKRAAAEGRVLKLLQTRLQAAVPDWRINEPELIAYPKLAGVPAAVIDMEIRNYVWNMNHQPPSEAFVRSLAQTLAALHGIDHDAAEEAGVQVMRPQDLRQTKAEEMKRIKEELGISDTLWERWQKWLADDSCWPEHTAFIHGDLHPPHILIDSDHQVTGLLDWTEAKVADPAKDFLLFQTILGEAETARLIGCYEEAGGRVWPGMKKHITEMQAAYGIEIALFALTTKQKEHMDMALEALGLK
G9	1	assembly	Bacillus sonorensis	GCA_002271755.1	NPCS01000030.1	Mph(K)	61.386	402	1.36e-144	MTNANERVKKVLNLAEKHGLRLNPARAELDESGMDFQVVFADDETGRCWVLRRPRRSDVIKRAAAEGRVLKLLQTRLQAAVPDWRINEPELIAYPKLAGVPAAVIDMEIRNYVWNMNHQPPSEAFVRSLAQTLAALHGIDHDAAEEAGVQVMRPQDLRQTKAEEMKRIKEELGISDTLWERWQKWLADDSCWPEHTAFIHGDLHPPHILIDSDHQVTGLLDWTEAKVADPAKDFLLFQTILGEAETARLIGCYEEAGGRVWPGMKKHITEMQAAYGIEIALFALTTKQKEHMDMALEALGLK
G10	1	assembly	Bacillus sonorensis	GCA_003473165.1	QRLM01000010.1	Mph(K)	61.386	402	1.36e-144	MTNANERVKKVLNLAEKHGLRLNPARAELDESGMDFQVVFADDETGRCWVLRRPRRSDVIKRAAAEGRVLKLLQTRLQAAVPDWRINEPELIAYPKLAGVPAAVIDMEIRNYVWNMNHQPPSEAFVRSLAQTLAALHGIDHDAAEEAGVQVMRPQDLRQTKAEEMKRIKEELGISDTLWERWQKWLADDSCWPEHTAFIHGDLHPPHILIDSDHQVTGLLDWTEAKVADPAKDFLLFQTILGEAETARLIGCYEEAGGRVWPGMKKHITEMQAAYGIEIALFALTTKQKEHMDMALEALGLK
G11	1	assembly	Bacillus paralicheniformis	GCA_007831315.1	NIKS01000033.1	Mph(K)	61.386	402	1.36e-144	MTNANERVKKVLNLAEKHGLRLNPARAELDESGMDFQVVFADDETGRCWVLRRPRRSDVIKRAAAEGRVLKLLQTRLQAAVPDWRINEPELIAYPKLAGVPAAVIDMEIRNYVWNMNHQPPSEAFVRSLAQTLAALHGIDHDAAEEAGVQVMRPQDLRQTKAEEMKRIKEELGISDTLWERWQKWLADDSCWPEHTAFIHGDLHPPHILIDSDHQVTGLLDWTEAKVADPAKDFLLFQTILGEAETARLIGCYEEAGGRVWPGMKKHITEMQAAYGIEIALFALTTKQKEHMDMALEALGLK
G12	1	assembly	Bacillus sp. NSP9.1	GCA_000465465.1	AUQZ01000024.1	Mph(K)	58.746	391	1.51e-140	MTNVNRKIEHMLSLAEKHGLRLKRQHAELNESGMDFQVAFANDEYGVRWVLRRPRREDVIKRAADEGKVLQLLKSHLPVDVPDWRIHTAELIAYPKLAGIPAAVIDMEIKNYAWNMNHQPPSEAFVRSLAKTLSILHGIDHQTAAARGIQVLSPDDVRQTKGEQMERIKKELGVSRELWERWQRWLSDDSYWPSHTAMIHGDLHPPHVLIDDHDQVTGLLDWTEAKAADPAKDFLLYQTILGETETDRLIAYYEEEGGRVWPRMKEHITEMQAAYGIDIGLFALVTKEKEHMDMAMEALGIK
G13	1	assembly	Bacillus sonorensis	GCA_900166645.1	LT745774.1	Mph(K)	58.416	389	1.91e-139	MTNVNRKIEHMLSLAEKHGLRLKRQHAELNESGMDFQVAFANDEDGVRWVLRRPRREDVIKRAADEGKVLQLLKSHLPVDVPDWRIHTAELIAYPKLAGIPAAVIDMEIKNYAWNMNHQPPSEAFVRSLAKTLSILHGIDHQTAAARGIQVLSPDDVRQTKGEQMERIKKELGVSRELWERWQRWLSDDSYWPSHTAMIHGDLHPPHVLIDDHDQVTGLLDWTEAKAADPAKDFLLYQTILGETETDRLIAYYEEEGGRVWPRMKEHITEMQAACGIDIGLFALVTKEKEHMDMAMEALGIK
G14	2	refseq	Bacillus velezensis	GCA_002850475.1	CP021011.1	Mph(K)	63.455	415	9.63e-150	MTKQREIESVLNIAKENGLRLKYEGADINETGMDFQVVFAEDDSGVTWVLRKPRRPDVIERAAAESDVLAFLRSHAAVSVPDWRIHTPELIAYPKLDGIPAAAIDLDKKQYVWNMEYEPPSDGFVGSLAAALAGLHGADPDAASRSGIEIIKPDDVRQRAAESMDHIKKEIGVSEPLWKRWQTWINDSSYWPDFSALIHGDLHPPHILIGENQRVTGLLDWTEAKVADPAKDFVLYQVILGERETKRLMKSYEAEGGRVWPKMQEHVTEWQAAYPVETAKFALQTGQEEHMQMARDMLGLSDPKGY
G15	2	assembly	Bacillus amyloliquefaciens	GCA_001431285.1	LMAG01000004.1	Mph(K)	65.424	416	5.79e-150	MTKKQREIESVLNIAKENGLRLKYEGADINETGMDFQVVFAEDDSGVTWVLRKPRRPDVIERAAAESDVLAFLRSHAAVSVPDWRIHTPELIAYPKLDGIPAAAIDLDKKQYVWNMEHEPPSDGFVGSLAAALAGLHGADPDAASRSGIEIIKPDDVRQRAAESMDHIKKEIGVSEQLWKRWQTWINDSSYWSDFSALIHGDLHPPHILIGENQRVTGLLDWTEAKVADPAKDFVLYQVILGEKETKRLMKSYEAEGGRVWPKMQEHVSEWQAAYPVETAKFALQTGQEEHMQMARDMLGLSDPKGY
G16	2	assembly	Bacillus amyloliquefaciens	GCA_001687185.1	LZZO01000033.1	Mph(K)	65.116	421	5.74e-152	MTKQRDIESVLNIAKENGLQLKYEGADINETGMDFQVVFAEDDSGVTWVLRKPRRPDVIERAAAESNVLAFLRSYAAVSVPDWRIHTLELIAYPKLCGIPAAAIDLDKKQYVWNMEHEPPSDGFVGSLAAALAELHGADPAAASRSGIEIIKPDDVRQRTAESMDHIKKEIGVSEPLWQRWQTWINDSSYWPDFSELIHGDLHPPHILIGQNQRVTGLLDWTEAKVADPAKDFVLYQVILGEKETKRLIKSYQAEGGRVWPKMQEHVTEWQAAYPVETAKFALQTGQEEHMQMAREMLGLSDSKGY
G17	2	assembly	Bacillus velezensis	GCA_002245385.1	NOWG01000004.1	Mph(K)	64.784	421	4.23e-152	VTKQREIETVLNIAKENGLRLKYEGADINETGMDFQVVFAEDDSGMTWVLRKPRRPDVIERAAAESGVLAFLRSHAAVAVPDWRIHTPELIAYPKLDGIPAAAIDLDKKQYVWNMEHEPPSDGFVGSLAAALAELHGADPDAASRSGIEIIKPDDVRQRAAESMDHIKKEIGVSEPLWKRWQTWINDSSYWPDFSALIHGDLHPPHILIGENQRVTGLLDWTEAKVADPAKDFVLYQVILGEKETKRLMKSYEAEGGRVWPKMQEHVTEWQAAYPVETAKFALQTGQEEHMQMARDMLGLSDLKGY
G18	2	refseq	Bacillus amyloliquefaciens	GCA_000195515.1	CP002627.1	Mph(K)	64.120	417	1.57e-150	MTKQRDIESVLNIAKENGLQLKYEGADINETGMDFQVVFAEDDSGVTWVLRKPRRPDVIERAAVESNVLAFLRSYAAVSVPDWRIHTPELIAYPKLCGIPAAAIDLDKKQYVWNMEHEPPSDGFVGSLAAALAELHGADPAAASRAGIEIIKPDDVRQRTAESMDHIKKEIGVSEPLWQRWQTWINDSSYWPDFSAQIHGDLHPPHILIGPNQRVTGLLDWTEAKVADPAKDFVLYQVILGEKETKRLIKSYQAEGGRVWPKMQEHVTEWQAAYPVETAKFALQTGQEEHMQMAREMLGLSDSKGY
G19	2	refseq	Bacillus amyloliquefaciens	GCA_000221645.1	CP002927.1	Mph(K)	64.120	417	1.57e-150	MTKQRDIESVLNIAKENGLQLKYEGADINETGMDFQVVFAEDDSGVTWVLRKPRRPDVIERAAVESNVLAFLRSYAAVSVPDWRIHTPELIAYPKLCGIPAAAIDLDKKQYVWNMEHEPPSDGFVGSLAAALAELHGADPAAASRAGIEIIKPDDVRQRTAESMDHIKKEIGVSEPLWQRWQTWINDSSYWPDFSAQIHGDLHPPHILIGPNQRVTGLLDWTEAKVADPAKDFVLYQVILGEKETKRLIKSYQAEGGRVWPKMQEHVTEWQAAYPVETAKFALQTGQEEHMQMAREMLGLSDSKGY
G20	2	refseq	Bacillus subtilis	GCA_000772125.1	CP009748.1	Mph(K)	64.120	417	1.57e-150	MTKQRDIESVLNIAKENGLQLKYEGADINETGMDFQVVFAEDDSGVTWVLRKPRRPDVIERAAVESNVLAFLRSYAAVSVPDWRIHTPELIAYPKLCGIPAAAIDLDKKQYVWNMEHEPPSDGFVGSLAAALAELHGADPAAASRAGIEIIKPDDVRQRTAESMDHIKKEIGVSEPLWQRWQTWINDSSYWPDFSAQIHGDLHPPHILIGPNQRVTGLLDWTEAKVADPAKDFVLYQVILGEKETKRLIKSYQAEGGRVWPKMQEHVTEWQAAYPVETAKFALQTGQEEHMQMAREMLGLSDSKGY
G21	2	refseq	Bacillus amyloliquefaciens	GCA_007827165.1	CP041693.1	Mph(K)	64.120	417	1.57e-150	MTKQRDIESVLNIAKENGLQLKYEGADINETGMDFQVVFAEDDSGVTWVLRKPRRPDVIERAAVESNVLAFLRSYAAVSVPDWRIHTPELIAYPKLCGIPAAAIDLDKKQYVWNMEHEPPSDGFVGSLAAALAELHGADPAAASRAGIEIIKPDDVRQRTAESMDHIKKEIGVSEPLWQRWQTWINDSSYWPDFSAQIHGDLHPPHILIGPNQRVTGLLDWTEAKVADPAKDFVLYQVILGEKETKRLIKSYQAEGGRVWPKMQEHVTEWQAAYPVETAKFALQTGQEEHMQMAREMLGLSDSKGY
G22	2	refseq	Bacillus velezensis	GCA_000833005.1	CP010556.1	Mph(K)	64.333	417	1.94e-150	MTKKQREIESVLNIAKENGLRLKYEGADINETGMDFQVVFAEDDSGVTWVLRKPRRPDVIERAAAESDVLAFLRSHAAVSVPDWRIHTPELIAYPKLDGIPAAAIDLDKKQYVWNMEHEPPSDGFVGSLAAALAGLHGADPDAASRSGIEIIKPDDVRQRAAESMDHIKKEIGVSEQLWKRWQTWINDSSYWPDFSGLIHGDLHPPHILIGENQRVTGLLDWTEAKVADPAKDFVLYQVILGEKETKRLMKSYEAEGGRVWPKMQEHVTEWQAAYPVETAKFALQTGQEEHMQMARDMLGLSDPKGY
G23	2	refseq	Bacillus velezensis	GCA_000973485.1	CP011278.1	Mph(K)	64.333	417	1.94e-150	MTKKQREIESVLNIAKENGLRLKYEGADINETGMDFQVVFAEDDSGVTWVLRKPRRPDVIERAAAESDVLAFLRSHAAVSVPDWRIHTPELIAYPKLDGIPAAAIDLDKKQYVWNMEHEPPSDGFVGSLAAALAGLHGADPDAASRSGIEIIKPDDVRQRAAESMDHIKKEIGVSEQLWKRWQTWINDSSYWPDFSGLIHGDLHPPHILIGENQRVTGLLDWTEAKVADPAKDFVLYQVILGEKETKRLMKSYEAEGGRVWPKMQEHVTEWQAAYPVETAKFALQTGQEEHMQMARDMLGLSDPKGY
G24	2	refseq	Bacillus velezensis	GCA_001723585.1	CP016395.1	Mph(K)	64.333	417	1.94e-150	MTKKQREIESVLNIAKENGLRLKYEGADINETGMDFQVVFAEDDSGVTWVLRKPRRPDVIERAAAESDVLAFLRSHAAVSVPDWRIHTPELIAYPKLDGIPAAAIDLDKKQYVWNMEHEPPSDGFVGSLAAALAGLHGADPDAASRSGIEIIKPDDVRQRAAESMDHIKKEIGVSEQLWKRWQTWINDSSYWPDFSGLIHGDLHPPHILIGENQRVTGLLDWTEAKVADPAKDFVLYQVILGEKETKRLMKSYEAEGGRVWPKMQEHVTEWQAAYPVETAKFALQTGQEEHMQMARDMLGLSDPKGY
G25	2	assembly	Bacillus amyloliquefaciens	GCA_000696285.1	JMEG01000036.1	Mph(K)	64.333	417	1.94e-150	MTKKQREIESVLNIAKENGLRLKYEGADINETGMDFQVVFAEDDSGVTWVLRKPRRPDVIERAAAESDVLAFLRSHAAVSVPDWRIHTPELIAYPKLDGIPAAAIDLDKKQYVWNMEHEPPSDGFVGSLAAALAGLHGADPDAASRSGIEIIKPDDVRQRAAESMDHIKKEIGVSEQLWKRWQTWINDSSYWPDFSGLIHGDLHPPHILIGENQRVTGLLDWTEAKVADPAKDFVLYQVILGEKETKRLMKSYEAEGGRVWPKMQEHVTEWQAAYPVETAKFALQTGQEEHMQMARDMLGLSDPKGY
G26	2	assembly	Bacillus subtilis	GCA_000769515.1	CP009684.1	Mph(K)	64.333	417	1.94e-150	MTKKQREIESVLNIAKENGLRLKYEGADINETGMDFQVVFAEDDSGVTWVLRKPRRPDVIERAAAESDVLAFLRSHAAVSVPDWRIHTPELIAYPKLDGIPAAAIDLDKKQYVWNMEHEPPSDGFVGSLAAALAGLHGADPDAASRSGIEIIKPDDVRQRAAESMDHIKKEIGVSEQLWKRWQTWINDSSYWPDFSGLIHGDLHPPHILIGENQRVTGLLDWTEAKVADPAKDFVLYQVILGEKETKRLMKSYEAEGGRVWPKMQEHVTEWQAAYPVETAKFALQTGQEEHMQMARDMLGLSDPKGY
G27	2	assembly	Bacillus sp. LK7	GCA_001043515.1	LDUN01000023.1	Mph(K)	64.333	417	1.94e-150	MTKKQREIESVLNIAKENGLRLKYEGADINETGMDFQVVFAEDDSGVTWVLRKPRRPDVIERAAAESDVLAFLRSHAAVSVPDWRIHTPELIAYPKLDGIPAAAIDLDKKQYVWNMEHEPPSDGFVGSLAAALAGLHGADPDAASRSGIEIIKPDDVRQRAAESMDHIKKEIGVSEQLWKRWQTWINDSSYWPDFSGLIHGDLHPPHILIGENQRVTGLLDWTEAKVADPAKDFVLYQVILGEKETKRLMKSYEAEGGRVWPKMQEHVTEWQAAYPVETAKFALQTGQEEHMQMARDMLGLSDPKGY
G28	2	assembly	Bacillus amyloliquefaciens	GCA_001286965.1	CYHP01000026.1	Mph(K)	64.333	417	1.94e-150	MTKKQREIESVLNIAKENGLRLKYEGADINETGMDFQVVFAEDDSGVTWVLRKPRRPDVIERAAAESDVLAFLRSHAAVSVPDWRIHTPELIAYPKLDGIPAAAIDLDKKQYVWNMEHEPPSDGFVGSLAAALAGLHGADPDAASRSGIEIIKPDDVRQRAAESMDHIKKEIGVSEQLWKRWQTWINDSSYWPDFSGLIHGDLHPPHILIGENQRVTGLLDWTEAKVADPAKDFVLYQVILGEKETKRLMKSYEAEGGRVWPKMQEHVTEWQAAYPVETAKFALQTGQEEHMQMARDMLGLSDPKGY
G29	2	assembly	Bacillus velezensis	GCA_001723375.1	MDCI01000002.1	Mph(K)	64.333	417	1.94e-150	MTKKQREIESVLNIAKENGLRLKYEGADINETGMDFQVVFAEDDSGVTWVLRKPRRPDVIERAAAESDVLAFLRSHAAVSVPDWRIHTPELIAYPKLDGIPAAAIDLDKKQYVWNMEHEPPSDGFVGSLAAALAGLHGADPDAASRSGIEIIKPDDVRQRAAESMDHIKKEIGVSEQLWKRWQTWINDSSYWPDFSGLIHGDLHPPHILIGENQRVTGLLDWTEAKVADPAKDFVLYQVILGEKETKRLMKSYEAEGGRVWPKMQEHVTEWQAAYPVETAKFALQTGQEEHMQMARDMLGLSDPKGY
G30	2	assembly	Bacillus velezensis	GCA_002272285.1	NPCZ01000018.1	Mph(K)	64.333	417	1.94e-150	MTKKQREIESVLNIAKENGLRLKYEGADINETGMDFQVVFAEDDSGVTWVLRKPRRPDVIERAAAESDVLAFLRSHAAVSVPDWRIHTPELIAYPKLDGIPAAAIDLDKKQYVWNMEHEPPSDGFVGSLAAALAGLHGADPDAASRSGIEIIKPDDVRQRAAESMDHIKKEIGVSEQLWKRWQTWINDSSYWPDFSGLIHGDLHPPHILIGENQRVTGLLDWTEAKVADPAKDFVLYQVILGEKETKRLMKSYEAEGGRVWPKMQEHVTEWQAAYPVETAKFALQTGQEEHMQMARDMLGLSDPKGY
G31	2	assembly	Bacillus velezensis	GCA_006351695.1	VEWY01000004.1	Mph(K)	64.333	417	1.94e-150	MTKKQREIESVLNIAKENGLRLKYEGADINETGMDFQVVFAEDDSGVTWVLRKPRRPDVIERAAAESDVLAFLRSHAAVSVPDWRIHTPELIAYPKLDGIPAAAIDLDKKQYVWNMEHEPPSDGFVGSLAAALAGLHGADPDAASRSGIEIIKPDDVRQRAAESMDHIKKEIGVSEQLWKRWQTWINDSSYWPDFSGLIHGDLHPPHILIGENQRVTGLLDWTEAKVADPAKDFVLYQVILGEKETKRLMKSYEAEGGRVWPKMQEHVTEWQAAYPVETAKFALQTGQEEHMQMARDMLGLSDPKGY
G32	2	assembly	NA	GCA_002419985.1	DIHD01000005.1	Mph(K)	64.120	419	2.60e-151	MTKQREIESVLNIAKENGLRLKYEGADINETGMDFQVVFAEDDSGVTWVLRKPRRPDVIERAAAESDVLAFLRSHAAVSVPDWRIHTPELIAYPKLDGIPAAAIDLDKKQYVWNMEHEPPSDGFVGSLAAALAGLHGADPAAASRSGIEIIKPDDVRQRAAESMDHIKKEIGVSEPLWKRWQTWINDSSYWPDFSALIHGDLHPPHILIGENQRVTGLLDWTEAKVADPAKDFVLYQVILGEKETKRLMKSYEAEGGRVWPKMQEHVTEWQAAYPVETAKFALQTGQEEHMQMARDMLGLSDPKGY
G33	2	assembly	Bacillus sp. 5B6	GCA_000259405.1	AJST01000001.1	Mph(K)	64.120	418	5.18e-151	VTKQREIETVLNIAKENGLRLKYEGADINETGMDFQVVFAEDDSGVTWVLRKPRRPDVIERAAAESGVLAFLRSHAAVSVPDWRIHTPDLIAYPKLDGIPAAAIDLDKKQYVWNMEHEPPSDGFVGSLAAALAELHGADPDAASRSGIEIIKPDDVRQRAAESMDHIKKEIGVSEPLWKRWQTWINDSSYWPDFSALIHGDLHPPHILIGENQRVTGLLDWTEAKVADPAKDFVLYQVILGEKETKRLMKSYEAEGGRVWPKMQEHVTEWQAAYPVETAKFALQTGQEEHMEMARDMLGLSDPKGY
G34	2	assembly	Bacillus subtilis	GCA_000508125.1	AYTJ01000024.1	Mph(K)	64.120	418	5.18e-151	VTKQREIETVLNIAKENGLRLKYEGADINETGMDFQVVFAEDDSGVTWVLRKPRRPDVIERAAAESGVLAFLRSHAAVSVPDWRIHTPDLIAYPKLDGIPAAAIDLDKKQYVWNMEHEPPSDGFVGSLAAALAELHGADPDAASRSGIEIIKPDDVRQRAAESMDHIKKEIGVSEPLWKRWQTWINDSSYWPDFSALIHGDLHPPHILIGENQRVTGLLDWTEAKVADPAKDFVLYQVILGEKETKRLMKSYEAEGGRVWPKMQEHVTEWQAAYPVETAKFALQTGQEEHMEMARDMLGLSDPKGY
G35	2	assembly	Bacillus amyloliquefaciens	GCA_900156245.1	FTNB01000007.1	Mph(K)	64.120	418	5.18e-151	VTKQREIETVLNIAKENGLRLKYEGADINETGMDFQVVFAEDDSGVTWVLRKPRRPDVIERAAAESGVLAFLRSHAAVSVPDWRIHTPDLIAYPKLDGIPAAAIDLDKKQYVWNMEHEPPSDGFVGSLAAALAELHGADPDAASRSGIEIIKPDDVRQRAAESMDHIKKEIGVSEPLWKRWQTWINDSSYWPDFSALIHGDLHPPHILIGENQRVTGLLDWTEAKVADPAKDFVLYQVILGEKETKRLMKSYEAEGGRVWPKMQEHVTEWQAAYPVETAKFALQTGQEEHMEMARDMLGLSDPKGY
G36	2	refseq	Bacillus amyloliquefaciens	GCA_001874385.1	CP017953.1	Mph(K)	64.333	415	8.04e-150	MTKKQREIESVLNIAKENGLRLKYEGADINETGMDFQVVFAEDDSGVTWVLRKPRRPDVIERAAAESDVLAFLRSHAAVSVPDWRIHTPELIAYPKLDGIPAAAIDLDKKQYVWNMEDEPPSDGFVGSLAAALAGLHGADPDAASRSGIEIIKPDDVRQRAAESMDHIKKEIGVSEQLWKRWQTWINDSSYWPDFSALIHGDLHPPHILIGENQRVTGLLDWTEAKVADPAKDFVLYQVILGEKETKRLMKSYEAEGGRVWPKMQEHVSEWQAAYPVETAKFALQTGQEEHMQMARDMLGLSDPKGY
G37	2	refseq	Bacillus velezensis	GCA_003150855.2	CP029473.2	Mph(K)	64.333	415	8.04e-150	MTKKQREIESVLNIAKENGLRLKYEGADINETGMDFQVVFAEDDSGVTWVLRKPRRPDVIERAAAESDVLAFLRSHAAVSVPDWRIHTPELIAYPKLDGIPAAAIDLDKKQYVWNMEDEPPSDGFVGSLAAALAGLHGADPDAASRSGIEIIKPDDVRQRAAESMDHIKKEIGVSEQLWKRWQTWINDSSYWPDFSALIHGDLHPPHILIGENQRVTGLLDWTEAKVADPAKDFVLYQVILGEKETKRLMKSYEAEGGRVWPKMQEHVSEWQAAYPVETAKFALQTGQEEHMQMARDMLGLSDPKGY
G38	2	assembly	Bacillus velezensis	GCA_000612565.1	JFBZ01000155.1	Mph(K)	64.333	415	8.04e-150	MTKKQREIESVLNIAKENGLRLKYEGADINETGMDFQVVFAEDDSGVTWVLRKPRRPDVIERAAAESDVLAFLRSHAAVSVPDWRIHTPELIAYPKLDGIPAAAIDLDKKQYVWNMEDEPPSDGFVGSLAAALAGLHGADPDAASRSGIEIIKPDDVRQRAAESMDHIKKEIGVSEQLWKRWQTWINDSSYWPDFSALIHGDLHPPHILIGENQRVTGLLDWTEAKVADPAKDFVLYQVILGEKETKRLMKSYEAEGGRVWPKMQEHVSEWQAAYPVETAKFALQTGQEEHMQMARDMLGLSDPKGY
G39	2	assembly	Bacillus amyloliquefaciens	GCA_000330805.1	KB206090.1	Mph(K)	65.541	419	1.28e-151	MTKKQREIESVLNIAKENGLRLKYEGADINETGMDFQVVFAEDDSGMTWVLRKPRRPDVIDRAAAESGVLAFLRSHAAVAVPDWRIHTPELIAYPKLDGIPAAAIDLDKKQYVWNMEHEPPSDGFVGSLAASLAELHGADPDAASRSGIEIIKPDDVRQRAAESMDHIKKEIGVSEPLWKRWQTWINDSSYWPDFSALIHGDLHPPHILIGENQRVTGLLDWTEAKVADPAKDFVLYQVILGEKETKRLMKSYEAEGGRVWPKMQEHVTEWQAAYPVETAKFALQTGQEEHMQMARDMLGLSNPKGY
G40	2	assembly	Bacillus siamensis	GCA_002271775.1	NPCI01000020.1	Mph(K)	64.452	420	8.80e-152	MTKQREIESVLNIAKENGLRLKHEGADINETGMDFQVVFAEDDSGVTWVLRKPRRPDVIERAAAESDVLAFLRSHAAVSVPDWRIHTPELIAYPKLDGKPAAAIDLDKKQYVWNMEHEPPSDGFVGSLAAALAGLHGADPDAASRSGIEIIKPDDVRQRAAESMDHIKKEIGVSEQLWQRWQTWINDSSYWPDFSALIHGDLHPPHILIGENQRVTGLLDWTEAKVADPAKDFVLYQMILGEKETKRLMKSYEAEGGRVWPKMQEHVTEWQAAYPVETAKFALQTGQEEHMQMAREMLGLSDSKGY
G41	2	assembly	Bacillus velezensis	GCA_002272565.1	NPBZ01000047.1	Mph(K)	64.784	422	1.49e-152	MTKQREIETVLNIAKENGLRLKYEGADINETGMDFQVVFAEDDSGMTWVLRKPRRPDVIERAAAESGVLAFLRSHAAVSVPDWRIHTPELIAYPKLDGIPAAAIDLDKKQYVWNMEHEPPSDGFVGSLAAALAELHGADPDAASRSGIEIIKPDDVRQRAAESMDHIKKEIGVSEPLWKRWQTWINDSSYWPDFSALIHGDLHPPHILIGENQRVTGLLDWTEAKVADPAKDFVLYQVILGEKETKRLMKSYEAEGGRVWPKMQEHVTEWQAAYPVETAKFALQTGQEEHMQMARDMLGLSDPKGY
G42	2	refseq	Bacillus amyloliquefaciens	GCA_000196735.1	FN597644.1	Mph(K)	64.452	418	6.24e-151	MTKQRDIESVLNIAKENGLQLKYEGADINETGMDFQVVFAEDDSGVTWVLRKPRRPDVIERAAAESNVLAFLRSYAAVSVPDWRIHTPELIAYPKLDGIPAAAIDLDKKQHVWNMEHEPPSDGFVGSLAAALAELHGADPAAASRAGIEIIKPDDVRQRTAESMDHIKKEIGVSEPLWQRWQTWINDSSYWPDFSALIHGDLHPPHILIGQNQRVTGLLDWTEAKVADQAKDFVLYQVILGEKETKRLIKSYQAEGGRVWPKMQEHVTEWQAAYPVETAKFALQTGQEEHMQMAREMLGLSDSKGY
G43	2	refseq	Bacillus amyloliquefaciens	GCA_000204275.1	CP002634.1	Mph(K)	64.452	418	6.24e-151	MTKQRDIESVLNIAKENGLQLKYEGADINETGMDFQVVFAEDDSGVTWVLRKPRRPDVIERAAAESNVLAFLRSYAAVSVPDWRIHTPELIAYPKLDGIPAAAIDLDKKQHVWNMEHEPPSDGFVGSLAAALAELHGADPAAASRAGIEIIKPDDVRQRTAESMDHIKKEIGVSEPLWQRWQTWINDSSYWPDFSALIHGDLHPPHILIGQNQRVTGLLDWTEAKVADQAKDFVLYQVILGEKETKRLIKSYQAEGGRVWPKMQEHVTEWQAAYPVETAKFALQTGQEEHMQMAREMLGLSDSKGY
G44	2	refseq	Bacillus amyloliquefaciens	GCA_002173635.1	CP021505.1	Mph(K)	64.452	418	6.24e-151	MTKQRDIESVLNIAKENGLQLKYEGADINETGMDFQVVFAEDDSGVTWVLRKPRRPDVIERAAAESNVLAFLRSYAAVSVPDWRIHTPELIAYPKLDGIPAAAIDLDKKQHVWNMEHEPPSDGFVGSLAAALAELHGADPAAASRAGIEIIKPDDVRQRTAESMDHIKKEIGVSEPLWQRWQTWINDSSYWPDFSALIHGDLHPPHILIGQNQRVTGLLDWTEAKVADQAKDFVLYQVILGEKETKRLIKSYQAEGGRVWPKMQEHVTEWQAAYPVETAKFALQTGQEEHMQMAREMLGLSDSKGY
G45	2	refseq	Bacillus amyloliquefaciens	GCA_004006115.1	CP018902.1	Mph(K)	64.452	418	6.24e-151	MTKQRDIESVLNIAKENGLQLKYEGADINETGMDFQVVFAEDDSGVTWVLRKPRRPDVIERAAAESNVLAFLRSYAAVSVPDWRIHTPELIAYPKLDGIPAAAIDLDKKQHVWNMEHEPPSDGFVGSLAAALAELHGADPAAASRAGIEIIKPDDVRQRTAESMDHIKKEIGVSEPLWQRWQTWINDSSYWPDFSALIHGDLHPPHILIGQNQRVTGLLDWTEAKVADQAKDFVLYQVILGEKETKRLIKSYQAEGGRVWPKMQEHVTEWQAAYPVETAKFALQTGQEEHMQMAREMLGLSDSKGY
G46	2	assembly	Bacillus amyloliquefaciens	GCA_001587435.1	LQYP01000011.1	Mph(K)	64.452	418	6.24e-151	MTKQRDIESVLNIAKENGLQLKYEGADINETGMDFQVVFAEDDSGVTWVLRKPRRPDVIERAAAESNVLAFLRSYAAVSVPDWRIHTPELIAYPKLDGIPAAAIDLDKKQHVWNMEHEPPSDGFVGSLAAALAELHGADPAAASRAGIEIIKPDDVRQRTAESMDHIKKEIGVSEPLWQRWQTWINDSSYWPDFSALIHGDLHPPHILIGQNQRVTGLLDWTEAKVADQAKDFVLYQVILGEKETKRLIKSYQAEGGRVWPKMQEHVTEWQAAYPVETAKFALQTGQEEHMQMAREMLGLSDSKGY
G47	2	assembly	Bacillus amyloliquefaciens	GCA_001672615.1	LYUG01000024.1	Mph(K)	64.452	418	6.24e-151	MTKQRDIESVLNIAKENGLQLKYEGADINETGMDFQVVFAEDDSGVTWVLRKPRRPDVIERAAAESNVLAFLRSYAAVSVPDWRIHTPELIAYPKLDGIPAAAIDLDKKQHVWNMEHEPPSDGFVGSLAAALAELHGADPAAASRAGIEIIKPDDVRQRTAESMDHIKKEIGVSEPLWQRWQTWINDSSYWPDFSALIHGDLHPPHILIGQNQRVTGLLDWTEAKVADQAKDFVLYQVILGEKETKRLIKSYQAEGGRVWPKMQEHVTEWQAAYPVETAKFALQTGQEEHMQMAREMLGLSDSKGY
G48	2	assembly	Bacillus amyloliquefaciens	GCA_002224045.1	NMRK01000006.1	Mph(K)	64.452	418	6.24e-151	MTKQRDIESVLNIAKENGLQLKYEGADINETGMDFQVVFAEDDSGVTWVLRKPRRPDVIERAAAESNVLAFLRSYAAVSVPDWRIHTPELIAYPKLDGIPAAAIDLDKKQHVWNMEHEPPSDGFVGSLAAALAELHGADPAAASRAGIEIIKPDDVRQRTAESMDHIKKEIGVSEPLWQRWQTWINDSSYWPDFSALIHGDLHPPHILIGQNQRVTGLLDWTEAKVADQAKDFVLYQVILGEKETKRLIKSYQAEGGRVWPKMQEHVTEWQAAYPVETAKFALQTGQEEHMQMAREMLGLSDSKGY
G49	2	assembly	Bacillus amyloliquefaciens	GCA_003546075.1	QVEJ01000004.1	Mph(K)	64.452	418	6.24e-151	MTKQRDIESVLNIAKENGLQLKYEGADINETGMDFQVVFAEDDSGVTWVLRKPRRPDVIERAAAESNVLAFLRSYAAVSVPDWRIHTPELIAYPKLDGIPAAAIDLDKKQHVWNMEHEPPSDGFVGSLAAALAELHGADPAAASRAGIEIIKPDDVRQRTAESMDHIKKEIGVSEPLWQRWQTWINDSSYWPDFSALIHGDLHPPHILIGQNQRVTGLLDWTEAKVADQAKDFVLYQVILGEKETKRLIKSYQAEGGRVWPKMQEHVTEWQAAYPVETAKFALQTGQEEHMQMAREMLGLSDSKGY
G50	2	assembly	Bacillus amyloliquefaciens	GCA_007844995.1	SDKH01000002.1	Mph(K)	64.452	418	6.24e-151	MTKQRDIESVLNIAKENGLQLKYEGADINETGMDFQVVFAEDDSGVTWVLRKPRRPDVIERAAAESNVLAFLRSYAAVSVPDWRIHTPELIAYPKLDGIPAAAIDLDKKQHVWNMEHEPPSDGFVGSLAAALAELHGADPAAASRAGIEIIKPDDVRQRTAESMDHIKKEIGVSEPLWQRWQTWINDSSYWPDFSALIHGDLHPPHILIGQNQRVTGLLDWTEAKVADQAKDFVLYQVILGEKETKRLIKSYQAEGGRVWPKMQEHVTEWQAAYPVETAKFALQTGQEEHMQMAREMLGLSDSKGY
G51	2	assembly	Bacillus amyloliquefaciens	GCA_007845085.1	SDKG01000001.1	Mph(K)	64.452	418	6.24e-151	MTKQRDIESVLNIAKENGLQLKYEGADINETGMDFQVVFAEDDSGVTWVLRKPRRPDVIERAAAESNVLAFLRSYAAVSVPDWRIHTPELIAYPKLDGIPAAAIDLDKKQHVWNMEHEPPSDGFVGSLAAALAELHGADPAAASRAGIEIIKPDDVRQRTAESMDHIKKEIGVSEPLWQRWQTWINDSSYWPDFSALIHGDLHPPHILIGQNQRVTGLLDWTEAKVADQAKDFVLYQVILGEKETKRLIKSYQAEGGRVWPKMQEHVTEWQAAYPVETAKFALQTGQEEHMQMAREMLGLSDSKGY
G52	2	assembly	Bacillus amyloliquefaciens	GCA_008017555.1	VRTV01000004.1	Mph(K)	64.452	418	6.24e-151	MTKQRDIESVLNIAKENGLQLKYEGADINETGMDFQVVFAEDDSGVTWVLRKPRRPDVIERAAAESNVLAFLRSYAAVSVPDWRIHTPELIAYPKLDGIPAAAIDLDKKQHVWNMEHEPPSDGFVGSLAAALAELHGADPAAASRAGIEIIKPDDVRQRTAESMDHIKKEIGVSEPLWQRWQTWINDSSYWPDFSALIHGDLHPPHILIGQNQRVTGLLDWTEAKVADQAKDFVLYQVILGEKETKRLIKSYQAEGGRVWPKMQEHVTEWQAAYPVETAKFALQTGQEEHMQMAREMLGLSDSKGY
G53	2	assembly	Bacillus amyloliquefaciens	GCA_008017565.1	VRTU01000004.1	Mph(K)	64.452	418	6.24e-151	MTKQRDIESVLNIAKENGLQLKYEGADINETGMDFQVVFAEDDSGVTWVLRKPRRPDVIERAAAESNVLAFLRSYAAVSVPDWRIHTPELIAYPKLDGIPAAAIDLDKKQHVWNMEHEPPSDGFVGSLAAALAELHGADPAAASRAGIEIIKPDDVRQRTAESMDHIKKEIGVSEPLWQRWQTWINDSSYWPDFSALIHGDLHPPHILIGQNQRVTGLLDWTEAKVADQAKDFVLYQVILGEKETKRLIKSYQAEGGRVWPKMQEHVTEWQAAYPVETAKFALQTGQEEHMQMAREMLGLSDSKGY
G54	2	assembly	Bacillus amyloliquefaciens	GCA_008017625.1	VRTX01000011.1	Mph(K)	64.452	418	6.24e-151	MTKQRDIESVLNIAKENGLQLKYEGADINETGMDFQVVFAEDDSGVTWVLRKPRRPDVIERAAAESNVLAFLRSYAAVSVPDWRIHTPELIAYPKLDGIPAAAIDLDKKQHVWNMEHEPPSDGFVGSLAAALAELHGADPAAASRAGIEIIKPDDVRQRTAESMDHIKKEIGVSEPLWQRWQTWINDSSYWPDFSALIHGDLHPPHILIGQNQRVTGLLDWTEAKVADQAKDFVLYQVILGEKETKRLIKSYQAEGGRVWPKMQEHVTEWQAAYPVETAKFALQTGQEEHMQMAREMLGLSDSKGY
G55	2	refseq	Bacillus amyloliquefaciens	GCA_001705195.1	CP016913.1	Mph(K)	64.784	418	4.07e-151	MTKQRDIESVLNIAKENGLQLKYEGADINETGMDFQVVFAEDDSGVTWVLRKPRRPDVIERAAAESDVLTFLRSYATVSVPDWRIHTPELIAYPKLGGIPAAAIDLDKKQYVWNMEHEPPSDGFVGSLAAALAELHGADPADASRSGIEFIKPNDVRQRTAESMDHIKKEIGVSEPLWQRWQTWINDSSYWPDFSALIHGDLHPPHILIGQNQQVTGLLDWTEAKVADPAKDFVLYQVILGEKETKRLIKSYQAEGGRVWPKMQEHVTEWQAAYPVETAKFALQTGREEHMQMAREMLGMSDSKGY
G56	2	refseq	Bacillus amyloliquefaciens	GCA_007923205.1	CP040672.1	Mph(K)	64.120	418	3.94e-151	MTKQREIESVLNIAKENGLRLKYEGADINETGMDFQVVFAEDDSGMTWVLRKPRRPDVIERAAAESDVLAFLRSHAAVSVPDWRIHTPELIAYPKLDGIPAAAIDLDKKQYVWNMEHEPPSDGFVGSLAAALAGLHGADPDAASRSGIEIIKPDDVRQRAAESMDHIKKEIGVSEQLWKRWQTWINDSSYWPDFSALIHGDLHPPHILIGENQRVTGLLDWTEAKVADPAKDFVLYQVILGERETKRLMKSYEAEGGRVWLKMQEHVTEWQAAYPVETAKFALQTGQEEHMQMARDMLGLSDPKGY
G57	2	assembly	Bacillus siamensis	GCA_000798615.1	JTJG01000004.1	Mph(K)	63.455	417	1.30e-150	MTKQREIESVLNIAKENGLRLKHEGADINETGMDFQVVFAEDDSGVTWVLRKPRRPDVIERAAAESAVLVFLRSHAAVSVPDWRVHTPELIAYPKLDGKPAAAIDLDKKQYVWNMEHEPPSDGFVGSLAAALAGLHGADPDAASRSGIEIIKPDDVRQRAAESMDHIKKEIGVSEQLWQRWQTWINDSSYWPDFSALIHGDLHPPHILIGENQRVTGLLDWTEAKVVDPAKDFVLYQMILGEKETKRLMKSYEAEGGRVWPKMQEHVTEWQAAYPVETAKFALQTGQEEHMQMAREMLGLSDSKGY
G58	2	assembly	Bacillus sp. Co1	GCA_001175005.1	CVPA01000001.1	Mph(K)	63.667	414	1.77e-149	MTKKQREIESVLNIAKENGLRLKYEGADINETGMDFQVVFAEDDSGVTWVLRKPRRPDVIERAAAESDVLAFLRSHAAVSVPDWRIHTPELIAYPKLDGIPAAAIDLDKKQYVWNMEHEPPSDGFVGSLAAALAGLHGADPDAASRSGIEIIKPDDVRQRAAESMDHIKKEIGVSEQLWKRWQTWINDSSYWPDFSALTHGDLHPPHILIGENQRVTGLLDWTEAKVADPAKDFVLYQVILGERETKRLMKSYEAEGGRVWPKMQEHVTEWQAAYPVEMAKSALQTGQEEHMQMARDMLGLSDPKGY
G59	2	assembly	Bacillus velezensis	GCA_003441635.1	CP031880.1	Mph(K)	65.424	417	1.01e-150	MTKKQREIESVLNIAKENGLRLKYEGADINETGMDFQVVFAEDDSGVTWVLRKPRRPDVIERAAAESDVLAFLRSHAAVSVPDWRIHTPELIAYPKLDGIPAAAIDLDKKQYVWNMEHEPPSDGFVGSLAAALAGLHGADPDAASRSGIEIIKPDDVRQRAAESMDHIKKEIGVSEQLWKRWQTWINDSSYWPDFSGLIHGDLHPPHILIGENQRVTGLLDWTEAKVADPAKDFVLYQVILGEKETKRLMKSYEAEGGRVWPKMQEHVTEWQAAYPVEMAKFALQTGQEEHMQMARDMLGLSDPKGY
G60	2	refseq	Bacillus amyloliquefaciens	GCA_003149715.1	CP029069.1	Mph(K)	64.784	421	3.15e-152	MTKQREIETVLNIAKENGLRLKYEGADINETGMDFQVVFAEDDSGMTWVLRKPRRPDVIERAAAESGVLAFLRSHAAVAVPDWRIHTPELIAYPKLDGIPAAAIDLDKKQYVWNMEHEPPSDGFVGSLAAALAELHGADPDAASRSGIEIIKPDDVRQRAAESMDHIKKEIGVSEPLWKRWQTWINDSSYWPDFSALIHGDLHPPHILIGENQRVTGLLDWTEAKVADPAKDFVLYQVILGEKETKRLMKSYEAEGGRVWPKMQEHVTEWQAAYPVETAKFALQTGQEEHMQMARDMLGLSDPKGY
G61	2	assembly	Bacillus velezensis	GCA_002269705.1	MLCW01000010.1	Mph(K)	64.784	421	3.15e-152	MTKQREIETVLNIAKENGLRLKYEGADINETGMDFQVVFAEDDSGMTWVLRKPRRPDVIERAAAESGVLAFLRSHAAVAVPDWRIHTPELIAYPKLDGIPAAAIDLDKKQYVWNMEHEPPSDGFVGSLAAALAELHGADPDAASRSGIEIIKPDDVRQRAAESMDHIKKEIGVSEPLWKRWQTWINDSSYWPDFSALIHGDLHPPHILIGENQRVTGLLDWTEAKVADPAKDFVLYQVILGEKETKRLMKSYEAEGGRVWPKMQEHVTEWQAAYPVETAKFALQTGQEEHMQMARDMLGLSDPKGY
G62	2	assembly	Bacillus velezensis	GCA_003665175.1	RCDH01000008.1	Mph(K)	64.784	421	3.15e-152	MTKQREIETVLNIAKENGLRLKYEGADINETGMDFQVVFAEDDSGMTWVLRKPRRPDVIERAAAESGVLAFLRSHAAVAVPDWRIHTPELIAYPKLDGIPAAAIDLDKKQYVWNMEHEPPSDGFVGSLAAALAELHGADPDAASRSGIEIIKPDDVRQRAAESMDHIKKEIGVSEPLWKRWQTWINDSSYWPDFSALIHGDLHPPHILIGENQRVTGLLDWTEAKVADPAKDFVLYQVILGEKETKRLMKSYEAEGGRVWPKMQEHVTEWQAAYPVETAKFALQTGQEEHMQMARDMLGLSDPKGY
G63	2	assembly	Bacillus sp. STP3	GCA_003946965.1	QYZC01000012.1	Mph(K)	64.784	421	3.15e-152	MTKQREIETVLNIAKENGLRLKYEGADINETGMDFQVVFAEDDSGMTWVLRKPRRPDVIERAAAESGVLAFLRSHAAVAVPDWRIHTPELIAYPKLDGIPAAAIDLDKKQYVWNMEHEPPSDGFVGSLAAALAELHGADPDAASRSGIEIIKPDDVRQRAAESMDHIKKEIGVSEPLWKRWQTWINDSSYWPDFSALIHGDLHPPHILIGENQRVTGLLDWTEAKVADPAKDFVLYQVILGEKETKRLMKSYEAEGGRVWPKMQEHVTEWQAAYPVETAKFALQTGQEEHMQMARDMLGLSDPKGY
G64	2	assembly	Bacillus velezensis	GCA_007844975.1	SDKI01000001.1	Mph(K)	64.784	421	3.15e-152	MTKQREIETVLNIAKENGLRLKYEGADINETGMDFQVVFAEDDSGMTWVLRKPRRPDVIERAAAESGVLAFLRSHAAVAVPDWRIHTPELIAYPKLDGIPAAAIDLDKKQYVWNMEHEPPSDGFVGSLAAALAELHGADPDAASRSGIEIIKPDDVRQRAAESMDHIKKEIGVSEPLWKRWQTWINDSSYWPDFSALIHGDLHPPHILIGENQRVTGLLDWTEAKVADPAKDFVLYQVILGEKETKRLMKSYEAEGGRVWPKMQEHVTEWQAAYPVETAKFALQTGQEEHMQMARDMLGLSDPKGY
G65	2	assembly	Mycobacteroides abscessus	GCA_900138605.1	FVSM01000005.1	Mph(K)	64.784	421	3.15e-152	MTKQREIETVLNIAKENGLRLKYEGADINETGMDFQVVFAEDDSGMTWVLRKPRRPDVIERAAAESGVLAFLRSHAAVAVPDWRIHTPELIAYPKLDGIPAAAIDLDKKQYVWNMEHEPPSDGFVGSLAAALAELHGADPDAASRSGIEIIKPDDVRQRAAESMDHIKKEIGVSEPLWKRWQTWINDSSYWPDFSALIHGDLHPPHILIGENQRVTGLLDWTEAKVADPAKDFVLYQVILGEKETKRLMKSYEAEGGRVWPKMQEHVTEWQAAYPVETAKFALQTGQEEHMQMARDMLGLSDPKGY
G66	2	refseq	Bacillus amyloliquefaciens	GCA_003390415.1	CP031424.1	Mph(K)	64.333	417	8.82e-151	MTKKQREIESVLNIAKANGLRLKYEGADINETGMDFQVVFAEDDSGVTWVLRKPRRPDVIERAAAESDVLAFLRSHAAVSVPDWRIHTPELIAYPKLDGIPAAAIDLDKKQYVWNMEHEPPSDGFVGSLAATLAGLHGADPDAASRSGIEIIKPDDVRQRAAESMDHIKKEIGVSEQLWKRWQTWINDSSYWPDFSALTHGDLHPPHILIGENQRVTGLLDWTEAKVADPAKDFVLYQVILGEKETKRLMKSYEAEGGRVWPKMQEHVSEWQAAYPVETAKFALQTGQEEHMQMARDMLGLSDPKGY
G67	2	assembly	Bacillus amyloliquefaciens	GCA_001469685.1	LMAT01000008.1	Mph(K)	63.667	415	8.40e-150	MTKKQREIESVLNIAKENGLRLKYEGADINETGMDFQVVFAEDDSGVTWVLRKPRRPDVIERAAAESDVLAFLRSHAAVSVPDWRIHTPELIAYPKLDGIPAAAIDLDKKQYVWNMEHEPPSDGFVGSLAAALAGLHGADPDAASRSGIEIIKPDDVRQRAAESMDHIKKEIGVSEQLWKRWQTWINDSSYWPDFSALTHGDLHPPHILIGENQRVTGLLDWTEAKVADPAKDFVLYQVILGERETKRLMKSYEAEGGRVWPKMQEHVTEWQAAYPVEMAKFALQTGQEEHMQMARDMLGLSDPKGY
G68	2	refseq	Bacillus amyloliquefaciens	GCA_000262385.1	CP003332.1	Mph(K)	64.784	422	2.10e-152	VTKQREIETVLNIAKENGLRLKYEGADINETGMDFQVVFAEDDSGMTWVLRKPRRPDVIERAAAESGVLAFLRSHAAVSVPDWRIHTPELIAYPKLDGIPAAAIDLDKKQYVWNMEHEPPSDGFVGSLAAALAELHGADPDAASRSGIEIIKPDDVRQRAAESMDHIKKEIGVSEPLWKRWQTWINDSSYWPDFSALIHGDLHPPHILIGENQRVTGLLDWTEAKVADPAKDFVLYQVILGEKETKRLMKSYEAEGGRVWPKMQEHVTEWQAAYPVETAKFALQTGQEEHMQMARDMLGLSDPKGY
G69	2	refseq	Bacillus velezensis	GCA_000284395.1	HE774679.1	Mph(K)	64.784	422	2.10e-152	VTKQREIETVLNIAKENGLRLKYEGADINETGMDFQVVFAEDDSGMTWVLRKPRRPDVIERAAAESGVLAFLRSHAAVSVPDWRIHTPELIAYPKLDGIPAAAIDLDKKQYVWNMEHEPPSDGFVGSLAAALAELHGADPDAASRSGIEIIKPDDVRQRAAESMDHIKKEIGVSEPLWKRWQTWINDSSYWPDFSALIHGDLHPPHILIGENQRVTGLLDWTEAKVADPAKDFVLYQVILGEKETKRLMKSYEAEGGRVWPKMQEHVTEWQAAYPVETAKFALQTGQEEHMQMARDMLGLSDPKGY
G70	2	refseq	Bacillus sp. BH072	GCA_000827045.1	CP009938.1	Mph(K)	64.784	422	2.10e-152	VTKQREIETVLNIAKENGLRLKYEGADINETGMDFQVVFAEDDSGMTWVLRKPRRPDVIERAAAESGVLAFLRSHAAVSVPDWRIHTPELIAYPKLDGIPAAAIDLDKKQYVWNMEHEPPSDGFVGSLAAALAELHGADPDAASRSGIEIIKPDDVRQRAAESMDHIKKEIGVSEPLWKRWQTWINDSSYWPDFSALIHGDLHPPHILIGENQRVTGLLDWTEAKVADPAKDFVLYQVILGEKETKRLMKSYEAEGGRVWPKMQEHVTEWQAAYPVETAKFALQTGQEEHMQMARDMLGLSDPKGY
G71	2	refseq	Bacillus sp. SJ	GCA_002843505.1	CP025258.1	Mph(K)	64.784	422	2.10e-152	VTKQREIETVLNIAKENGLRLKYEGADINETGMDFQVVFAEDDSGMTWVLRKPRRPDVIERAAAESGVLAFLRSHAAVSVPDWRIHTPELIAYPKLDGIPAAAIDLDKKQYVWNMEHEPPSDGFVGSLAAALAELHGADPDAASRSGIEIIKPDDVRQRAAESMDHIKKEIGVSEPLWKRWQTWINDSSYWPDFSALIHGDLHPPHILIGENQRVTGLLDWTEAKVADPAKDFVLYQVILGEKETKRLMKSYEAEGGRVWPKMQEHVTEWQAAYPVETAKFALQTGQEEHMQMARDMLGLSDPKGY
G72	2	refseq	Bacillus velezensis	GCA_002844125.1	CP025308.1	Mph(K)	64.784	422	2.10e-152	VTKQREIETVLNIAKENGLRLKYEGADINETGMDFQVVFAEDDSGMTWVLRKPRRPDVIERAAAESGVLAFLRSHAAVSVPDWRIHTPELIAYPKLDGIPAAAIDLDKKQYVWNMEHEPPSDGFVGSLAAALAELHGADPDAASRSGIEIIKPDDVRQRAAESMDHIKKEIGVSEPLWKRWQTWINDSSYWPDFSALIHGDLHPPHILIGENQRVTGLLDWTEAKVADPAKDFVLYQVILGEKETKRLMKSYEAEGGRVWPKMQEHVTEWQAAYPVETAKFALQTGQEEHMQMARDMLGLSDPKGY
G73	2	refseq	Bacillus velezensis	GCA_003265265.1	CP028375.1	Mph(K)	64.784	422	2.10e-152	VTKQREIETVLNIAKENGLRLKYEGADINETGMDFQVVFAEDDSGMTWVLRKPRRPDVIERAAAESGVLAFLRSHAAVSVPDWRIHTPELIAYPKLDGIPAAAIDLDKKQYVWNMEHEPPSDGFVGSLAAALAELHGADPDAASRSGIEIIKPDDVRQRAAESMDHIKKEIGVSEPLWKRWQTWINDSSYWPDFSALIHGDLHPPHILIGENQRVTGLLDWTEAKVADPAKDFVLYQVILGEKETKRLMKSYEAEGGRVWPKMQEHVTEWQAAYPVETAKFALQTGQEEHMQMARDMLGLSDPKGY
G74	2	refseq	Bacillus amyloliquefaciens	GCA_007362635.1	CP041691.1	Mph(K)	64.784	422	2.10e-152	VTKQREIETVLNIAKENGLRLKYEGADINETGMDFQVVFAEDDSGMTWVLRKPRRPDVIERAAAESGVLAFLRSHAAVSVPDWRIHTPELIAYPKLDGIPAAAIDLDKKQYVWNMEHEPPSDGFVGSLAAALAELHGADPDAASRSGIEIIKPDDVRQRAAESMDHIKKEIGVSEPLWKRWQTWINDSSYWPDFSALIHGDLHPPHILIGENQRVTGLLDWTEAKVADPAKDFVLYQVILGEKETKRLMKSYEAEGGRVWPKMQEHVTEWQAAYPVETAKFALQTGQEEHMQMARDMLGLSDPKGY
G75	2	assembly	Bacillus velezensis	GCA_000740715.1	JPYY01000007.1	Mph(K)	64.784	422	2.10e-152	VTKQREIETVLNIAKENGLRLKYEGADINETGMDFQVVFAEDDSGMTWVLRKPRRPDVIERAAAESGVLAFLRSHAAVSVPDWRIHTPELIAYPKLDGIPAAAIDLDKKQYVWNMEHEPPSDGFVGSLAAALAELHGADPDAASRSGIEIIKPDDVRQRAAESMDHIKKEIGVSEPLWKRWQTWINDSSYWPDFSALIHGDLHPPHILIGENQRVTGLLDWTEAKVADPAKDFVLYQVILGEKETKRLMKSYEAEGGRVWPKMQEHVTEWQAAYPVETAKFALQTGQEEHMQMARDMLGLSDPKGY
G76	2	assembly	Bacillus velezensis	GCA_002165455.1	KZ155841.1	Mph(K)	64.784	422	2.10e-152	VTKQREIETVLNIAKENGLRLKYEGADINETGMDFQVVFAEDDSGMTWVLRKPRRPDVIERAAAESGVLAFLRSHAAVSVPDWRIHTPELIAYPKLDGIPAAAIDLDKKQYVWNMEHEPPSDGFVGSLAAALAELHGADPDAASRSGIEIIKPDDVRQRAAESMDHIKKEIGVSEPLWKRWQTWINDSSYWPDFSALIHGDLHPPHILIGENQRVTGLLDWTEAKVADPAKDFVLYQVILGEKETKRLMKSYEAEGGRVWPKMQEHVTEWQAAYPVETAKFALQTGQEEHMQMARDMLGLSDPKGY
G77	2	assembly	Bacillus velezensis	GCA_003012025.1	PVHM01000014.1	Mph(K)	64.784	422	2.10e-152	VTKQREIETVLNIAKENGLRLKYEGADINETGMDFQVVFAEDDSGMTWVLRKPRRPDVIERAAAESGVLAFLRSHAAVSVPDWRIHTPELIAYPKLDGIPAAAIDLDKKQYVWNMEHEPPSDGFVGSLAAALAELHGADPDAASRSGIEIIKPDDVRQRAAESMDHIKKEIGVSEPLWKRWQTWINDSSYWPDFSALIHGDLHPPHILIGENQRVTGLLDWTEAKVADPAKDFVLYQVILGEKETKRLMKSYEAEGGRVWPKMQEHVTEWQAAYPVETAKFALQTGQEEHMQMARDMLGLSDPKGY
G78	2	refseq	Bacillus velezensis	GCA_001854345.1	CP017747.1	Mph(K)	63.787	416	4.38e-150	MTKQREIESVLNIAKENGLRLKYEGADINETGMDFQVVFAEDDSGVTWVLRKPRRPDVIERAAAESDVLAFLRSHAAVSVPDWRIHTPELIAYPKLDGIPAAAIDLDKKQYVWNMEYEPPSDGFVGSLAAALAGLHGADPDAASRSGIEIIKPDDVRQRAAESMDHIKKEIGVSEQLWKRWQTWINDSSYWPDFSALIHGDLHPPHILIGENQRVTGLLDWTEAKVADPAKDFVLYQVILGEKETKRLMKSYEAEGGRVWPKMQEHVTEWQAAYPVETAKFALQTGQEEHMQMARDMLGLSDPKGY
G79	2	assembly	Bacillus siamensis	GCA_001662915.1	LYUE01000006.1	Mph(K)	64.120	423	4.89e-153	MTKQREIESVLNIAKENGLRLKYEGADINETGMDFQVVFAEDDSGVTWVLRKPRRPDVIERAAAESAVLVFLRSHAAVSVPDWRVHTPELIAYPKLDGKPAAAIDLDKKQYVWNMEHEPPSDGFVGSLAAALAELHGADPAAASRSGIEIIKPDDVRQRAAESMDHIKKEIGVSEQLWQRWQTWINDSSYWPDFSALIHGDLHPPHILIGENQRVTGLLDWTEAKVADPAKDFVLYQMILGEKETKRLMKSYEAEGGRVWPKMQEHVTEWQAAYPVETAKFALQTGQEEHMQMAREMLGLSDSKGY
G80	2	refseq	Bacillus amyloliquefaciens	GCA_002209305.1	CP011252.1	Mph(K)	65.116	423	3.72e-153	MTKQRDIESVLNIAKENGLQLKYEGADINETGMDFQVVFAEDDSGVTWVLRKPRRPDVIERAAAESNVLAFLRSYAAVSVPDWRIHTPELIAYPKLDGIPAAAIDLDKKQYVWNMEHEPPSDGFVGSLAAALAELHGADPAAASRSGIEIIKPDDVRQRTAESMDHIKKEIGVSEPLWQRWQTWINDSSYWPDFSALIHGDLHPPHILIGQNQRVTGLLDWTEAKVSDPAKDFVLYQVILGEKETKRLIKSYQAEGGRVWPKMQEHVTEWQAAYPVETAKFALQTGQEEHMQMAREMLGLSDSKGY
G81	2	assembly	Bacillus velezensis	GCA_007845055.1	SDKF01000002.1	Mph(K)	64.120	418	5.98e-151	MTKQREIESVLNIAKENGLRLKYEGADINETGMDFQVVFAEDDSGVTWVLRKPRRPDVIERAAAESDVLAFLRSHAAVSVPDWRIHTPELIAYPKLDGIPAAAIDLDKKQYVWNMEHEPPSDGFVGSLAAALAGLHGADPDAASRSGIEIIKPDDVRQRAAESMDHIKKEIGVSEQLWKRWQTWINDSSYWPDFSALIHGDLHPPHILIGENQRVTGLLDWTEAKVADPAKDFVLYQVILGEKETKRLMKSYEAEGGRVWPKMQEHVTEWQAAYPVETAKFALQTGQEEHMQMARDMLGLSDPKGY
G82	2	refseq	Bacillus velezensis	GCA_003432425.1	CP023075.1	Mph(K)	64.120	417	1.84e-150	MTKKQREIESVLNIAKENGLRLKYEGADINETGMDFQVVFAEDDSGMTWVLRKPRRPDVIDRAAAESGVLAFLRSHAAVAVPDWRIHTPELIAYPKLDGIPAAAIDLDKKQYVWNMEHEPPSDGFVGSLAASLAGLHGADPDAASRSGIEIIKPDDVRQRAAESMDHIKKEIGVSEPLWKRWQTWINDSSYWPDFSALIHGDLHPPHILIGENQRVTGLLDWTEAKVADPAKDFVLYQVILGEKETKRLMKSYEAEGGRVWPKMQEHVTEWQAAYPVETAKFALQTGQEEHMQMARDMLGLSNPKGY
G83	2	refseq	Bacillus velezensis	GCA_003721475.1	CP033576.1	Mph(K)	64.120	417	1.84e-150	MTKKQREIESVLNIAKENGLRLKYEGADINETGMDFQVVFAEDDSGMTWVLRKPRRPDVIDRAAAESGVLAFLRSHAAVAVPDWRIHTPELIAYPKLDGIPAAAIDLDKKQYVWNMEHEPPSDGFVGSLAASLAGLHGADPDAASRSGIEIIKPDDVRQRAAESMDHIKKEIGVSEPLWKRWQTWINDSSYWPDFSALIHGDLHPPHILIGENQRVTGLLDWTEAKVADPAKDFVLYQVILGEKETKRLMKSYEAEGGRVWPKMQEHVTEWQAAYPVETAKFALQTGQEEHMQMARDMLGLSNPKGY
G84	2	assembly	Bacillus velezensis	GCA_001639945.1	BDDG01000008.1	Mph(K)	64.120	417	1.84e-150	MTKKQREIESVLNIAKENGLRLKYEGADINETGMDFQVVFAEDDSGMTWVLRKPRRPDVIDRAAAESGVLAFLRSHAAVAVPDWRIHTPELIAYPKLDGIPAAAIDLDKKQYVWNMEHEPPSDGFVGSLAASLAGLHGADPDAASRSGIEIIKPDDVRQRAAESMDHIKKEIGVSEPLWKRWQTWINDSSYWPDFSALIHGDLHPPHILIGENQRVTGLLDWTEAKVADPAKDFVLYQVILGEKETKRLMKSYEAEGGRVWPKMQEHVTEWQAAYPVETAKFALQTGQEEHMQMARDMLGLSNPKGY
G85	2	refseq	Bacillus velezensis	GCA_002201975.1	CP021890.1	Mph(K)	66.216	424	3.07e-153	MTKKQREIESVLNIAKENGLRLKYEGADINETGMDFQVVFAEDDSGMTWVLRKPRRPDVIERAAAESDVLAFLRSHATVSVPDWRIHTPELIAYPKLDGIPAAAIDLDKKQYVWNMEHEPPSDGFVGSLAASLAELHGADPDAASRSGIEIIKPDDVRQRAAESMDHIKKEIGVSEPLWKRWQTWINDSSYWPDFSALIHGDLHPPHILIGENQRVTGLLDWTEAKVADPAKDFVLYQVILGEKETKRLMKSYEAEGGRVWPKMQEHVTEWQAAYPVETAKFALQTGQEEHMQMARDMLGLSNPKGY
G86	2	refseq	Bacillus velezensis	GCA_004119735.1	CP035399.1	Mph(K)	66.216	424	3.07e-153	MTKKQREIESVLNIAKENGLRLKYEGADINETGMDFQVVFAEDDSGMTWVLRKPRRPDVIERAAAESDVLAFLRSHATVSVPDWRIHTPELIAYPKLDGIPAAAIDLDKKQYVWNMEHEPPSDGFVGSLAASLAELHGADPDAASRSGIEIIKPDDVRQRAAESMDHIKKEIGVSEPLWKRWQTWINDSSYWPDFSALIHGDLHPPHILIGENQRVTGLLDWTEAKVADPAKDFVLYQVILGEKETKRLMKSYEAEGGRVWPKMQEHVTEWQAAYPVETAKFALQTGQEEHMQMARDMLGLSNPKGY
G87	2	refseq	Bacillus velezensis	GCA_004119855.1	CP035410.1	Mph(K)	66.216	424	3.07e-153	MTKKQREIESVLNIAKENGLRLKYEGADINETGMDFQVVFAEDDSGMTWVLRKPRRPDVIERAAAESDVLAFLRSHATVSVPDWRIHTPELIAYPKLDGIPAAAIDLDKKQYVWNMEHEPPSDGFVGSLAASLAELHGADPDAASRSGIEIIKPDDVRQRAAESMDHIKKEIGVSEPLWKRWQTWINDSSYWPDFSALIHGDLHPPHILIGENQRVTGLLDWTEAKVADPAKDFVLYQVILGEKETKRLMKSYEAEGGRVWPKMQEHVTEWQAAYPVETAKFALQTGQEEHMQMARDMLGLSNPKGY
G88	2	assembly	Streptococcus pneumoniae	GCA_001203335.1	CQZO01000012.1	Mph(K)	65.424	417	1.63e-150	MTKKQREIESVLNIAKENGLRLKYEGADINETGMDFQVVFAEDDSGVTWVLRKPRRPDVIERAAAESDVLAFLRSHAAVSVPDWRIHTPELIAYPKLDGIPAAAIDLDKKQYVWNMEHEPPSDGFVGSLAATLAGLHGADPDAASRSGIEIIKPDDVRQRAAESMDHIKKEIGVSEQLWKRWQTWINDSSYWPDFSALTHGDLHPPHILIGENQRVTGLLDWTEAKVADPAKDFVLYQVILGEKETKRLMKSYEAEGGRVWPKMQEHVSEWQAAYPVETAKFALQTGQEEHMQMARDMLGLSDPKGY
G89	2	refseq	Bacillus velezensis	GCA_001857985.1	CP017775.1	Mph(K)	64.238	420	7.23e-152	MTKQREIESVLNIAKENGLRLKYEGADINETGMDFQVVFAEDDSGMTWVLRKPRRPDVIDRAAAESGVLAFLRSHAAVAVPDWRIHTPELIAYPKLDGIPAAAIDLDKKQYVWNMEHEPPSDGFVGSLAASLAELHGADPDAASRSGIEIIKPDDVRQRAAESMDHIKKEIGVSEPLWKRWQTWINDSSYWPDFSALIHGDLHPPHILIGENQRVTGLLDWTEAKVADPAKDFVLYQVILGEKETKRLMKSYEAEGGRVWPKMQEHVTEWQAAYPVETAKFALQTGQEEHMQMARDMLGLSNPKGY
G90	2	assembly	Bacillus velezensis	GCA_001672595.1	LYUF01000033.1	Mph(K)	64.238	420	7.23e-152	MTKQREIESVLNIAKENGLRLKYEGADINETGMDFQVVFAEDDSGMTWVLRKPRRPDVIDRAAAESGVLAFLRSHAAVAVPDWRIHTPELIAYPKLDGIPAAAIDLDKKQYVWNMEHEPPSDGFVGSLAASLAELHGADPDAASRSGIEIIKPDDVRQRAAESMDHIKKEIGVSEPLWKRWQTWINDSSYWPDFSALIHGDLHPPHILIGENQRVTGLLDWTEAKVADPAKDFVLYQVILGEKETKRLMKSYEAEGGRVWPKMQEHVTEWQAAYPVETAKFALQTGQEEHMQMARDMLGLSNPKGY
G91	2	assembly	Bacillus velezensis	GCA_001687195.1	LZZN01000009.1	Mph(K)	64.238	420	7.23e-152	MTKQREIESVLNIAKENGLRLKYEGADINETGMDFQVVFAEDDSGMTWVLRKPRRPDVIDRAAAESGVLAFLRSHAAVAVPDWRIHTPELIAYPKLDGIPAAAIDLDKKQYVWNMEHEPPSDGFVGSLAASLAELHGADPDAASRSGIEIIKPDDVRQRAAESMDHIKKEIGVSEPLWKRWQTWINDSSYWPDFSALIHGDLHPPHILIGENQRVTGLLDWTEAKVADPAKDFVLYQVILGEKETKRLMKSYEAEGGRVWPKMQEHVTEWQAAYPVETAKFALQTGQEEHMQMARDMLGLSNPKGY
G92	2	assembly	Bacillus velezensis	GCA_002803375.1	PHNH01000553.1	Mph(K)	64.238	420	7.23e-152	MTKQREIESVLNIAKENGLRLKYEGADINETGMDFQVVFAEDDSGMTWVLRKPRRPDVIDRAAAESGVLAFLRSHAAVAVPDWRIHTPELIAYPKLDGIPAAAIDLDKKQYVWNMEHEPPSDGFVGSLAASLAELHGADPDAASRSGIEIIKPDDVRQRAAESMDHIKKEIGVSEPLWKRWQTWINDSSYWPDFSALIHGDLHPPHILIGENQRVTGLLDWTEAKVADPAKDFVLYQVILGEKETKRLMKSYEAEGGRVWPKMQEHVTEWQAAYPVETAKFALQTGQEEHMQMARDMLGLSNPKGY
G93	2	assembly	Bacillus velezensis	GCA_002998885.1	PVRO01000006.1	Mph(K)	64.238	420	7.23e-152	MTKQREIESVLNIAKENGLRLKYEGADINETGMDFQVVFAEDDSGMTWVLRKPRRPDVIDRAAAESGVLAFLRSHAAVAVPDWRIHTPELIAYPKLDGIPAAAIDLDKKQYVWNMEHEPPSDGFVGSLAASLAELHGADPDAASRSGIEIIKPDDVRQRAAESMDHIKKEIGVSEPLWKRWQTWINDSSYWPDFSALIHGDLHPPHILIGENQRVTGLLDWTEAKVADPAKDFVLYQVILGEKETKRLMKSYEAEGGRVWPKMQEHVTEWQAAYPVETAKFALQTGQEEHMQMARDMLGLSNPKGY
G94	2	assembly	Bacillus velezensis	GCA_004115935.1	SDED01000001.1	Mph(K)	64.238	420	7.23e-152	MTKQREIESVLNIAKENGLRLKYEGADINETGMDFQVVFAEDDSGMTWVLRKPRRPDVIDRAAAESGVLAFLRSHAAVAVPDWRIHTPELIAYPKLDGIPAAAIDLDKKQYVWNMEHEPPSDGFVGSLAASLAELHGADPDAASRSGIEIIKPDDVRQRAAESMDHIKKEIGVSEPLWKRWQTWINDSSYWPDFSALIHGDLHPPHILIGENQRVTGLLDWTEAKVADPAKDFVLYQVILGEKETKRLMKSYEAEGGRVWPKMQEHVTEWQAAYPVETAKFALQTGQEEHMQMARDMLGLSNPKGY
G95	2	refseq	Bacillus velezensis	GCA_000493375.1	HG514499.1	Mph(K)	64.784	422	2.08e-152	MTKQREIETVLNIAKENGLRLKYEGADINETGMDFQVVFAEDDSGMTWVLRKPRRPDVIERAAAESGVLAFLRSHAAVAVPDWRIHTPELIAYPKLDGIPAAAIDLDKKQYVWNMEHEPPSDGFVGSLAAALAELHGADPDAASKSGIEIIKPDDVRQRAAESMDHIKKEIGVSEPLWKRWQTWINDSSYWPDFSALIHGDLHPPHILIGENQRVTGLLDWTEAKVADPAKDFVLYQVILGEKETKRLMKSYEAEGGRVWPKMQEHVTEWQAAYPVETAKFALQTGQEEHMQMARDMLGLSDPKGY
G96	2	refseq	Bacillus velezensis	GCA_000769555.1	CP009679.1	Mph(K)	64.784	422	2.08e-152	MTKQREIETVLNIAKENGLRLKYEGADINETGMDFQVVFAEDDSGMTWVLRKPRRPDVIERAAAESGVLAFLRSHAAVAVPDWRIHTPELIAYPKLDGIPAAAIDLDKKQYVWNMEHEPPSDGFVGSLAAALAELHGADPDAASKSGIEIIKPDDVRQRAAESMDHIKKEIGVSEPLWKRWQTWINDSSYWPDFSALIHGDLHPPHILIGENQRVTGLLDWTEAKVADPAKDFVLYQVILGEKETKRLMKSYEAEGGRVWPKMQEHVTEWQAAYPVETAKFALQTGQEEHMQMARDMLGLSDPKGY
G97	2	refseq	Bacillus velezensis	GCA_002216755.1	CP022341.1	Mph(K)	64.784	422	2.08e-152	MTKQREIETVLNIAKENGLRLKYEGADINETGMDFQVVFAEDDSGMTWVLRKPRRPDVIERAAAESGVLAFLRSHAAVAVPDWRIHTPELIAYPKLDGIPAAAIDLDKKQYVWNMEHEPPSDGFVGSLAAALAELHGADPDAASKSGIEIIKPDDVRQRAAESMDHIKKEIGVSEPLWKRWQTWINDSSYWPDFSALIHGDLHPPHILIGENQRVTGLLDWTEAKVADPAKDFVLYQVILGEKETKRLMKSYEAEGGRVWPKMQEHVTEWQAAYPVETAKFALQTGQEEHMQMARDMLGLSDPKGY
G98	2	refseq	Bacillus velezensis	GCA_002327165.1	CP023431.1	Mph(K)	64.784	422	2.08e-152	MTKQREIETVLNIAKENGLRLKYEGADINETGMDFQVVFAEDDSGMTWVLRKPRRPDVIERAAAESGVLAFLRSHAAVAVPDWRIHTPELIAYPKLDGIPAAAIDLDKKQYVWNMEHEPPSDGFVGSLAAALAELHGADPDAASKSGIEIIKPDDVRQRAAESMDHIKKEIGVSEPLWKRWQTWINDSSYWPDFSALIHGDLHPPHILIGENQRVTGLLDWTEAKVADPAKDFVLYQVILGEKETKRLMKSYEAEGGRVWPKMQEHVTEWQAAYPVETAKFALQTGQEEHMQMARDMLGLSDPKGY
G99	2	refseq	Bacillus velezensis	GCA_002761535.1	CP018133.1	Mph(K)	64.784	422	2.08e-152	MTKQREIETVLNIAKENGLRLKYEGADINETGMDFQVVFAEDDSGMTWVLRKPRRPDVIERAAAESGVLAFLRSHAAVAVPDWRIHTPELIAYPKLDGIPAAAIDLDKKQYVWNMEHEPPSDGFVGSLAAALAELHGADPDAASKSGIEIIKPDDVRQRAAESMDHIKKEIGVSEPLWKRWQTWINDSSYWPDFSALIHGDLHPPHILIGENQRVTGLLDWTEAKVADPAKDFVLYQVILGEKETKRLMKSYEAEGGRVWPKMQEHVTEWQAAYPVETAKFALQTGQEEHMQMARDMLGLSDPKGY
G100	2	refseq	Bacillus sp. Lzh	GCA_002763675.1	CP024647.1	Mph(K)	64.784	422	2.08e-152	MTKQREIETVLNIAKENGLRLKYEGADINETGMDFQVVFAEDDSGMTWVLRKPRRPDVIERAAAESGVLAFLRSHAAVAVPDWRIHTPELIAYPKLDGIPAAAIDLDKKQYVWNMEHEPPSDGFVGSLAAALAELHGADPDAASKSGIEIIKPDDVRQRAAESMDHIKKEIGVSEPLWKRWQTWINDSSYWPDFSALIHGDLHPPHILIGENQRVTGLLDWTEAKVADPAKDFVLYQVILGEKETKRLMKSYEAEGGRVWPKMQEHVTEWQAAYPVETAKFALQTGQEEHMQMARDMLGLSDPKGY
G101	2	refseq	Bacillus velezensis	GCA_002796465.1	CP024897.1	Mph(K)	64.784	422	2.08e-152	MTKQREIETVLNIAKENGLRLKYEGADINETGMDFQVVFAEDDSGMTWVLRKPRRPDVIERAAAESGVLAFLRSHAAVAVPDWRIHTPELIAYPKLDGIPAAAIDLDKKQYVWNMEHEPPSDGFVGSLAAALAELHGADPDAASKSGIEIIKPDDVRQRAAESMDHIKKEIGVSEPLWKRWQTWINDSSYWPDFSALIHGDLHPPHILIGENQRVTGLLDWTEAKVADPAKDFVLYQVILGEKETKRLMKSYEAEGGRVWPKMQEHVTEWQAAYPVETAKFALQTGQEEHMQMARDMLGLSDPKGY
G102	2	refseq	Bacillus velezensis	GCA_002893845.1	CP025939.1	Mph(K)	64.784	422	2.08e-152	MTKQREIETVLNIAKENGLRLKYEGADINETGMDFQVVFAEDDSGMTWVLRKPRRPDVIERAAAESGVLAFLRSHAAVAVPDWRIHTPELIAYPKLDGIPAAAIDLDKKQYVWNMEHEPPSDGFVGSLAAALAELHGADPDAASKSGIEIIKPDDVRQRAAESMDHIKKEIGVSEPLWKRWQTWINDSSYWPDFSALIHGDLHPPHILIGENQRVTGLLDWTEAKVADPAKDFVLYQVILGEKETKRLMKSYEAEGGRVWPKMQEHVTEWQAAYPVETAKFALQTGQEEHMQMARDMLGLSDPKGY
G103	2	assembly	Bacillus velezensis	GCA_000408925.1	AQGM01000013.1	Mph(K)	64.784	422	2.08e-152	MTKQREIETVLNIAKENGLRLKYEGADINETGMDFQVVFAEDDSGMTWVLRKPRRPDVIERAAAESGVLAFLRSHAAVAVPDWRIHTPELIAYPKLDGIPAAAIDLDKKQYVWNMEHEPPSDGFVGSLAAALAELHGADPDAASKSGIEIIKPDDVRQRAAESMDHIKKEIGVSEPLWKRWQTWINDSSYWPDFSALIHGDLHPPHILIGENQRVTGLLDWTEAKVADPAKDFVLYQVILGEKETKRLMKSYEAEGGRVWPKMQEHVTEWQAAYPVETAKFALQTGQEEHMQMARDMLGLSDPKGY
G104	2	assembly	Bacillus velezensis	GCA_000410835.1	ARYD01000013.1	Mph(K)	64.784	422	2.08e-152	MTKQREIETVLNIAKENGLRLKYEGADINETGMDFQVVFAEDDSGMTWVLRKPRRPDVIERAAAESGVLAFLRSHAAVAVPDWRIHTPELIAYPKLDGIPAAAIDLDKKQYVWNMEHEPPSDGFVGSLAAALAELHGADPDAASKSGIEIIKPDDVRQRAAESMDHIKKEIGVSEPLWKRWQTWINDSSYWPDFSALIHGDLHPPHILIGENQRVTGLLDWTEAKVADPAKDFVLYQVILGEKETKRLMKSYEAEGGRVWPKMQEHVTEWQAAYPVETAKFALQTGQEEHMQMARDMLGLSDPKGY
G105	2	assembly	Bacillus velezensis	GCA_002909615.1	PPXP01000001.1	Mph(K)	64.784	422	2.08e-152	MTKQREIETVLNIAKENGLRLKYEGADINETGMDFQVVFAEDDSGMTWVLRKPRRPDVIERAAAESGVLAFLRSHAAVAVPDWRIHTPELIAYPKLDGIPAAAIDLDKKQYVWNMEHEPPSDGFVGSLAAALAELHGADPDAASKSGIEIIKPDDVRQRAAESMDHIKKEIGVSEPLWKRWQTWINDSSYWPDFSALIHGDLHPPHILIGENQRVTGLLDWTEAKVADPAKDFVLYQVILGEKETKRLMKSYEAEGGRVWPKMQEHVTEWQAAYPVETAKFALQTGQEEHMQMARDMLGLSDPKGY
G106	2	assembly	Bacillus velezensis	GCA_002943735.1	PTTN01000061.1	Mph(K)	64.784	422	2.08e-152	MTKQREIETVLNIAKENGLRLKYEGADINETGMDFQVVFAEDDSGMTWVLRKPRRPDVIERAAAESGVLAFLRSHAAVAVPDWRIHTPELIAYPKLDGIPAAAIDLDKKQYVWNMEHEPPSDGFVGSLAAALAELHGADPDAASKSGIEIIKPDDVRQRAAESMDHIKKEIGVSEPLWKRWQTWINDSSYWPDFSALIHGDLHPPHILIGENQRVTGLLDWTEAKVADPAKDFVLYQVILGEKETKRLMKSYEAEGGRVWPKMQEHVTEWQAAYPVETAKFALQTGQEEHMQMARDMLGLSDPKGY
G107	2	assembly	Bacillus velezensis	GCA_003990425.1	RQPG01000008.1	Mph(K)	64.784	422	2.08e-152	MTKQREIETVLNIAKENGLRLKYEGADINETGMDFQVVFAEDDSGMTWVLRKPRRPDVIERAAAESGVLAFLRSHAAVAVPDWRIHTPELIAYPKLDGIPAAAIDLDKKQYVWNMEHEPPSDGFVGSLAAALAELHGADPDAASKSGIEIIKPDDVRQRAAESMDHIKKEIGVSEPLWKRWQTWINDSSYWPDFSALIHGDLHPPHILIGENQRVTGLLDWTEAKVADPAKDFVLYQVILGEKETKRLMKSYEAEGGRVWPKMQEHVTEWQAAYPVETAKFALQTGQEEHMQMARDMLGLSDPKGY
G108	2	assembly	Bacillus velezensis	GCA_004378445.1	SNVA01000009.1	Mph(K)	64.784	422	2.08e-152	MTKQREIETVLNIAKENGLRLKYEGADINETGMDFQVVFAEDDSGMTWVLRKPRRPDVIERAAAESGVLAFLRSHAAVAVPDWRIHTPELIAYPKLDGIPAAAIDLDKKQYVWNMEHEPPSDGFVGSLAAALAELHGADPDAASKSGIEIIKPDDVRQRAAESMDHIKKEIGVSEPLWKRWQTWINDSSYWPDFSALIHGDLHPPHILIGENQRVTGLLDWTEAKVADPAKDFVLYQVILGEKETKRLMKSYEAEGGRVWPKMQEHVTEWQAAYPVETAKFALQTGQEEHMQMARDMLGLSDPKGY
G109	2	refseq	Bacillus velezensis	GCA_004101805.1	CP034203.1	Mph(K)	64.784	421	4.56e-152	VTKQREIETVLNIAKENGLRLKYEGADINETGMDFQVVFAEDDSGMTWVLRKPRRPDVIERAAAESGVLAFLRSHAAVAVPDWRIHTPELIAYPKLDGIPAAAIDLDKKQYVWNMEHEPPSDGFVGSLAAALAELHGADPDAASRSGIEIIKPDDVRQRAAESMDHIKKEIGVSEPLWKRWQTWINDSSYWPDFSALIHGDLHPPHILIGENQRVTGLLDWTEAKVADPAKDFVLYQVILGEKETKRLMKSYEAEGGRVWPKMQEHVTEWQAAYPVETAKFALQTGQEEHMQMARDMLGLSDPKGY
G110	2	assembly	Bacillus velezensis	GCA_003184945.1	CP027868.1	Mph(K)	64.784	421	4.56e-152	VTKQREIETVLNIAKENGLRLKYEGADINETGMDFQVVFAEDDSGMTWVLRKPRRPDVIERAAAESGVLAFLRSHAAVAVPDWRIHTPELIAYPKLDGIPAAAIDLDKKQYVWNMEHEPPSDGFVGSLAAALAELHGADPDAASRSGIEIIKPDDVRQRAAESMDHIKKEIGVSEPLWKRWQTWINDSSYWPDFSALIHGDLHPPHILIGENQRVTGLLDWTEAKVADPAKDFVLYQVILGEKETKRLMKSYEAEGGRVWPKMQEHVTEWQAAYPVETAKFALQTGQEEHMQMARDMLGLSDPKGY
G111	2	assembly	Bacillus velezensis	GCA_005518225.1	SUKE01000008.1	Mph(K)	64.784	421	4.56e-152	VTKQREIETVLNIAKENGLRLKYEGADINETGMDFQVVFAEDDSGMTWVLRKPRRPDVIERAAAESGVLAFLRSHAAVAVPDWRIHTPELIAYPKLDGIPAAAIDLDKKQYVWNMEHEPPSDGFVGSLAAALAELHGADPDAASRSGIEIIKPDDVRQRAAESMDHIKKEIGVSEPLWKRWQTWINDSSYWPDFSALIHGDLHPPHILIGENQRVTGLLDWTEAKVADPAKDFVLYQVILGEKETKRLMKSYEAEGGRVWPKMQEHVTEWQAAYPVETAKFALQTGQEEHMQMARDMLGLSDPKGY
G112	2	assembly	Bacillus nakamurai	GCA_001584345.1	LSBA01000001.1	Mph(K)	66.776	426	7.55e-154	MTNQKDIESVLNIAKENGLHLKHEGADINETGMDFQVVFAEDDSGVTWVLRKPRRPDVIERAAAESDVLTFLRSYVTVSVPDWRIHTPELIAYPKLDGIPAAVIDLEKKQYVWNMEHEPPSDDFVRSLAAALAGLHGADPAAASKSGIEIIKPDDVRQRAAESMDRVKKEIGVSEPLWQRWQTWINDSSYWPDFSALIHGDLHPPHILIGPNQCVTGLLDWTEAKVADPAKDFVLYQAIFGEKETKRLLQSYQAEGGRIWPKMQEHVTEWQAAYPVETAKFALQTGQEEHMQMAREMLGLADTKGYRLPPDDSV
G113	2	refseq	Bacillus velezensis	GCA_002205715.1	CP021976.1	Mph(K)	65.085	415	6.46e-150	MTKKQREIESVLNIAKENGLRLKYEGADINETGMDFQVVFAEDDSGVTWVLRKPRRPDVIERAAAESDVLAFLRSHAAVSVPDWRIHTPELIAYPKLDGIPAAAIDLDKKQYVWNMEHEPPSDGFVGSLAAALAGLHGADPDAASRSGIEIIKPDDVRQRAAESMDHINKEIGVSEQLWKRWQTWINDSSYWPDFSALIHGDLHPPHILIGENQRVTGLLDWTEAKVADPAKDFVLYQVILGEKETKRLMKSYEAEGGRVWPKMQEHVTEWQAAYPVETAKFALQTGQEEHMQMARDMLGLSDPKGY
G114	2	refseq	Bacillus velezensis	GCA_002238395.1	CP022556.1	Mph(K)	65.085	415	6.46e-150	MTKKQREIESVLNIAKENGLRLKYEGADINETGMDFQVVFAEDDSGVTWVLRKPRRPDVIERAAAESDVLAFLRSHAAVSVPDWRIHTPELIAYPKLDGIPAAAIDLDKKQYVWNMEHEPPSDGFVGSLAAALAGLHGADPDAASRSGIEIIKPDDVRQRAAESMDHINKEIGVSEQLWKRWQTWINDSSYWPDFSALIHGDLHPPHILIGENQRVTGLLDWTEAKVADPAKDFVLYQVILGEKETKRLMKSYEAEGGRVWPKMQEHVTEWQAAYPVETAKFALQTGQEEHMQMARDMLGLSDPKGY
G115	2	refseq	Bacillus velezensis	GCA_003047005.1	CP028440.1	Mph(K)	65.085	415	6.46e-150	MTKKQREIESVLNIAKENGLRLKYEGADINETGMDFQVVFAEDDSGVTWVLRKPRRPDVIERAAAESDVLAFLRSHAAVSVPDWRIHTPELIAYPKLDGIPAAAIDLDKKQYVWNMEHEPPSDGFVGSLAAALAGLHGADPDAASRSGIEIIKPDDVRQRAAESMDHINKEIGVSEQLWKRWQTWINDSSYWPDFSALIHGDLHPPHILIGENQRVTGLLDWTEAKVADPAKDFVLYQVILGEKETKRLMKSYEAEGGRVWPKMQEHVTEWQAAYPVETAKFALQTGQEEHMQMARDMLGLSDPKGY
G116	2	refseq	Bacillus velezensis	GCA_003047025.1	CP028439.1	Mph(K)	65.085	415	6.46e-150	MTKKQREIESVLNIAKENGLRLKYEGADINETGMDFQVVFAEDDSGVTWVLRKPRRPDVIERAAAESDVLAFLRSHAAVSVPDWRIHTPELIAYPKLDGIPAAAIDLDKKQYVWNMEHEPPSDGFVGSLAAALAGLHGADPDAASRSGIEIIKPDDVRQRAAESMDHINKEIGVSEQLWKRWQTWINDSSYWPDFSALIHGDLHPPHILIGENQRVTGLLDWTEAKVADPAKDFVLYQVILGEKETKRLMKSYEAEGGRVWPKMQEHVTEWQAAYPVETAKFALQTGQEEHMQMARDMLGLSDPKGY
G117	2	refseq	Bacillus velezensis	GCA_003047045.1	CP028441.1	Mph(K)	65.085	415	6.46e-150	MTKKQREIESVLNIAKENGLRLKYEGADINETGMDFQVVFAEDDSGVTWVLRKPRRPDVIERAAAESDVLAFLRSHAAVSVPDWRIHTPELIAYPKLDGIPAAAIDLDKKQYVWNMEHEPPSDGFVGSLAAALAGLHGADPDAASRSGIEIIKPDDVRQRAAESMDHINKEIGVSEQLWKRWQTWINDSSYWPDFSALIHGDLHPPHILIGENQRVTGLLDWTEAKVADPAKDFVLYQVILGEKETKRLMKSYEAEGGRVWPKMQEHVTEWQAAYPVETAKFALQTGQEEHMQMARDMLGLSDPKGY
G118	2	assembly	Bacillus velezensis	GCA_000299615.1	AMPK01000019.1	Mph(K)	65.085	415	6.46e-150	MTKKQREIESVLNIAKENGLRLKYEGADINETGMDFQVVFAEDDSGVTWVLRKPRRPDVIERAAAESDVLAFLRSHAAVSVPDWRIHTPELIAYPKLDGIPAAAIDLDKKQYVWNMEHEPPSDGFVGSLAAALAGLHGADPDAASRSGIEIIKPDDVRQRAAESMDHINKEIGVSEQLWKRWQTWINDSSYWPDFSALIHGDLHPPHILIGENQRVTGLLDWTEAKVADPAKDFVLYQVILGEKETKRLMKSYEAEGGRVWPKMQEHVTEWQAAYPVETAKFALQTGQEEHMQMARDMLGLSDPKGY
G119	2	assembly	Bacillus velezensis	GCA_006351675.1	VEWT01000007.1	Mph(K)	65.085	415	6.46e-150	MTKKQREIESVLNIAKENGLRLKYEGADINETGMDFQVVFAEDDSGVTWVLRKPRRPDVIERAAAESDVLAFLRSHAAVSVPDWRIHTPELIAYPKLDGIPAAAIDLDKKQYVWNMEHEPPSDGFVGSLAAALAGLHGADPDAASRSGIEIIKPDDVRQRAAESMDHINKEIGVSEQLWKRWQTWINDSSYWPDFSALIHGDLHPPHILIGENQRVTGLLDWTEAKVADPAKDFVLYQVILGEKETKRLMKSYEAEGGRVWPKMQEHVTEWQAAYPVETAKFALQTGQEEHMQMARDMLGLSDPKGY
G120	2	assembly	Bacillus velezensis	GCA_004118065.1	MSXZ01000001.1	Mph(K)	64.784	420	8.42e-152	VTKQREIETVLNIAKENGLRLKYEGADINETGMDFQVVFAEDDSGMTWVLRKPRRPDVIERAAAESGVLAFLRSHAAVAVPDWRIHTPELIAYPKLDGIPAAAIDLDKKQYVWNMEHEPPSDGFVGSLAAALAELHGADPDAAFRSGIEIIKPDDVRQRAAESMDHIKKEIGVSEPLWKRWQTWINDSSYWPDFSALIHGDLHPPHILIGENQRVTGLLDWTEAKVADPAKDFVLYQVILGEKETKRLMKSYEAEGGRVWPKMQEHVTEWQAAYPVETAKFALQTGQEEHMQMARDMLGLSDPKSY
G121	2	assembly	Bacillus amyloliquefaciens	GCA_900245865.1	OFHT01000004.1	Mph(K)	65.085	413	4.06e-149	MTKKQREIESVLNIAKENGLRLKYEGADINETGMDFQVVFAEDDNGVTWVLRKPRRPDVIERAAAESDVLAFLRSHATVSVPDWRIHTPELIAYPKLYGIPTAAIDLDKKQYVWNMEHEPPSDGFVGSLAAALAGLHGADPDAASRSGIEIIKPDDVRQRAAESMDHIKKEIGVSEPLWKRWQTWINDSSYWSDFSALIHGDLHPPHILIGENQRVTGLLDWTEAKVADPAKDFVLYQVILGEKETKRLMKSYEAEGGRVWPKMQEHVTEWQAAYPVETAKFALQTGQEEHMQMARDMLGLSDPKGY
G122	2	assembly	Bacillus amyloliquefaciens	GCA_000747705.1	DF836084.1	Mph(K)	65.116	422	1.14e-152	MTKQRDIESVLNIAKENGLQLKYEGADINETGMDFQVVFAEDDSGVTWVLRKPRRPDVIERAAAESNVLAFLRSYAAVSVPDWRIHTPELIAYPKLCGIPAAAIDLDKKQYVWNMEHEPPSDGFVGSLAAALAELHGADPAAASRSGIEIIKPDDVRQRTAESMDHIKKEIGVSEPLWQRWQTWINDSSYWPDFSALIHGDLHPPHILIGQNQCVTGLLDWTEAKVADPAKDFVLYQVILGEKETKRLIKSYQAEGGRVWPKMQEHVTEWQAAYPVETAKFALQTGQEEHMQMAREMLGLSDSKGY
G123	2	assembly	Bacillus velezensis	GCA_003382355.1	PQWL01000001.1	Mph(K)	64.452	418	4.35e-151	VTKQREIETVLNIAKENGLRLKYEGADINETGMDFQVVFAEDDSGMTWVLRKPRRPDVIERAAAESGVLAFLRSHAAVAVPDWRIHTPELIAYPKLDGIPAAAIDLDKKQYVWNMEHEPPSDGFVGSLAAALAELHGADPDAASRSGIEIIKPDGVRQRAAESMDHIKKEIGVSEPLWKRWQTWINDSSYWPDFSALIHGDLHPPHILIGENQRVTGLLDWTEAKVADPAKDFVLYQVILGEKETKRLMKSYEAEGGRVWPKMQEHVTEWQAAYPVETAKFALQTGQEEHMQMARDMLGLSDPKGY
G124	2	assembly	Bacillus velezensis	GCA_007673445.1	VDZQ01000004.1	Mph(K)	64.452	418	4.35e-151	VTKQREIETVLNIAKENGLRLKYEGADINETGMDFQVVFAEDDSGMTWVLRKPRRPDVIERAAAESGVLAFLRSHAAVAVPDWRIHTPELIAYPKLDGIPAAAIDLDKKQYVWNMEHEPPSDGFVGSLAAALAELHGADPDAASRSGIEIIKPDGVRQRAAESMDHIKKEIGVSEPLWKRWQTWINDSSYWPDFSALIHGDLHPPHILIGENQRVTGLLDWTEAKVADPAKDFVLYQVILGEKETKRLMKSYEAEGGRVWPKMQEHVTEWQAAYPVETAKFALQTGQEEHMQMARDMLGLSDPKGY
G125	2	assembly	Bacillus sp. PW192	GCA_007097215.1	VJXZ01000008.1	Mph(K)	65.085	414	2.71e-149	MTKKQREIESVLNIAKENGLRLKYEGADINETGMDFQVVFAEDDSGVTWVLRKPHRPDVIERAAAESDVLAFLRSHAAVSVPDWRIHTPELIAYPKLDGIPAAAIDLDKKQYVWNMEHEPPSDGFVGSLAAALAGLHGADPDAASRSGIEIIKPDDVRQRAAESMDHIKKEIGVSEQLWKRWQTWINDSSYWPDFSGLIHGDLHPPHILIGENQRVTGLLDWTEAKVADPAKDFVLYQVILGEKETKRLMKSYEAEGGRVWPKMQEHVSEWQAAYPVETAKFALQTGQEKHMQMARDMLGLSDPKGY
G126	2	refseq	Bacillus amyloliquefaciens	GCA_001483885.1	CP013727.1	Mph(K)	65.763	418	3.97e-151	MTKKQREIESVLNIAKENGLRLKYEGADINETGMDFQVVFAEDDNGVTWVLRKPRRPDVIERAAAESDVLAFLRSHATVSVPDWRIHTPELIAYPKLDGIPAAAIDLDKKQYVWNMEHEPPSDGFVGSLAAALAGLHGADPDAASRSGIEIIKPDDVRQRAAESMDHIKKEIGVSEQLWKRWQTWINDSSYWPDFSALIHGDLHPPHILIGENQRVTGLLDWTEAKVADPAKDFVLYQVILGEKETKRLMKSYEAEGGRVWPKMQEHVTEWQAAYPVETAKFALQTGQEEHMQMARDMLGLSDPKGY
G127	2	refseq	Bacillus velezensis	GCA_002243325.2	CP022654.2	Mph(K)	65.763	418	3.97e-151	MTKKQREIESVLNIAKENGLRLKYEGADINETGMDFQVVFAEDDNGVTWVLRKPRRPDVIERAAAESDVLAFLRSHATVSVPDWRIHTPELIAYPKLDGIPAAAIDLDKKQYVWNMEHEPPSDGFVGSLAAALAGLHGADPDAASRSGIEIIKPDDVRQRAAESMDHIKKEIGVSEQLWKRWQTWINDSSYWPDFSALIHGDLHPPHILIGENQRVTGLLDWTEAKVADPAKDFVLYQVILGEKETKRLMKSYEAEGGRVWPKMQEHVTEWQAAYPVETAKFALQTGQEEHMQMARDMLGLSDPKGY
G128	2	refseq	Bacillus velezensis	GCA_002310315.1	CP023320.1	Mph(K)	65.763	418	3.97e-151	MTKKQREIESVLNIAKENGLRLKYEGADINETGMDFQVVFAEDDNGVTWVLRKPRRPDVIERAAAESDVLAFLRSHATVSVPDWRIHTPELIAYPKLDGIPAAAIDLDKKQYVWNMEHEPPSDGFVGSLAAALAGLHGADPDAASRSGIEIIKPDDVRQRAAESMDHIKKEIGVSEQLWKRWQTWINDSSYWPDFSALIHGDLHPPHILIGENQRVTGLLDWTEAKVADPAKDFVLYQVILGEKETKRLMKSYEAEGGRVWPKMQEHVTEWQAAYPVETAKFALQTGQEEHMQMARDMLGLSDPKGY
G129	2	assembly	Bacillus velezensis	GCA_001709115.1	LYNC01000010.1	Mph(K)	65.763	418	3.97e-151	MTKKQREIESVLNIAKENGLRLKYEGADINETGMDFQVVFAEDDNGVTWVLRKPRRPDVIERAAAESDVLAFLRSHATVSVPDWRIHTPELIAYPKLDGIPAAAIDLDKKQYVWNMEHEPPSDGFVGSLAAALAGLHGADPDAASRSGIEIIKPDDVRQRAAESMDHIKKEIGVSEQLWKRWQTWINDSSYWPDFSALIHGDLHPPHILIGENQRVTGLLDWTEAKVADPAKDFVLYQVILGEKETKRLMKSYEAEGGRVWPKMQEHVTEWQAAYPVETAKFALQTGQEEHMQMARDMLGLSDPKGY
G130	2	assembly	Bacillus siamensis	GCA_000966575.1	LAGT01000016.1	Mph(K)	64.784	422	1.25e-152	MTKQREIESVLNIAKENGLRLKHEGADINETGMDFQVVFAEDDSGVTWVLRKPRRPDVIERAAAESDVLAFLRSHAAVSVPDWRIHTPELIAYPKLDGKPAAAIDLDKKQYVWNMEHEPPSDGFVGSLAAALAELHGADPDAASRSGIEIIKPDDVRQRAAESMDHIKKEIGVSEQLWQRWQTWINDSSYWPDFSVLIHGDLHPPHILIGENQRVTGLLDWTEAKVADPAKDFVLYQMILGEKETKRLMKSYEAEGGRVWPKMQEHVTEWQAAYPVETAKFALQTGQEEHMQMAREMLGLSDSKGY
G131	2	refseq	Bacillus amyloliquefaciens	GCA_001593785.1	CP006960.1	Mph(K)	64.784	420	1.11e-151	VTKQREIETVLNIAKENGLRLKYEGADINETGMDFQVVFAEDDSGMTWVLRKPRRPDVIERAAAESGVLAFLRSHAAVAVPDWRIHTPELIAYPKLDGIPAAAIDLDKKQYVWNMEHEPPSDGFVGSLAAALAELHGADPDAAFRSGIEIIKPDDVRQRAAESMDHIKKEIGVSEPLWKRWQTWINDSSYWPDFSALIHGDLHPPHILIGENQRVTGLLDWTEAKVADPAKDFVLYQVILGEKETKRLMKSYEAEGGRVWPKMQEHVTEWQAAYPVETAKFALQTGQEEHMQMARDMLGLSDPKGY
G132	2	refseq	Bacillus amyloliquefaciens	GCA_003149695.1	CP029070.1	Mph(K)	64.784	420	1.11e-151	VTKQREIETVLNIAKENGLRLKYEGADINETGMDFQVVFAEDDSGMTWVLRKPRRPDVIERAAAESGVLAFLRSHAAVAVPDWRIHTPELIAYPKLDGIPAAAIDLDKKQYVWNMEHEPPSDGFVGSLAAALAELHGADPDAAFRSGIEIIKPDDVRQRAAESMDHIKKEIGVSEPLWKRWQTWINDSSYWPDFSALIHGDLHPPHILIGENQRVTGLLDWTEAKVADPAKDFVLYQVILGEKETKRLMKSYEAEGGRVWPKMQEHVTEWQAAYPVETAKFALQTGQEEHMQMARDMLGLSDPKGY
G133	2	assembly	Bacillus amyloliquefaciens	GCA_000786145.1	JRYS01000225.1	Mph(K)	64.784	420	1.11e-151	VTKQREIETVLNIAKENGLRLKYEGADINETGMDFQVVFAEDDSGMTWVLRKPRRPDVIERAAAESGVLAFLRSHAAVAVPDWRIHTPELIAYPKLDGIPAAAIDLDKKQYVWNMEHEPPSDGFVGSLAAALAELHGADPDAAFRSGIEIIKPDDVRQRAAESMDHIKKEIGVSEPLWKRWQTWINDSSYWPDFSALIHGDLHPPHILIGENQRVTGLLDWTEAKVADPAKDFVLYQVILGEKETKRLMKSYEAEGGRVWPKMQEHVTEWQAAYPVETAKFALQTGQEEHMQMARDMLGLSDPKGY
G134	2	assembly	Bacillus velezensis	GCA_001267695.1	LHCC01000009.1	Mph(K)	64.784	420	1.11e-151	VTKQREIETVLNIAKENGLRLKYEGADINETGMDFQVVFAEDDSGMTWVLRKPRRPDVIERAAAESGVLAFLRSHAAVAVPDWRIHTPELIAYPKLDGIPAAAIDLDKKQYVWNMEHEPPSDGFVGSLAAALAELHGADPDAAFRSGIEIIKPDDVRQRAAESMDHIKKEIGVSEPLWKRWQTWINDSSYWPDFSALIHGDLHPPHILIGENQRVTGLLDWTEAKVADPAKDFVLYQVILGEKETKRLMKSYEAEGGRVWPKMQEHVTEWQAAYPVETAKFALQTGQEEHMQMARDMLGLSDPKGY
G135	2	assembly	Bacillus velezensis	GCA_001461825.1	LLZC01000001.1	Mph(K)	64.784	420	1.11e-151	VTKQREIETVLNIAKENGLRLKYEGADINETGMDFQVVFAEDDSGMTWVLRKPRRPDVIERAAAESGVLAFLRSHAAVAVPDWRIHTPELIAYPKLDGIPAAAIDLDKKQYVWNMEHEPPSDGFVGSLAAALAELHGADPDAAFRSGIEIIKPDDVRQRAAESMDHIKKEIGVSEPLWKRWQTWINDSSYWPDFSALIHGDLHPPHILIGENQRVTGLLDWTEAKVADPAKDFVLYQVILGEKETKRLMKSYEAEGGRVWPKMQEHVTEWQAAYPVETAKFALQTGQEEHMQMARDMLGLSDPKGY
G136	2	assembly	Bacillus velezensis	GCA_001461845.1	LLZB01000012.1	Mph(K)	64.784	420	1.11e-151	VTKQREIETVLNIAKENGLRLKYEGADINETGMDFQVVFAEDDSGMTWVLRKPRRPDVIERAAAESGVLAFLRSHAAVAVPDWRIHTPELIAYPKLDGIPAAAIDLDKKQYVWNMEHEPPSDGFVGSLAAALAELHGADPDAAFRSGIEIIKPDDVRQRAAESMDHIKKEIGVSEPLWKRWQTWINDSSYWPDFSALIHGDLHPPHILIGENQRVTGLLDWTEAKVADPAKDFVLYQVILGEKETKRLMKSYEAEGGRVWPKMQEHVTEWQAAYPVETAKFALQTGQEEHMQMARDMLGLSDPKGY
G137	2	refseq	Bacillus velezensis	GCA_001752685.2	CP014990.2	Mph(K)	63.787	418	5.42e-151	MTKQREIESVLNIAKENGLRLKYEGADINETGMDFQVIFAEDDSGMTWVLRKPRRPDVIERAAAESDVLAFLRSHAAVSVPDWRIHTPELIAYPKLDGIPAAAIDLDKKQYVWNMEHEPPSDGFVGSLAAALAGLHGADPDAASRSGIEIIKPDDVRQRAAESMDHIKKEIGVSEPLWKRWQTWINDSSYWPDFSALIHGDLHPPHILIGENQRVTGLLDWTEAKVADPAKDFVLYQVILGERETKRLMKSYEAEGGRVWPKMQEHVTEWQAAYPVETAKFALQTGQEEHMQMARDMLGLSDPKGY
G138	2	refseq	Bacillus velezensis	GCA_000987825.1	CP011346.1	Mph(K)	65.424	416	3.10e-150	MTKKQREIESVLNIAKENGLRLKYEGADINETGMDFQVVFAEDDSGVTWVLRKPRRPDVIERAAAESDVLAFLRSHAAVSVPDWRIHTPELIAYPKLDGIPAAAIDLDKKQYVWNMEYEPPSDGFVGSLAAALAGLHGADPDAASRSGIEIIKPDDVRQRAAESMDHIKKEIGVSEQLWKRWQTWINDSSYWPDFSALIHGDLHPPHILIGENQRVTGLLDWTEAKVADPAKDFVLYQVILGEKETKRLMKSYEAEGGRVWPKMQEHVSEWQAAYPVETAKFALQTGQEEHMQMARDMLGLSDPKGY
G139	2	refseq	Bacillus velezensis	GCA_002157265.1	CP021338.1	Mph(K)	65.424	416	3.10e-150	MTKKQREIESVLNIAKENGLRLKYEGADINETGMDFQVVFAEDDSGVTWVLRKPRRPDVIERAAAESDVLAFLRSHAAVSVPDWRIHTPELIAYPKLDGIPAAAIDLDKKQYVWNMEYEPPSDGFVGSLAAALAGLHGADPDAASRSGIEIIKPDDVRQRAAESMDHIKKEIGVSEQLWKRWQTWINDSSYWPDFSALIHGDLHPPHILIGENQRVTGLLDWTEAKVADPAKDFVLYQVILGEKETKRLMKSYEAEGGRVWPKMQEHVSEWQAAYPVETAKFALQTGQEEHMQMARDMLGLSDPKGY
G140	2	refseq	Bacillus velezensis	GCA_002201935.1	CP021888.1	Mph(K)	64.238	420	9.61e-152	MTKQREIETVLNIAKENGLRLKYEGADINETGMDFQVVFAEDDSGMTWVLRKPRRPDVIDRAAAESGVLAFLRSHAAVAVPDWRIHTPELIAYPKLDGIPAAAIDLDKKQYVWNMEHEPPSDGFVGSLAASLAELHGADPDAASRSGIEIIKPDDVRQRAAESMDHIKKEIGVSEPLWKRWQTWINDSSYWPDFSALIHGDLHPPHILIGENQRVTGLLDWTEAKVADPAKDFVLYQVILGEKETKRLMKSYEAEGGRVWPKMQEHVTEWQAAYPVETAKFALQTGQEEHMQMARDMLGLSNPKGY
G141	2	refseq	Bacillus velezensis	GCA_002944585.1	CP026533.1	Mph(K)	64.238	420	9.61e-152	MTKQREIETVLNIAKENGLRLKYEGADINETGMDFQVVFAEDDSGMTWVLRKPRRPDVIDRAAAESGVLAFLRSHAAVAVPDWRIHTPELIAYPKLDGIPAAAIDLDKKQYVWNMEHEPPSDGFVGSLAASLAELHGADPDAASRSGIEIIKPDDVRQRAAESMDHIKKEIGVSEPLWKRWQTWINDSSYWPDFSALIHGDLHPPHILIGENQRVTGLLDWTEAKVADPAKDFVLYQVILGEKETKRLMKSYEAEGGRVWPKMQEHVTEWQAAYPVETAKFALQTGQEEHMQMARDMLGLSNPKGY
G142	2	assembly	Bacillus velezensis	GCA_000513755.1	AOFO01000018.1	Mph(K)	64.238	420	9.61e-152	MTKQREIETVLNIAKENGLRLKYEGADINETGMDFQVVFAEDDSGMTWVLRKPRRPDVIDRAAAESGVLAFLRSHAAVAVPDWRIHTPELIAYPKLDGIPAAAIDLDKKQYVWNMEHEPPSDGFVGSLAASLAELHGADPDAASRSGIEIIKPDDVRQRAAESMDHIKKEIGVSEPLWKRWQTWINDSSYWPDFSALIHGDLHPPHILIGENQRVTGLLDWTEAKVADPAKDFVLYQVILGEKETKRLMKSYEAEGGRVWPKMQEHVTEWQAAYPVETAKFALQTGQEEHMQMARDMLGLSNPKGY
G143	2	assembly	Bacillus velezensis	GCA_004798495.1	SSKM01000007.1	Mph(K)	64.784	421	3.92e-152	VTKQREIETVLNIAKENGLRLKYEGADINETGMDFQVVFAEDDSGMTWVLRKPRRPDVIERAAAESGVLAFLRSHAAVAVPDWRIHTPELIAYPKLDGIPAAAIDLDKKQYVWNMEHEPPSDGFVGSLAAALAELHGADPDAASKSGIEIIKPDDVRQRAAESMDHIKKEIGVSEPLWKRWQTWINDSSYWPDFSALIHGDLHPPHILIGENQRVTGLLDWTEAKVADPAKDFVLYQVILGEKETKRLMKSYEAEGGRVWPKMQEHVTEWQAAYPVETAKFALQTGQEEHMQMARDMLGLSDPKGY
G144	2	refseq	Bacillus velezensis	GCA_006965525.1	CP041361.1	Mph(K)	65.763	419	2.56e-151	MTKKQREIESVLNIAKENGLRLKYEGADINETGMDFQVVFAEDDSGVTWVLRKPRRPDVIERAAAESDVLAFLRSHAAVSVPDWRIHTPELIAYPKLDGIPAAAIDLDKKQYVWNMEHEPPSDGFVGSLAAALAGLHGADTDAASRSGIEIIKPDDVRQRAAESMDHIKKEIGVSEQLWKRWQTWINDSSYWPDFSALIHGDLHPPHILIGENQRVTGLLDWTEAKVADPAKDFVLYQVILGEKETKRLMKSYEAEGGRVWPKMQEHVSEWQAAYPVETAKFALQTGQEEHMQMARDMLGLSDPKGY
G145	2	assembly	Bacillus amyloliquefaciens	GCA_002024555.1	MSTO01000007.1	Mph(K)	65.763	419	2.56e-151	MTKKQREIESVLNIAKENGLRLKYEGADINETGMDFQVVFAEDDSGVTWVLRKPRRPDVIERAAAESDVLAFLRSHAAVSVPDWRIHTPELIAYPKLDGIPAAAIDLDKKQYVWNMEHEPPSDGFVGSLAAALAGLHGADTDAASRSGIEIIKPDDVRQRAAESMDHIKKEIGVSEQLWKRWQTWINDSSYWPDFSALIHGDLHPPHILIGENQRVTGLLDWTEAKVADPAKDFVLYQVILGEKETKRLMKSYEAEGGRVWPKMQEHVSEWQAAYPVETAKFALQTGQEEHMQMARDMLGLSDPKGY
G146	2	assembly	Bacillus velezensis	GCA_002290045.1	CP023133.1	Mph(K)	65.763	419	2.56e-151	MTKKQREIESVLNIAKENGLRLKYEGADINETGMDFQVVFAEDDSGVTWVLRKPRRPDVIERAAAESDVLAFLRSHAAVSVPDWRIHTPELIAYPKLDGIPAAAIDLDKKQYVWNMEHEPPSDGFVGSLAAALAGLHGADTDAASRSGIEIIKPDDVRQRAAESMDHIKKEIGVSEQLWKRWQTWINDSSYWPDFSALIHGDLHPPHILIGENQRVTGLLDWTEAKVADPAKDFVLYQVILGEKETKRLMKSYEAEGGRVWPKMQEHVSEWQAAYPVETAKFALQTGQEEHMQMARDMLGLSDPKGY
G147	2	assembly	Bacillus velezensis	GCA_002751885.1	MAYA01000085.1	Mph(K)	65.763	419	2.56e-151	MTKKQREIESVLNIAKENGLRLKYEGADINETGMDFQVVFAEDDSGVTWVLRKPRRPDVIERAAAESDVLAFLRSHAAVSVPDWRIHTPELIAYPKLDGIPAAAIDLDKKQYVWNMEHEPPSDGFVGSLAAALAGLHGADTDAASRSGIEIIKPDDVRQRAAESMDHIKKEIGVSEQLWKRWQTWINDSSYWPDFSALIHGDLHPPHILIGENQRVTGLLDWTEAKVADPAKDFVLYQVILGEKETKRLMKSYEAEGGRVWPKMQEHVSEWQAAYPVETAKFALQTGQEEHMQMARDMLGLSDPKGY
G148	2	assembly	Bacillus velezensis	GCA_004337575.1	SJCZ01000009.1	Mph(K)	65.763	419	2.56e-151	MTKKQREIESVLNIAKENGLRLKYEGADINETGMDFQVVFAEDDSGVTWVLRKPRRPDVIERAAAESDVLAFLRSHAAVSVPDWRIHTPELIAYPKLDGIPAAAIDLDKKQYVWNMEHEPPSDGFVGSLAAALAGLHGADTDAASRSGIEIIKPDDVRQRAAESMDHIKKEIGVSEQLWKRWQTWINDSSYWPDFSALIHGDLHPPHILIGENQRVTGLLDWTEAKVADPAKDFVLYQVILGEKETKRLMKSYEAEGGRVWPKMQEHVSEWQAAYPVETAKFALQTGQEEHMQMARDMLGLSDPKGY
G149	2	assembly	Bacillus velezensis	GCA_002154115.1	MTID01000006.1	Mph(K)	65.424	417	7.65e-151	MTKKQREIESVLNIAKENGLRLKYEGADINETGMDFQVVFAEDDSGVTWVLRKPRRPDVIERAAAESAVLAFLRSHAAVSVPDWRIHTPELIAYPKLDGIPAAAIDLDKKQYVWNMEHEPPSDGFVGSLAAALAGLHGADPDAASRSGIEIIKPDDVRQRAAESMDHIKKEIGVSEQLWKRWQTWINDSSYWPDFSGLIHGDLHPPHILIGENQRVTGLLDWTEAKVADPAKDFVLYQVILGEKETKRLMKSYEAEGGRVWPKMQEHVTEWQAAYPVETAKFALQTGQEEHMQMARDMLGLSDPKGY
G150	2	assembly	Bacillus sp. JFL15	GCA_001184225.1	KQ236689.1	Mph(K)	63.787	417	8.39e-151	MTKQREIESVLNIAKENGLRLKHEGADINETGMDFQVVFAEDDSGVTWVLRKPRRPDVIERAAAESDVLVFLRSHAAVSVPDWRVHTPELIAYPKLDGKPAAAIDLDKKQYVWNMEHEPPSDGFVGSLAAALAGLHGADPDAASRSGIEIIKPDDVRQRAAESMDHIKKEIGVSEQLWQRWQTWINDSSYWPDFSALIHGDLHPPHILIGENQRVTGLLDWTEAKVADPAKDFVLYQLILGEKETKRLMKSYEAEGGRVWPKMQEHVTEWQAAYPVETAKFALQTGQEEHMQMAREMLGLSDSKGY
G151	2	assembly	Bacillus amyloliquefaciens	GCA_001866745.1	MOEA01000004.1	Mph(K)	65.449	423	4.39e-153	MTKQRDIESVLNIAKENGLQLKYEGADINETGMDFQVVFAEDDSGVTWVLRKPRRPDVIERAAAESNVLAFLRSYAAVSVPDWRIHTPELIAYPKLDGIPAAAIDLDKKQYVWNMEHEPPSDGFVGSLAAALAELHGADPAAASRSGIEIIKPDDVRQRTAESMDHIKKEIGVSEPLWQRWQTWINDSSYWPDFSALIHGDLHPPHILIGQNQRVTGLLDWTEAKVADPAKDFVLYQVILGEKETKRLIMSYQAEGGRVWPKMQEHVTEWQAAYPVETAKFALQTGQEEHMQMAREMLGLSDSKGY
G152	2	assembly	Bacillus amyloliquefaciens	GCA_003417765.1	QKQQ01000036.1	Mph(K)	66.102	421	3.98e-152	MTKKQREIETVLNIAKENGLRLKYEGADINETGMDFQVVFAEDDSGMTWVLRKPRRPDVIERAAAESGVLAFLRSHAAVAVPDWRIHTPELIAYPKLDGIPAAAIDLDKKQYVWNMEHEPPSDGFVGSLAAALAELHGADPDAASKSGIEIIKPDDVRQRAAESMDHIKKEIGVSEPLWKRWQTWINDSSYWPDFSALIHGDLHPPHILIGENQRVTGLLDWTEAKVADPAKDFVLYQVILGEKETKRLMKSYEAEGGRVWPKMQEHVTEWQAAYPVETAKFALQTGQEEHMQMARDMLGLSDPKGY
G153	2	refseq	Bacillus amyloliquefaciens	GCA_003868675.1	CP032146.1	Mph(K)	65.449	424	2.93e-153	MTKQRDIESVLNIAKENGLQLKYEGADINETGMDFQVVFAEDDSGVTWVLRKPRRPDVIERAAAESNVLAFLRSYAAVSVPDWRIHTPELIAYPKLCGIPAAAIDLDKKQYVWNMEHEPPSDGFVGSLAAALAELHGADPAAASRSGIEIIKPDDVRQRTAESMDHIKKEIGVSEPLWQRWQTWINDSSYWPDFSALIHGDLHPPHILIGQNQRVTGLLDWTEAKVADPAKDFVLYQVILGEKETKRLIMSYQAEGGRVWPKMQEHVTEWQAAYPVETAKFALQTGQEEHMQMAREMLGLSDSKGY
G154	2	assembly	Bacillus siamensis	GCA_000262045.1	AJVF01000021.1	Mph(K)	63.455	417	1.67e-150	MTKQREIESVLNIAKENGLRLKHEGADINETGMDFQVVFAEDDSGVTWVLRKPRRPDVIERAAAESAVLVFLRSHAAVSVPDWRVHTPELIAYPKLDGIPAAAIDLDKKQYVWNMEHEPPSDGFVGSLAVALAGLHGADPDAASRSGIEIIKPDDVRQRAAESMDHIKKEIGVSEQLWQRWQTWINDSSYWPDFSALIHGDLHPPHILIGENQRVTGLLDWTEAKVADPAKDFVLYQMILGEKETKRLMKSYEAEGGRVWPKMQEHVTEWQAAYPMETAKFALQTGQEEHMQMAREMLGLSDSKGY
G155	2	assembly	Bacillus siamensis	GCA_002754795.1	PEKS01000304.1	Mph(K)	63.455	417	1.67e-150	MTKQREIESVLNIAKENGLRLKHEGADINETGMDFQVVFAEDDSGVTWVLRKPRRPDVIERAAAESAVLVFLRSHAAVSVPDWRVHTPELIAYPKLDGIPAAAIDLDKKQYVWNMEHEPPSDGFVGSLAVALAGLHGADPDAASRSGIEIIKPDDVRQRAAESMDHIKKEIGVSEQLWQRWQTWINDSSYWPDFSALIHGDLHPPHILIGENQRVTGLLDWTEAKVADPAKDFVLYQMILGEKETKRLMKSYEAEGGRVWPKMQEHVTEWQAAYPMETAKFALQTGQEEHMQMAREMLGLSDSKGY
G156	2	assembly	Bacillus velezensis	GCA_002272465.1	NPCK01000025.1	Mph(K)	65.424	417	1.18e-150	MTKKQREIESVLNIAKENGLRLKYEGADINETGMDFQVVFAEDDSGVTWVLRKPRRPDVIERAAAESDVLAFLRSHAAVSVPDWRIHTPELIAYPKLDGIPAAAIDLDKKQYVWNMEHEPPSDGFVGSLAAALAGLHGADPDAASRSGIEIIKPDDVRQRAAESMDHIKKEIGVSEQLWKRWQTWINDSSYWPDFSALIHGDLHPPHILIGENQRVTGLLDWTEAKVADPAKDFVLYQVILGEKETKRLMKSYEAEGGRVWPKMQEHVTEWQAAYPVETAKFALQTGQEEHMQMARDMLGLSDPKGY
G157	2	assembly	Bacillus amyloliquefaciens	GCA_003382375.1	PQWK01000009.1	Mph(K)	64.784	421	5.68e-152	MTKQRDIESVLNIAKENGLQLKYEGADINETGMDFQVVFAEDDSGVTWVLRKPRRPDVIERAAAESDVLTFLRSYATVSVPDWRIHTPELIAYPKLGGIPAAAIDLDKKQYVWNMEHEPPSDGFVGSLAAALAELHGADPAAASRSGIEIIKPDDVRQRTAESMDHIKKEIGVSEPLWQRWQTWINDSSYWPDFSALIHGDLHPPHILIGQNQQVTGLLDWTEAKVADPAKDFVLYQVILGEKETKRLIKSYQAEGGRVWPKMQEHVTEWQAAYPVETAKFALQTGREEHMQMAREMLGLSDSKGY
G158	2	refseq	Bacillus amyloliquefaciens	GCA_000508265.1	CP006952.1	Mph(K)	64.667	419	3.19e-151	MTKKQREIESVLNIAKENGLRLKYEGADINETGMDFQVVFAEDDSGVTWVLRKPRRPDVIERAAAESDVLAFLRSHAAVSVPDWRIHTPELIAYPKLDGIPAAAIDLDKKQYVWNMEHEPPSDGFVGSLAAALAGLHGADPDAASRSGIEIIKPDDVRQRAAESMDHIKKEIGVSEQLWKRWQTWINDSSYWPDFSALIHGDLHPPHILIGENQRVTGLLDWTEAKVADPAKDFVLYQVILGEKETKRLMKSYEAEGGRVWPKMQEHVSEWQAAYPVETAKFALQTGQEEHMQMARDMLGLSDPKGY
G159	2	refseq	Bacillus velezensis	GCA_000973585.1	CP007165.1	Mph(K)	64.667	419	3.19e-151	MTKKQREIESVLNIAKENGLRLKYEGADINETGMDFQVVFAEDDSGVTWVLRKPRRPDVIERAAAESDVLAFLRSHAAVSVPDWRIHTPELIAYPKLDGIPAAAIDLDKKQYVWNMEHEPPSDGFVGSLAAALAGLHGADPDAASRSGIEIIKPDDVRQRAAESMDHIKKEIGVSEQLWKRWQTWINDSSYWPDFSALIHGDLHPPHILIGENQRVTGLLDWTEAKVADPAKDFVLYQVILGEKETKRLMKSYEAEGGRVWPKMQEHVSEWQAAYPVETAKFALQTGQEEHMQMARDMLGLSDPKGY
G160	2	refseq	Bacillus velezensis	GCA_001536925.1	LN999829.1	Mph(K)	64.667	419	3.19e-151	MTKKQREIESVLNIAKENGLRLKYEGADINETGMDFQVVFAEDDSGVTWVLRKPRRPDVIERAAAESDVLAFLRSHAAVSVPDWRIHTPELIAYPKLDGIPAAAIDLDKKQYVWNMEHEPPSDGFVGSLAAALAGLHGADPDAASRSGIEIIKPDDVRQRAAESMDHIKKEIGVSEQLWKRWQTWINDSSYWPDFSALIHGDLHPPHILIGENQRVTGLLDWTEAKVADPAKDFVLYQVILGEKETKRLMKSYEAEGGRVWPKMQEHVSEWQAAYPVETAKFALQTGQEEHMQMARDMLGLSDPKGY
G161	2	refseq	Bacillus velezensis	GCA_002845365.1	CP025341.1	Mph(K)	64.667	419	3.19e-151	MTKKQREIESVLNIAKENGLRLKYEGADINETGMDFQVVFAEDDSGVTWVLRKPRRPDVIERAAAESDVLAFLRSHAAVSVPDWRIHTPELIAYPKLDGIPAAAIDLDKKQYVWNMEHEPPSDGFVGSLAAALAGLHGADPDAASRSGIEIIKPDDVRQRAAESMDHIKKEIGVSEQLWKRWQTWINDSSYWPDFSALIHGDLHPPHILIGENQRVTGLLDWTEAKVADPAKDFVLYQVILGEKETKRLMKSYEAEGGRVWPKMQEHVSEWQAAYPVETAKFALQTGQEEHMQMARDMLGLSDPKGY
G162	2	refseq	Bacillus sp. ZY	GCA_003047165.1	CP027061.1	Mph(K)	64.667	419	3.19e-151	MTKKQREIESVLNIAKENGLRLKYEGADINETGMDFQVVFAEDDSGVTWVLRKPRRPDVIERAAAESDVLAFLRSHAAVSVPDWRIHTPELIAYPKLDGIPAAAIDLDKKQYVWNMEHEPPSDGFVGSLAAALAGLHGADPDAASRSGIEIIKPDDVRQRAAESMDHIKKEIGVSEQLWKRWQTWINDSSYWPDFSALIHGDLHPPHILIGENQRVTGLLDWTEAKVADPAKDFVLYQVILGEKETKRLMKSYEAEGGRVWPKMQEHVSEWQAAYPVETAKFALQTGQEEHMQMARDMLGLSDPKGY
G163	2	refseq	Bacillus velezensis	GCA_004337655.1	CP037417.1	Mph(K)	64.667	419	3.19e-151	MTKKQREIESVLNIAKENGLRLKYEGADINETGMDFQVVFAEDDSGVTWVLRKPRRPDVIERAAAESDVLAFLRSHAAVSVPDWRIHTPELIAYPKLDGIPAAAIDLDKKQYVWNMEHEPPSDGFVGSLAAALAGLHGADPDAASRSGIEIIKPDDVRQRAAESMDHIKKEIGVSEQLWKRWQTWINDSSYWPDFSALIHGDLHPPHILIGENQRVTGLLDWTEAKVADPAKDFVLYQVILGEKETKRLMKSYEAEGGRVWPKMQEHVSEWQAAYPVETAKFALQTGQEEHMQMARDMLGLSDPKGY
G164	2	refseq	Bacillus amyloliquefaciens	GCA_008534375.1	CP041770.1	Mph(K)	64.667	419	3.19e-151	MTKKQREIESVLNIAKENGLRLKYEGADINETGMDFQVVFAEDDSGVTWVLRKPRRPDVIERAAAESDVLAFLRSHAAVSVPDWRIHTPELIAYPKLDGIPAAAIDLDKKQYVWNMEHEPPSDGFVGSLAAALAGLHGADPDAASRSGIEIIKPDDVRQRAAESMDHIKKEIGVSEQLWKRWQTWINDSSYWPDFSALIHGDLHPPHILIGENQRVTGLLDWTEAKVADPAKDFVLYQVILGEKETKRLMKSYEAEGGRVWPKMQEHVSEWQAAYPVETAKFALQTGQEEHMQMARDMLGLSDPKGY
G165	2	assembly	Bacillus amyloliquefaciens	GCA_001619745.1	LQQW01000042.1	Mph(K)	64.667	419	3.19e-151	MTKKQREIESVLNIAKENGLRLKYEGADINETGMDFQVVFAEDDSGVTWVLRKPRRPDVIERAAAESDVLAFLRSHAAVSVPDWRIHTPELIAYPKLDGIPAAAIDLDKKQYVWNMEHEPPSDGFVGSLAAALAGLHGADPDAASRSGIEIIKPDDVRQRAAESMDHIKKEIGVSEQLWKRWQTWINDSSYWPDFSALIHGDLHPPHILIGENQRVTGLLDWTEAKVADPAKDFVLYQVILGEKETKRLMKSYEAEGGRVWPKMQEHVSEWQAAYPVETAKFALQTGQEEHMQMARDMLGLSDPKGY
G166	2	assembly	Bacillus velezensis	GCA_002082365.1	MZXS01000046.1	Mph(K)	64.667	419	3.19e-151	MTKKQREIESVLNIAKENGLRLKYEGADINETGMDFQVVFAEDDSGVTWVLRKPRRPDVIERAAAESDVLAFLRSHAAVSVPDWRIHTPELIAYPKLDGIPAAAIDLDKKQYVWNMEHEPPSDGFVGSLAAALAGLHGADPDAASRSGIEIIKPDDVRQRAAESMDHIKKEIGVSEQLWKRWQTWINDSSYWPDFSALIHGDLHPPHILIGENQRVTGLLDWTEAKVADPAKDFVLYQVILGEKETKRLMKSYEAEGGRVWPKMQEHVSEWQAAYPVETAKFALQTGQEEHMQMARDMLGLSDPKGY
G167	2	assembly	Bacillus velezensis	GCA_002271515.1	NPCJ01000021.1	Mph(K)	64.667	419	3.19e-151	MTKKQREIESVLNIAKENGLRLKYEGADINETGMDFQVVFAEDDSGVTWVLRKPRRPDVIERAAAESDVLAFLRSHAAVSVPDWRIHTPELIAYPKLDGIPAAAIDLDKKQYVWNMEHEPPSDGFVGSLAAALAGLHGADPDAASRSGIEIIKPDDVRQRAAESMDHIKKEIGVSEQLWKRWQTWINDSSYWPDFSALIHGDLHPPHILIGENQRVTGLLDWTEAKVADPAKDFVLYQVILGEKETKRLMKSYEAEGGRVWPKMQEHVSEWQAAYPVETAKFALQTGQEEHMQMARDMLGLSDPKGY
G168	2	assembly	Bacillus velezensis	GCA_006350975.1	VENQ01000003.1	Mph(K)	64.667	419	3.19e-151	MTKKQREIESVLNIAKENGLRLKYEGADINETGMDFQVVFAEDDSGVTWVLRKPRRPDVIERAAAESDVLAFLRSHAAVSVPDWRIHTPELIAYPKLDGIPAAAIDLDKKQYVWNMEHEPPSDGFVGSLAAALAGLHGADPDAASRSGIEIIKPDDVRQRAAESMDHIKKEIGVSEQLWKRWQTWINDSSYWPDFSALIHGDLHPPHILIGENQRVTGLLDWTEAKVADPAKDFVLYQVILGEKETKRLMKSYEAEGGRVWPKMQEHVSEWQAAYPVETAKFALQTGQEEHMQMARDMLGLSDPKGY
G169	2	assembly	Bacillus velezensis	GCA_006351595.1	VEWU01000005.1	Mph(K)	64.667	419	3.19e-151	MTKKQREIESVLNIAKENGLRLKYEGADINETGMDFQVVFAEDDSGVTWVLRKPRRPDVIERAAAESDVLAFLRSHAAVSVPDWRIHTPELIAYPKLDGIPAAAIDLDKKQYVWNMEHEPPSDGFVGSLAAALAGLHGADPDAASRSGIEIIKPDDVRQRAAESMDHIKKEIGVSEQLWKRWQTWINDSSYWPDFSALIHGDLHPPHILIGENQRVTGLLDWTEAKVADPAKDFVLYQVILGEKETKRLMKSYEAEGGRVWPKMQEHVSEWQAAYPVETAKFALQTGQEEHMQMARDMLGLSDPKGY
G170	2	refseq	Bacillus velezensis	GCA_003667745.1	CP033054.1	Mph(K)	64.784	422	1.70e-152	MTKQREIETVLNIAKENGLRLKYEGADINETGMDFQVVFAEDDSGMTWVLRKPRRPDVIERAAAESGVLAFLRSHAAVAVPDWRIHTPELIAYPKLDGIPAAAIDLDKKQYVWNMEHEPPSDGFVGSLAAALAELHGADPDAASRSGIEIIKPDDVRQRAAESMDHIKKEIGVSEPLWKRWQTWINDSSYWPDFSALIHGDLHPPHILIGENQRVTGLLDWTEAKVADPAKDFVLYQVILGEKETKRLMKSYEAEGGRVWPKMQEHVTEWQAAYPVETAKFALQTGQEEHMQMARDMLGLSDPKSY
G171	2	assembly	Bacillus amyloliquefaciens	GCA_000465655.1	AVQH01000058.1	Mph(K)	64.784	422	1.70e-152	MTKQREIETVLNIAKENGLRLKYEGADINETGMDFQVVFAEDDSGMTWVLRKPRRPDVIERAAAESGVLAFLRSHAAVAVPDWRIHTPELIAYPKLDGIPAAAIDLDKKQYVWNMEHEPPSDGFVGSLAAALAELHGADPDAASRSGIEIIKPDDVRQRAAESMDHIKKEIGVSEPLWKRWQTWINDSSYWPDFSALIHGDLHPPHILIGENQRVTGLLDWTEAKVADPAKDFVLYQVILGEKETKRLMKSYEAEGGRVWPKMQEHVTEWQAAYPVETAKFALQTGQEEHMQMARDMLGLSDPKSY
G172	2	assembly	Bacillus amyloliquefaciens	GCA_001286945.1	CYHL01000045.1	Mph(K)	64.784	422	1.70e-152	MTKQREIETVLNIAKENGLRLKYEGADINETGMDFQVVFAEDDSGMTWVLRKPRRPDVIERAAAESGVLAFLRSHAAVAVPDWRIHTPELIAYPKLDGIPAAAIDLDKKQYVWNMEHEPPSDGFVGSLAAALAELHGADPDAASRSGIEIIKPDDVRQRAAESMDHIKKEIGVSEPLWKRWQTWINDSSYWPDFSALIHGDLHPPHILIGENQRVTGLLDWTEAKVADPAKDFVLYQVILGEKETKRLMKSYEAEGGRVWPKMQEHVTEWQAAYPVETAKFALQTGQEEHMQMARDMLGLSDPKSY
G173	2	refseq	Bacillus velezensis	GCA_002005345.1	CP019040.1	Mph(K)	64.120	418	5.60e-151	MTKQREIESVLNIAKENGLRLKYEGADINETGMDFQVVFAEDDSGVTWVLRKPRRPDVIERAAAESDVLAFLRSHAAVSVPDWRIHTPELIAYPKLDGIPAAAIDLDKKQYVWNMEHEPPSDGFVGSLAAALAGLHGADPDTASRSGIEIIKPDDVRQRAAESMDHIKKEIGVSEQLWKRWQTWINDSSYWPDFSALIHGDLHPPHILIGENQRVTGLLDWTEAKVADPAKDFVLYQVILGEKETKRLMKSYEAEGGRVWPKMQEHVTEWQAAYPVETAKFALQTGQEEHMQMARDMLGLSDPKGY
G174	2	refseq	Bacillus amyloliquefaciens	GCA_000242855.2	CP004065.1	Mph(K)	64.333	418	3.97e-151	MTKKQREIESVLNIAKANGLRLKYEGADINETGMDFQVVFAEDDSGVTWVLRKPRRPDVIERAAAESAVLAFLRSHAAVSVPDWRIHTPELIAYPKLDGIPAAAIDLDKKQYVWNMEHEPPSDGFVGSLAAALAGLHGADPDAASRSGIEIIKPDDVRQRAAESMDHIKKEIGVSEQLWKRWQTWINDSSYWPDFSALTHGDLHPPHILIGENQRVTGLLDWTEAKVADPAKDFVLYQVILGEKETKRLMKSYEAEGGRVWPKMQEHVSEWQAAYPVETAKFALQTGQEEHMQMARDMLGLSDPKGY
G175	2	refseq	Bacillus velezensis	GCA_000283695.1	HE617159.1	Mph(K)	64.333	418	3.97e-151	MTKKQREIESVLNIAKANGLRLKYEGADINETGMDFQVVFAEDDSGVTWVLRKPRRPDVIERAAAESAVLAFLRSHAAVSVPDWRIHTPELIAYPKLDGIPAAAIDLDKKQYVWNMEHEPPSDGFVGSLAAALAGLHGADPDAASRSGIEIIKPDDVRQRAAESMDHIKKEIGVSEQLWKRWQTWINDSSYWPDFSALTHGDLHPPHILIGENQRVTGLLDWTEAKVADPAKDFVLYQVILGEKETKRLMKSYEAEGGRVWPKMQEHVSEWQAAYPVETAKFALQTGQEEHMQMARDMLGLSDPKGY
G176	2	refseq	Bacillus amyloliquefaciens	GCA_001586105.1	CP014700.1	Mph(K)	64.333	418	3.97e-151	MTKKQREIESVLNIAKANGLRLKYEGADINETGMDFQVVFAEDDSGVTWVLRKPRRPDVIERAAAESAVLAFLRSHAAVSVPDWRIHTPELIAYPKLDGIPAAAIDLDKKQYVWNMEHEPPSDGFVGSLAAALAGLHGADPDAASRSGIEIIKPDDVRQRAAESMDHIKKEIGVSEQLWKRWQTWINDSSYWPDFSALTHGDLHPPHILIGENQRVTGLLDWTEAKVADPAKDFVLYQVILGEKETKRLMKSYEAEGGRVWPKMQEHVSEWQAAYPVETAKFALQTGQEEHMQMARDMLGLSDPKGY
G177	2	assembly	Bacillus amyloliquefaciens	GCA_000469015.1	AWQY01000008.1	Mph(K)	64.333	418	3.97e-151	MTKKQREIESVLNIAKANGLRLKYEGADINETGMDFQVVFAEDDSGVTWVLRKPRRPDVIERAAAESAVLAFLRSHAAVSVPDWRIHTPELIAYPKLDGIPAAAIDLDKKQYVWNMEHEPPSDGFVGSLAAALAGLHGADPDAASRSGIEIIKPDDVRQRAAESMDHIKKEIGVSEQLWKRWQTWINDSSYWPDFSALTHGDLHPPHILIGENQRVTGLLDWTEAKVADPAKDFVLYQVILGEKETKRLMKSYEAEGGRVWPKMQEHVSEWQAAYPVETAKFALQTGQEEHMQMARDMLGLSDPKGY
G178	2	assembly	Bacillus velezensis	GCA_002835205.1	PIWI01000018.1	Mph(K)	64.333	418	3.97e-151	MTKKQREIESVLNIAKANGLRLKYEGADINETGMDFQVVFAEDDSGVTWVLRKPRRPDVIERAAAESAVLAFLRSHAAVSVPDWRIHTPELIAYPKLDGIPAAAIDLDKKQYVWNMEHEPPSDGFVGSLAAALAGLHGADPDAASRSGIEIIKPDDVRQRAAESMDHIKKEIGVSEQLWKRWQTWINDSSYWPDFSALTHGDLHPPHILIGENQRVTGLLDWTEAKVADPAKDFVLYQVILGEKETKRLMKSYEAEGGRVWPKMQEHVSEWQAAYPVETAKFALQTGQEEHMQMARDMLGLSDPKGY
G179	2	assembly	Bacillus amyloliquefaciens	GCA_002915265.1	PQCN01000006.1	Mph(K)	64.333	418	3.97e-151	MTKKQREIESVLNIAKANGLRLKYEGADINETGMDFQVVFAEDDSGVTWVLRKPRRPDVIERAAAESAVLAFLRSHAAVSVPDWRIHTPELIAYPKLDGIPAAAIDLDKKQYVWNMEHEPPSDGFVGSLAAALAGLHGADPDAASRSGIEIIKPDDVRQRAAESMDHIKKEIGVSEQLWKRWQTWINDSSYWPDFSALTHGDLHPPHILIGENQRVTGLLDWTEAKVADPAKDFVLYQVILGEKETKRLMKSYEAEGGRVWPKMQEHVSEWQAAYPVETAKFALQTGQEEHMQMARDMLGLSDPKGY
G180	2	assembly	Bacillus sp. VMFN	GCA_003148545.1	QGGK01000005.1	Mph(K)	64.333	418	3.97e-151	MTKKQREIESVLNIAKANGLRLKYEGADINETGMDFQVVFAEDDSGVTWVLRKPRRPDVIERAAAESAVLAFLRSHAAVSVPDWRIHTPELIAYPKLDGIPAAAIDLDKKQYVWNMEHEPPSDGFVGSLAAALAGLHGADPDAASRSGIEIIKPDDVRQRAAESMDHIKKEIGVSEQLWKRWQTWINDSSYWPDFSALTHGDLHPPHILIGENQRVTGLLDWTEAKVADPAKDFVLYQVILGEKETKRLMKSYEAEGGRVWPKMQEHVSEWQAAYPVETAKFALQTGQEEHMQMARDMLGLSDPKGY
G181	2	assembly	Bacillus nakamurai	GCA_001584325.1	LSAZ01000014.1	Mph(K)	66.333	424	3.20e-153	MTKQKDIESVLNIAKENGLHLKHEGADINETGMDFQVVFAEDDSGVTWVLRKPRRPDVIERAAAESDVLTFLRSYVTVSVPDWRIHTPELIAYPKLDGIPAAVIDLEKKQYVWNMEHEPPSDDFVRSLAAALAGLHGADPATASKSGIEIIKPDDVRQRAAESMDRVKKEIGVSEPLWQRWQTWINDSSYWPDFSALIHGDLHPPHILIGPNQCVTGLLDWTEAKVADPAKDFVLYQAIFGEKETKRLLQSYQAEGGRIWPKMQEHVTEWQAAYPVETAKFALQTGQEEHMQMARDMLGLADTKGYRLPPDDSV
G182	3	assembly	Paenibacillus polymyxa	GCA_000217775.1	GL905390.1	Mph(J)	56.766	365	3.90e-130	MTEKRPLTNPNDVSDILALAQSNGLHIQHGGLELNESGLDFRAVFAKDIHDTPWVLRTPRRADVIQSAAYEHKVLRMIRDTLPIAVPDWQIYSPKLIAYPQLGGTPAATIDMETKSYVWFINPDALTDRFVASLAKALAALHRIDYQRAADFGVRVKQHDEVRQLMAQRMEETRRVFGVSEELWQRWQTWLADDSYWPAYSAFVHGDLHPGHILVSSNTEVTGILDWTEAEVADPAIDFTSYYTLFGEVELARLLKLYETAGGRVWPRMSDHIVELTSAYPVLIAEFALKSGLEEYMDMARNALGVHEQGEGLPDI
G183	3	assembly	Paenibacillus polymyxa	GCA_900454525.1	UGSC01000001.1	Mph(J)	56.766	365	3.90e-130	MTEKRPLTNPNDVSDILALAQSNGLHIQHGGLELNESGLDFRAVFAKDIHDTPWVLRTPRRADVIQSAAYEHKVLRMIRDTLPIAVPDWQIYSPKLIAYPQLGGTPAATIDMETKSYVWFINPDALTDRFVASLAKALAALHRIDYQRAADFGVRVKQHDEVRQLMAQRMEETRRVFGVSEELWQRWQTWLADDSYWPAYSAFVHGDLHPGHILVSSNTEVTGILDWTEAEVADPAIDFTSYYTLFGEVELARLLKLYETAGGRVWPRMSDHIVELTSAYPVLIAEFALKSGLEEYMDMARNALGVHEQGEGLPDI
G184	3	assembly	Paenibacillus polymyxa	GCA_001662815.1	LZEL01000002.1	Mph(J)	57.047	362	1.19e-128	MTEKRPLTNPNDVSDILALAQNNGLHIQHEGLELNESGLDFRAVFGKDIHDTPWVLRTPRRADVIQSAAYEHKVLRMIRDTLPIAVPDWQIYSPKLIAYPQLGGTPAATIDMETKSYVWFINPDALTDRFVASLAKALAALHRIDYQRAADFGVRVKQHDEVRHLMGQRMEETQRVFGVSGELWQRWQAWLADDSYWPEYSALVHGDLHPGHILVSSNTEVTGMLDWTEAEVADPAIDFTSYYTLFGEVELARLLKFYKAAGGRVWPRMSEHIIELTAAYPVLIAEFALKSGLDEYMEMARNALGVHKQEEGLPDI
G185	3	assembly	Paenibacillus polymyxa	GCA_900454545.1	UATJ01000011.1	Mph(J)	56.436	365	9.14e-130	MNEKRSLTNPNDVSDILALAQNNGLHIQHEGLELNESGLDFRAVFAKDIHDTPWVLRTPRRADVIQSAAYEHKVLRMIRDTLPIAVPDWQIYSPKLIAYPQLGGTPAATIDMETKSYVWFINPDALTDRFVASLAKALAALHRIDYQRAADFGVRVKQHDEVRQLMAQRMEETRRVFGVSEELWQRWQTWLADDSYWPAYSAFVHGDLHPGHILVSSNTEVTGILDWTEAEVADPAIDFTSYYTLFGEVELARLLMLYETVGGRVWPRMSDHIVELTSAYPVLIAEFALKSGVEEYMDMARNALGVHEQGEGLPDI
G186	3	refseq	Paenibacillus polymyxa	GCA_001874405.3	CP017967.3	Mph(J)	59.136	369	2.46e-131	MTEKRSLTNSKDVSDILALAKSNGLHILHEGLELNESGLDFRALFAKDIQGTPWVLRTPRRTDVVQSAAYEHKVLQLIRDTLPVAVPDWQVYSPEFIAYPQLEGTPTATIDMETKSYVWFINPEALTERFVASLAKALAALHRTDHQQAADFGVRVKQHDEVRQLMAQRMKEIRIVFDVSGELWQRWQTWLADDSYWPEYSALVHGDLHPGHILVSSNTEVTGMLDWTEAEVADPAIDFTSYYTLFGEVELTRLLKLYEAAGGRVWPRMSEHIVELTAAYPVLIAEFALKSGLDEYMEMARNALGMHEQEEGLPDI
G187	3	assembly	Paenibacillus peoriae	GCA_001956155.1	MRTN01000004.1	Mph(J)	59.136	369	2.46e-131	MTEKRSLTNSKDVSDILALAKSNGLHILHEGLELNESGLDFRALFAKDIQGTPWVLRTPRRTDVVQSAAYEHKVLQLIRDTLPVAVPDWQVYSPEFIAYPQLEGTPTATIDMETKSYVWFINPEALTERFVASLAKALAALHRTDHQQAADFGVRVKQHDEVRQLMAQRMKEIRIVFDVSGELWQRWQTWLADDSYWPEYSALVHGDLHPGHILVSSNTEVTGMLDWTEAEVADPAIDFTSYYTLFGEVELTRLLKLYEAAGGRVWPRMSEHIVELTAAYPVLIAEFALKSGLDEYMEMARNALGMHEQEEGLPDI
G188	3	assembly	Paenibacillus polymyxa	GCA_003052505.1	QAOE01000011.1	Mph(J)	56.436	365	5.12e-130	MTEKRPLTNPNDVSDILALAQNNGLHIQHEGLELNESGLDFRAVFAKDIHDTPWVLRTPRRADVIQSAAYEHKVLRMIRDTLPIAVPDWQIYSPKLIAYPQLGGTPAATIDMETKSYVWFINPDALTDRFVASLAKALAALHRIDYQRAADFGVRVKQHDEVRQLMAQRMEETRRVFGVSEELWQRWQTWLADDSYWPAYSAFVHGDLHPGHILVSSNTEVTGILDWTEAQVADPAIDFTSYYTLFGEVELARLLKLYETAGGRVWPRMSDHIVELTSAYPVLIAEFALKSGVEEYMDMARNALGVHEQGEGLPDI
G189	3	refseq	Paenibacillus polymyxa	GCA_000597985.1	CP006872.1	Mph(J)	56.766	367	1.44e-130	MTEKRPSTNPNDVSDILALAQNNGLHIQHEGLELNESGLDFRAVFAKDIHDTPWVLRTPRRADVIQSAAYEHKVLRMIRDTLPIAVPDWQIYSPKLIAYPQLGGTPAATIDMETKSYVWFINPDALTDRFVASLAKALAALHRIDYQRAADFGVRVKQHDEVRQLMAQRMEETRRVFGVSEELWQRWQAWLADDSYWPAYSAFVHGDLHPGHILVSSNTEVTGILDWTEAEVADPAIDFTSYYTLFGEVELARLLKLYETAGGRVWPRMSDHIVELTSAYPVLIAEFALKSGVEEYMDMARNALGVHEQGEGLPDI
G190	3	assembly	Paenibacillus polymyxa	GCA_000785455.1	CP009909.1	Mph(J)	56.766	367	1.44e-130	MTEKRPSTNPNDVSDILALAQNNGLHIQHEGLELNESGLDFRAVFAKDIHDTPWVLRTPRRADVIQSAAYEHKVLRMIRDTLPIAVPDWQIYSPKLIAYPQLGGTPAATIDMETKSYVWFINPDALTDRFVASLAKALAALHRIDYQRAADFGVRVKQHDEVRQLMAQRMEETRRVFGVSEELWQRWQAWLADDSYWPAYSAFVHGDLHPGHILVSSNTEVTGILDWTEAEVADPAIDFTSYYTLFGEVELARLLKLYETAGGRVWPRMSDHIVELTSAYPVLIAEFALKSGVEEYMDMARNALGVHEQGEGLPDI
G191	3	refseq	Paenibacillus sp. lzh	GCA_002872435.1	CP025696.1	Mph(J)	57.718	361	2.48e-128	MTENRPLTNSKDVSDILALAQSNGLHIRHEGLELNESGLDFRALFAKDVQGTPWVLRTPRRIDVIQSAAYEHKVLRLIRDMLPVAVPDWQVYSPEFIAYPQLEGTPAATIDMETKSYVWFINPDALTDRFVASLAKALAALHQTDHRRATDFGIRVKHHDEVRHLMAQRMEETRRVFGVSGELWQRWQAWLADDSYWPEYSVLVHGDLHPGHILVSSNTEVTGMLDWTEAEVADPAIDFTSYYTLFGEVELARLLKFYKAAGGRVWPRMSEHIIELTAAYPVLIAEFALKSGLDEYMEMARNALGVHKQEEGLPDI
G192	3	assembly	Paenibacillus jamilae	GCA_001477135.1	LDRX01000063.1	Mph(J)	57.718	361	2.48e-128	MTENRPLTNSKDVSDILALAQSNGLHIRHEGLELNESGLDFRALFAKDVQGTPWVLRTPRRIDVIQSAAYEHKVLRLIRDMLPVAVPDWQVYSPEFIAYPQLEGTPAATIDMETKSYVWFINPDALTDRFVASLAKALAALHQTDHRRATDFGIRVKHHDEVRHLMAQRMEETRRVFGVSGELWQRWQAWLADDSYWPEYSVLVHGDLHPGHILVSSNTEVTGMLDWTEAEVADPAIDFTSYYTLFGEVELARLLKFYKAAGGRVWPRMSEHIIELTAAYPVLIAEFALKSGLDEYMEMARNALGVHKQEEGLPDI
G193	3	assembly	Paenibacillus polymyxa	GCA_000943535.1	JTHO01000021.1	Mph(J)	56.106	363	5.08e-129	MTEKCPLTNPNDVSDILALAQSNGLHIQHEGLELNESGLDFRAVFAKDIHDTPWVLRTPRRADVIQSAAYEHKVLRMIRDTLPIAVPDWQIYSPKLIAYPQLGGTPAATIDMETKSYVWFINPDALTDRFVASLAKALAALHRIDYQRAADFGVRVKQHDEVRQLMAQRMEETRRVFGVSEELWQRWQAWLADDSYWPAYSAFVHGDLHPGHILVSSNTEVTGILDWTEAEVADPAIDFTSYYTLFGEVELARLLKLYETAGGRVWPRMSDHIVELTSAYPVLIAEFALKSGVEEYMDMARNALGVHKQGEGLPDI
G194	3	assembly	Paenibacillus jamilae	GCA_003428495.1	QVPU01000016.1	Mph(J)	56.106	363	5.08e-129	MTEKCPLTNPNDVSDILALAQSNGLHIQHEGLELNESGLDFRAVFAKDIHDTPWVLRTPRRADVIQSAAYEHKVLRMIRDTLPIAVPDWQIYSPKLIAYPQLGGTPAATIDMETKSYVWFINPDALTDRFVASLAKALAALHRIDYQRAADFGVRVKQHDEVRQLMAQRMEETRRVFGVSEELWQRWQAWLADDSYWPAYSAFVHGDLHPGHILVSSNTEVTGILDWTEAEVADPAIDFTSYYTLFGEVELARLLKLYETAGGRVWPRMSDHIVELTSAYPVLIAEFALKSGVEEYMDMARNALGVHKQGEGLPDI
G195	3	refseq	Paenibacillus sp. M	GCA_003856555.1	CP034141.1	Mph(J)	60.364	351	6.47e-125	LELNESGLDFRALFAKDVQGTPWVLRTPRRIDVIQSAAYEHKVLRLIRDTLPVEVPDWQVYSPEFIAYPQLEGTPAATIDMETKSYVWFINPDALTDRFVASLAKALAALHQTDHRRAADFGVRVKQHDEVRHLMGQRMEETQRVFGVSGELWQRWQAWLADDSYWPEYSVLVHGDLHPGHILVSSNTEVTGMLDWTEAEVADPAIDFTSYYTLFGEVELARLLKFYKAAGGRVWPRMSEHIIELTAAYPVLIAEFALKSGLDEYMEMARNALGVHKQEEGLPDI
G196	3	assembly	Paenibacillus polymyxa	GCA_000520795.1	ASRZ01000171.1	Mph(J)	58.054	363	2.58e-129	MTEKRPLTNSKDVSDILALAQSNGLHIRHEGLELNESGLDFRALFAKDVQGTPWVLRTPRRIDVIQSAAYEHKVLRLIRDMLPVAVPDWQVYSPEFIAYPQLEGTPAATIDMETKSYVWFINPDALTDRFVASLAKALAALHQTDHRRAADFGVRVKQHDEVRHLMGQRMEETQRVFGVSGELWQRWQAWLADDSYWPEYSALVHGDLHPGHILVSSNTEVTGMLDWTEAEVADPAIDFTSYYTLFGEVELARLLKFYKAAGGRVWPRMSEHIIELTAAYPVLIAEFALKSGLDEYMEMARNALGVHKQEEGLPDI
G197	3	assembly	Paenibacillus polymyxa	GCA_005217485.1	PNXP01000012.1	Mph(J)	58.054	363	2.58e-129	MTEKRPLTNSKDVSDILALAQSNGLHIRHEGLELNESGLDFRALFAKDVQGTPWVLRTPRRIDVIQSAAYEHKVLRLIRDMLPVAVPDWQVYSPEFIAYPQLEGTPAATIDMETKSYVWFINPDALTDRFVASLAKALAALHQTDHRRAADFGVRVKQHDEVRHLMGQRMEETQRVFGVSGELWQRWQAWLADDSYWPEYSALVHGDLHPGHILVSSNTEVTGMLDWTEAEVADPAIDFTSYYTLFGEVELARLLKFYKAAGGRVWPRMSEHIIELTAAYPVLIAEFALKSGLDEYMEMARNALGVHKQEEGLPDI
G198	3	assembly	Paenibacillus peoriae	GCA_001956225.1	MRTU01000011.1	Mph(J)	58.472	367	7.17e-131	MTEKRSLTNSKDVSDILALAKSNGLHILHEGLELNESGLDFRALFAKDIQGTPWVLRTPRRTDVVQSAAYEHKVLQLIRDTLPVAVPDWQVYSPEFIAYPQLEGTPAATIDMETKSYVWFINPEALTERFVASLAKALAALHRTDHQQAANFGVRVRQHDEVRQLMDQRMKEIRSVFGVSGELWQRWQTWLTDDSYWPEYSVLVHGDLHPGHILVSSNTEVTGMLDWTEAEVADPAIDFTSYYTLFGEVELTRLLKLYEAAGGRVWPRMSEHIVELTAAYPVLIAEFALKSGLDEYMEMARNALGVHEQEEGLPDI
G199	3	assembly	Paenibacillus polymyxa	GCA_001277855.1	LIYK01001370.1	Mph(J)	59.468	374	2.00e-133	MTEKRSLTNSKDVSDILALAKSNGLHILHEGLELNESGLDFRALFAKDIQGTPWVLRTPRRTDVVQSAAYEHKVLQLIRDTLPVAVPDWQVYSPEFIAYPQLKGTPAATIDMETKSYVWFINPEALTERFVASLAKALAALHRTDHQQAADFGVRVKQHDEVRQLMAQRIEEIRRIFGVSGELWQRWQTWLADDSYWPEYSALVHGDLHPGHILVSSNTEVTGMLDWTEAEVADPAIDFTSYYTLFGEVELTRLLKLYEAAGGRVWPRMSEHIVELTAAYPVLIAEFALKSGLDEYMEMARNALGVHEQEEGVPDI
G200	3	refseq	Paenibacillus polymyxa	GCA_000164985.2	CP002213.2	Mph(J)	58.389	364	1.26e-129	MTEKRPLTNSKDVSDILALAQSNGLHIRHEGLELNESGLDFRALFAKDVQGTPWVLRTPRRIDVVQSAAYEHKVLRLIRDTLPVAVPDWQVYSPEFIAYPQLEGTPAATIDMETKSYVWFINPDALTDRFVASLAKALAALHQTDHRRAADFGVRVKQHDEVRHLMGQRMEETQRVFGVSGELWQRWQAWLADDSYWPEYSALVHGDLHPGHILVSSNTEVTGMLDWTEAEVADPAIDFTSYYTLFGEVELARLLKFYKAAGGRVWPRMSEHIIELTAAYPVLIAEFALKSGLDEYMEMARNALGVHKQEEGLPDI
G201	3	refseq	Paenibacillus polymyxa	GCA_000237325.1	HE577054.1	Mph(J)	58.389	364	1.26e-129	MTEKRPLTNSKDVSDILALAQSNGLHIRHEGLELNESGLDFRALFAKDVQGTPWVLRTPRRIDVVQSAAYEHKVLRLIRDTLPVAVPDWQVYSPEFIAYPQLEGTPAATIDMETKSYVWFINPDALTDRFVASLAKALAALHQTDHRRAADFGVRVKQHDEVRHLMGQRMEETQRVFGVSGELWQRWQAWLADDSYWPEYSALVHGDLHPGHILVSSNTEVTGMLDWTEAEVADPAIDFTSYYTLFGEVELARLLKFYKAAGGRVWPRMSEHIIELTAAYPVLIAEFALKSGLDEYMEMARNALGVHKQEEGLPDI
G202	3	assembly	Paenibacillus sp. UNCCL52	GCA_000686825.1	JMLR01000006.1	Mph(J)	59.468	370	5.74e-132	MTEKRSLTNSKDVSDILALAKSNGLHILHEGLEINESGLDFRALFAKDIQGTPWVLRTPRRTDVVQSAAYEHKVLQLIRNTLPVAVPDWQVYRPEFIAYPQLEGTPAATIDMETKSYVWFINPEALTERFVASLAKALAALHRMDHQQAADFDVRVKQHDEVRQLMAQRMKEIRSVFGVSGELWQRWQTWLADDSYWPEYSALVHGDLHPGHILVSSNTEVTGMLDWTEAEVADPAIDFTSYYTLFGEVELTRLLKLYEAAGGRVWPRMIEHIVELTAAYPVLIAEFALKSGLDEYMEMARNALGVHEQEEGLPDI
G203	3	assembly	Paenibacillus sp. cl130	GCA_900116035.1	FOYG01000005.1	Mph(J)	59.468	370	5.74e-132	MTEKRSLTNSKDVSDILALAKSNGLHILHEGLEINESGLDFRALFAKDIQGTPWVLRTPRRTDVVQSAAYEHKVLQLIRNTLPVAVPDWQVYRPEFIAYPQLEGTPAATIDMETKSYVWFINPEALTERFVASLAKALAALHRMDHQQAADFDVRVKQHDEVRQLMAQRMKEIRSVFGVSGELWQRWQTWLADDSYWPEYSALVHGDLHPGHILVSSNTEVTGMLDWTEAEVADPAIDFTSYYTLFGEVELTRLLKLYEAAGGRVWPRMIEHIVELTAAYPVLIAEFALKSGLDEYMEMARNALGVHEQEEGLPDI
G204	3	refseq	Paenibacillus polymyxa	GCA_000819665.1	CP010268.1	Mph(J)	58.054	364	1.48e-129	MTEKRPLTNSKDVSDILALAQSNGLHIRHEGLELNESGLDFRALFAKDVQGTPWVLRTPRRIDVIQSAAYEHKVLRLIRDTLPVEVPDWQVYSPEFIAYPQLEGTPAATIDMETKSYVWFINPDALTDRFVASLAKALAALHQTDHRRAADFGVRVKQHDEVRHLMGQRMEETQRVFGVSGELWQRWQAWLADDSYWPEYSVLVHGDLHPGHILVSSNTEVTGMLDWTEAEVADPAIDFTSYYTLFGEVELARLLKFYKAAGGRVWPRMSEHIIELTAAYPVLIAEFALKSGLDEYMEMARNALGVHKQEEGLPDI
G205	3	assembly	Paenibacillus polymyxa	GCA_003813765.1	RPDG01000007.1	Mph(J)	56.106	363	3.51e-129	MTEKRPSTNPNDVSDILALAQNNGLHIQHEGLELNESGLDFRAVFAKDIHDTPWVLRTPRRADVIQSAAYEHKVLRMIRDTLPIAVPDWQIYSPKLIAYPQLGGTPAATIDMETKSYVWFINPDALTDRFVASLAKALAALHRIDYQRAADFGVRVKQHDEVRQLMAQRMEETRRVFGVSEELWQRWQAWLADDSYWPAYSAFVHGDLHPGHILVSSNTEVTGILDWTEAEVADPAIDFTSYYTLFGEVELARLLKLYETVGGRVWPRMSDHIVELTSAYPVLIAEFALKSGVEEYMDMARNALGVHKQGEGLPDI
G206	3	assembly	Paenibacillus polymyxa	GCA_001707685.1	LYND01000151.1	Mph(J)	59.468	370	1.06e-131	MTEKRSLTNSKDVSDILALAKSNGLHILHEGLELNESGLDFRALFAKDIQGTPWVLRTPRRTDVVQSAAYEHKVLQLIRNTLPVAVPDWQVYRPEFIAYPQLEGTPAATIDMETKSYVWFINPEALTERFVASLAKALAALHRMDHQQAADFDVRVKQHDEVRQLMAQRMKEIRSVFGVSGELWQRWQTWLADDSYWPEYSALVHGDLHPGHILVSSNTEVTGMLDWTEAEVADPAIDFTSYYTLFGEVELTRLLKLYEAAGGRVWPRMIEHIVELTAAYPVLIAEFALKSGLDEYMEMARNALGVHEQEEGLPDI
G207	3	assembly	Paenibacillus peoriae	GCA_001955935.1	MRTC01000012.1	Mph(J)	59.468	370	1.06e-131	MTEKRSLTNSKDVSDILALAKSNGLHILHEGLELNESGLDFRALFAKDIQGTPWVLRTPRRTDVVQSAAYEHKVLQLIRNTLPVAVPDWQVYRPEFIAYPQLEGTPAATIDMETKSYVWFINPEALTERFVASLAKALAALHRMDHQQAADFDVRVKQHDEVRQLMAQRMKEIRSVFGVSGELWQRWQTWLADDSYWPEYSALVHGDLHPGHILVSSNTEVTGMLDWTEAEVADPAIDFTSYYTLFGEVELTRLLKLYEAAGGRVWPRMIEHIVELTAAYPVLIAEFALKSGLDEYMEMARNALGVHEQEEGLPDI
G208	3	assembly	Paenibacillus polymyxa	GCA_002894925.1	POVT01000022.1	Mph(J)	56.766	367	9.42e-131	MTEKRPLTNPNDVSDILALAQNNGLHIQHEGLELNESGLDFRAVFAKDIHDTPWVLRTPRRADVIQSAAYEHKVLRMIRDTLPIAVPDWQIYSPKLIAYPQLGGTPAATIDMETKSYVWFINPDALTDRFVASFAKALAALHRTDYQRAADFGVRVKQHDEVRQLMAQRMEETRRVFGVSEELWQRWQAWLADDSYWPAYSAFVHGDLHPGHILVSSNTEVTGILDWTEAEVADPAIDFTSYYTLFGEAELARLLKLYETAGGRVWPRMSDHIVELTSAYPVLIAEFALKSGLEEYMDMARNALGVHEQGEGLPDI
G209	3	refseq	Paenibacillus polymyxa	GCA_000507205.2	CP006941.2	Mph(J)	59.136	368	6.22e-131	MTEKRSLTNSKDVSDILALAKSNGLHILHEGLELNESGLDFRALFAKDIQGTPWVLRTPRRTDVVQSAAYEHKVLQLIRDTLPVAVPDWQVYRPEFIAYPQLEGTPAATIDMETKSYVWFINPEALTERFVASLAKALAALHRTDHQQAANFGVRVKQHDEVRQLMDQRMKEIRSVFGVSGELWQRWQTWLADDSYWPEYSVLVHGDLHPGHILVSSNTEVTGMLDWTEAEVADPAIDFTSYYTLFGEVELTRLLKLYEAAGGRVWPRMIEHIVELTAAYPVLIAEFALKSGLDEYMEMARNALGVHEQEEGLPDI
G210	3	refseq	Paenibacillus peoriae	GCA_001272655.2	CP011512.1	Mph(J)	59.136	368	6.22e-131	MTEKRSLTNSKDVSDILALAKSNGLHILHEGLELNESGLDFRALFAKDIQGTPWVLRTPRRTDVVQSAAYEHKVLQLIRDTLPVAVPDWQVYRPEFIAYPQLEGTPAATIDMETKSYVWFINPEALTERFVASLAKALAALHRTDHQQAANFGVRVKQHDEVRQLMDQRMKEIRSVFGVSGELWQRWQTWLADDSYWPEYSVLVHGDLHPGHILVSSNTEVTGMLDWTEAEVADPAIDFTSYYTLFGEVELTRLLKLYEAAGGRVWPRMIEHIVELTAAYPVLIAEFALKSGLDEYMEMARNALGVHEQEEGLPDI
G211	3	refseq	Paenibacillus polymyxa	GCA_001874425.3	CP017968.3	Mph(J)	59.136	368	6.22e-131	MTEKRSLTNSKDVSDILALAKSNGLHILHEGLELNESGLDFRALFAKDIQGTPWVLRTPRRTDVVQSAAYEHKVLQLIRDTLPVAVPDWQVYRPEFIAYPQLEGTPAATIDMETKSYVWFINPEALTERFVASLAKALAALHRTDHQQAANFGVRVKQHDEVRQLMDQRMKEIRSVFGVSGELWQRWQTWLADDSYWPEYSVLVHGDLHPGHILVSSNTEVTGMLDWTEAEVADPAIDFTSYYTLFGEVELTRLLKLYEAAGGRVWPRMIEHIVELTAAYPVLIAEFALKSGLDEYMEMARNALGVHEQEEGLPDI
G212	3	refseq	Paenibacillus polymyxa	GCA_001922145.1	CP011420.1	Mph(J)	59.136	368	6.22e-131	MTEKRSLTNSKDVSDILALAKSNGLHILHEGLELNESGLDFRALFAKDIQGTPWVLRTPRRTDVVQSAAYEHKVLQLIRDTLPVAVPDWQVYRPEFIAYPQLEGTPAATIDMETKSYVWFINPEALTERFVASLAKALAALHRTDHQQAANFGVRVKQHDEVRQLMDQRMKEIRSVFGVSGELWQRWQTWLADDSYWPEYSVLVHGDLHPGHILVSSNTEVTGMLDWTEAEVADPAIDFTSYYTLFGEVELTRLLKLYEAAGGRVWPRMIEHIVELTAAYPVLIAEFALKSGLDEYMEMARNALGVHEQEEGLPDI
G213	3	assembly	Paenibacillus polymyxa	GCA_001709135.1	LYMY01000044.1	Mph(J)	59.136	368	6.22e-131	MTEKRSLTNSKDVSDILALAKSNGLHILHEGLELNESGLDFRALFAKDIQGTPWVLRTPRRTDVVQSAAYEHKVLQLIRDTLPVAVPDWQVYRPEFIAYPQLEGTPAATIDMETKSYVWFINPEALTERFVASLAKALAALHRTDHQQAANFGVRVKQHDEVRQLMDQRMKEIRSVFGVSGELWQRWQTWLADDSYWPEYSVLVHGDLHPGHILVSSNTEVTGMLDWTEAEVADPAIDFTSYYTLFGEVELTRLLKLYEAAGGRVWPRMIEHIVELTAAYPVLIAEFALKSGLDEYMEMARNALGVHEQEEGLPDI
G214	3	assembly	Paenibacillus peoriae	GCA_001956115.1	MRTM01000016.1	Mph(J)	59.136	368	6.22e-131	MTEKRSLTNSKDVSDILALAKSNGLHILHEGLELNESGLDFRALFAKDIQGTPWVLRTPRRTDVVQSAAYEHKVLQLIRDTLPVAVPDWQVYRPEFIAYPQLEGTPAATIDMETKSYVWFINPEALTERFVASLAKALAALHRTDHQQAANFGVRVKQHDEVRQLMDQRMKEIRSVFGVSGELWQRWQTWLADDSYWPEYSVLVHGDLHPGHILVSSNTEVTGMLDWTEAEVADPAIDFTSYYTLFGEVELTRLLKLYEAAGGRVWPRMIEHIVELTAAYPVLIAEFALKSGLDEYMEMARNALGVHEQEEGLPDI
G215	3	assembly	Paenibacillus peoriae	GCA_001956235.1	MRTV01000005.1	Mph(J)	59.136	368	6.22e-131	MTEKRSLTNSKDVSDILALAKSNGLHILHEGLELNESGLDFRALFAKDIQGTPWVLRTPRRTDVVQSAAYEHKVLQLIRDTLPVAVPDWQVYRPEFIAYPQLEGTPAATIDMETKSYVWFINPEALTERFVASLAKALAALHRTDHQQAANFGVRVKQHDEVRQLMDQRMKEIRSVFGVSGELWQRWQTWLADDSYWPEYSVLVHGDLHPGHILVSSNTEVTGMLDWTEAEVADPAIDFTSYYTLFGEVELTRLLKLYEAAGGRVWPRMIEHIVELTAAYPVLIAEFALKSGLDEYMEMARNALGVHEQEEGLPDI
G216	3	assembly	Paenibacillus polymyxa	GCA_002916985.1	NOLA01000004.1	Mph(J)	59.136	368	6.22e-131	MTEKRSLTNSKDVSDILALAKSNGLHILHEGLELNESGLDFRALFAKDIQGTPWVLRTPRRTDVVQSAAYEHKVLQLIRDTLPVAVPDWQVYRPEFIAYPQLEGTPAATIDMETKSYVWFINPEALTERFVASLAKALAALHRTDHQQAANFGVRVKQHDEVRQLMDQRMKEIRSVFGVSGELWQRWQTWLADDSYWPEYSVLVHGDLHPGHILVSSNTEVTGMLDWTEAEVADPAIDFTSYYTLFGEVELTRLLKLYEAAGGRVWPRMIEHIVELTAAYPVLIAEFALKSGLDEYMEMARNALGVHEQEEGLPDI
G217	3	assembly	Paenibacillus polymyxa	GCA_900406265.2	OXKC02000006.1	Mph(J)	59.136	368	6.22e-131	MTEKRSLTNSKDVSDILALAKSNGLHILHEGLELNESGLDFRALFAKDIQGTPWVLRTPRRTDVVQSAAYEHKVLQLIRDTLPVAVPDWQVYRPEFIAYPQLEGTPAATIDMETKSYVWFINPEALTERFVASLAKALAALHRTDHQQAANFGVRVKQHDEVRQLMDQRMKEIRSVFGVSGELWQRWQTWLADDSYWPEYSVLVHGDLHPGHILVSSNTEVTGMLDWTEAEVADPAIDFTSYYTLFGEVELTRLLKLYEAAGGRVWPRMIEHIVELTAAYPVLIAEFALKSGLDEYMEMARNALGVHEQEEGLPDI
G218	3	assembly	Paenibacillus sp. ICGEB2008	GCA_000307675.1	AMQU01000003.1	Mph(J)	56.766	366	3.17e-130	MTEKRPLTNPNDVSDILALAQNNGLHIQHEGLELNESGLDFRAVFAKDIHDTPWVLRTPRRADVIQSAAYEHKVLRMIRDTLPIAVPDWQIYSPKLIAYPQLGGTPAATIDMETKSYVWFINPDALTDRFVASLAKALAALHRIDYQRAADFGVRVKQHDEVRQLMAQRMEETRRVFGVSEELWQRWQAWLADDSYWPAYSAFVHGDLHPGHILVSSNTEVTGILDWTEAEVADPAIDFTSYYTLFGEVELARLLKLYETVGGRVWPRMSDHIVELTSAYPVLIAEFALKSGLEEYMDMARNALGVHEQGEGLPDI
G219	3	assembly	Paenibacillus polymyxa	GCA_000809185.2	JWJJ01000009.1	Mph(J)	56.766	366	3.17e-130	MTEKRPLTNPNDVSDILALAQNNGLHIQHEGLELNESGLDFRAVFAKDIHDTPWVLRTPRRADVIQSAAYEHKVLRMIRDTLPIAVPDWQIYSPKLIAYPQLGGTPAATIDMETKSYVWFINPDALTDRFVASLAKALAALHRIDYQRAADFGVRVKQHDEVRQLMAQRMEETRRVFGVSEELWQRWQAWLADDSYWPAYSAFVHGDLHPGHILVSSNTEVTGILDWTEAEVADPAIDFTSYYTLFGEVELARLLKLYETVGGRVWPRMSDHIVELTSAYPVLIAEFALKSGLEEYMDMARNALGVHEQGEGLPDI
G220	3	assembly	Paenibacillus polymyxa	GCA_000520775.1	ASSA01000509.1	Mph(J)	59.136	369	2.33e-131	MTEKRSLTNSKDVNDILALAKSNGLHILHEGLELNESGLDFRALFAKDIQGTPWVLRTPRRTDVVQSAAYEHKVLQLIRDTLPVAVPDWQVYSPEFIAYPQLEGTPAATIDMETKSYVWFINPEALTERFVASLAKALAALHRTDHQQAADFGVRVKQHDEVRQLMAQRMKEIRSAFGVSGELWQRWQTWLADDSYWPEYSALVHGDLHPGHILVSSNTEVTGMLDWTEAEVADPAIDFTSYYTLFGEVELTRLLKLYEAAGGRVWPCMSEHIVELTAAYPVLIAEFALKSGLDEYMEMARNALGVHEQEEGLPDI
G221	3	assembly	Paenibacillus polymyxa	GCA_000955925.1	KQ004568.1	Mph(J)	56.436	366	1.85e-130	MTEKRPSTNPNDVSDILALAQNNGLHIQHEGLELNESGLDFRAVFAKDIHDTPWVLRTPRRADVIQSAAYEHKVLRMIRDTLPIAVPDWQIYSPKLIAYPQLGGTPAATIDMETKSYVWFINPDALTDRFVASFAKALAALHRIDYQRAADFGVRVKQHDEVRQLMAQRMEETRRVFGVSEELWQRWQAWLADDSYWPAYSAFVHGDLHPGHILVSSNTEVTGILDWTEAEVADPAIDFTSYYTLFGEVELARLLKLYETAGGRVWPRMSDHIVELTSAYPVLIAEFALKSGVEEYMDMARNALGVHKQGEGLPDI
G222	3	assembly	Paenibacillus sp. Mc5Re	GCA_001049835.1	CVPD01000001.1	Mph(J)	58.389	365	9.55e-130	MTEKRPLTNSKDVSEILALAQSNGLHIRHEGLELNESGLDFRALFAKDVQGTPWVLRTPRRIDVVQSAAYEHKVLRLIRDTLPVAVPDWQVYSPEFIAYPQLEGTPAATIDMETKSYVWFINPDALTDRFVASLAKALAALHQTDHRRAADFGVRVKQHDEVRHLMGQRMEETQRVFGVSGELWQRWQAWLADDSYWPEYSALVHGDLHPGHILVSSNTEVTGMLDWTEAEVADPAIDFTSYYTLFGEVELARLLKFYKAAGGRVWPRMSEHIIELTAAYPVLIAEFALKSGLDEYMEMARNALGVHKQEEGLPDI
G223	3	assembly	Paenibacillus polymyxa	GCA_001481575.1	LNZF01000010.1	Mph(J)	58.389	366	3.13e-130	MTEKRPLTNSKDVSDILALAQSNGLHIRHEGLELNESGLDFRALFAKDVQGTPWVLRTPRRIDVIQSAAYEHKVLRLIRDTLPVEVPDWQVYSPEFIAYPQLEGTPAATIDMETKSYVWFINPDALTDRFVASLAKALAALHQTDHRRAADFGVRVKQHDEVRHLMGQRMEETQRVFGVSGELWQRWQAWLADDSYWPEYSALVHGDLHPGHILVSSNTEVTGMLDWTEAEVADPAIDFTSYYTLFGEVELARLLKFYKAAGGRVWPRMSEHIIELTAAYPVLIAEFALKSGLDEYMEMARNALGVHKQEEGLPDI
G224	3	assembly	Paenibacillus sp. 181mfcol5.1	GCA_900109125.1	FNYX01000011.1	Mph(J)	57.096	367	8.82e-131	MTEKRPLTNPNDVSDILALAQNNGLHIQHEGLELNESGLDFRAVFAKDIHDTPWVLRTPRRADVIQSAAYEHKVLRMIRDTLPIAVPDWQIYSPKLIAYPQLGGTPAATIDMETKSYVWFINPNALTDRFVASLAKALAALHRIDYQRAADFGVRVKQHDEVRQLMAQRMEETRRVFGVSEELWQRWQAWLADDSYWPAYSAFVHGDLHPGHILVSSNTEVTGILDWTEAEVADPAIDFTSYYTLFGEVELARLLKLYETAGGRVWPRMSDHIVELTSAYPVLIAEFALKSGLEEYMDMARNALGVHEQGEGLPDI
G225	3	assembly	Paenibacillus sp. F4	GCA_002894905.1	POVS01000004.1	Mph(J)	60.133	377	2.00e-134	MTEKRSLTNSKDVSDILALAKSNGLHILHEGLELNESGLDFRALFAKDIQGTPWVLRTPRRTDVVQSAAYEHKVLQLIRDTLPVAVPDWQVYSPEFIAYPQLKGTPAATIDMETKSYVWFINPEALTERFVASLAKALAALHRTDHQQAADFGVRVKQHDEVRQLMAQRMKEIRRVFGVSGELWQRWQTWLADDSYWPEYSALVHGDLHPGHILVSSNTEVTGMLDWTEAEVADPAIDFTSYYTLFGEVELTRLLKLYEAAGGRVWPRMSEHIVELTAAYPVLIAEFALKSGLDEYMEMARNALGVHEQEEGVPDI
G226	3	assembly	Paenibacillus polymyxa	GCA_000265445.1	AIPP01000126.1	Mph(J)	56.436	364	1.34e-129	MTEKRPLTNPNDVSDILALAQSNGLHIQHEGLELNESGLDFRAVFAKDIHDTPWVLRTPRRADVIQSAVYEHKVLRMIRDTLPIAVPDWQIYSPKLIAYPQLGGTPAATIDMETKSYVWFINPDALTDRFVASLAKALAALHRIDYQRAADFGVRVKQHDEVRQLMAQRMEETRRVFGVSEELWQRWQTWLADDSYWPAYSAFVHGDLHPGHILVSSNTEVTGILDWTEAEVADPAIDFTSYYTLFGEAELARLLKLYETAGGRVWPRMSDHIVELTSAYPVLIAEFALKSGVEEYMDMARNALGVHEQGEGLPDI
G227	3	refseq	Paenibacillus polymyxa	GCA_006274405.1	CP040829.1	Mph(J)	56.436	362	1.15e-128	MTEKRPLTNPNDVSDILALAQSNGLHIQHEGLELNESGLDFRAVFAKDIHDTPWVLRTPRRADVIQSAAYEHKVLRMIRDTLPIAVPDWQIYSPKLIAYPQLGGTPAATIDMETKSYVWFINPDALTDRFVASLAKALAALHRIDYQRAADFGVRVKQHDEVRQLMAQRMEETRRVFGVSEELWQRWQTWLADDSYWLAYSAFVHGDLHPGHILVSSNTEVTGILDWTEAEVADPAIDFTSYYTLFGEVELARLLKLYETAGGRVWPRMSDHIVELTSAYPVLIAEFALKSGLEEYMDMARNALGVHEQGEGLPDI
G228	3	assembly	Paenibacillus polymyxa	GCA_003971075.1	RXYF01000017.1	Mph(J)	56.436	362	1.15e-128	MTEKRPLTNPNDVSDILALAQSNGLHIQHEGLELNESGLDFRAVFAKDIHDTPWVLRTPRRADVIQSAAYEHKVLRMIRDTLPIAVPDWQIYSPKLIAYPQLGGTPAATIDMETKSYVWFINPDALTDRFVASLAKALAALHRIDYQRAADFGVRVKQHDEVRQLMAQRMEETRRVFGVSEELWQRWQTWLADDSYWLAYSAFVHGDLHPGHILVSSNTEVTGILDWTEAEVADPAIDFTSYYTLFGEVELARLLKLYETAGGRVWPRMSDHIVELTSAYPVLIAEFALKSGLEEYMDMARNALGVHEQGEGLPDI
G229	3	refseq	Paenibacillus polymyxa	GCA_002893885.1	CP025957.1	Mph(J)	57.096	367	6.42e-131	MTEKRPLTNPNDVSDILALAQNNGLHIQHEGLELNESGLDFRAVFAKDIHDTPWVLRTPRRADVIQSAAYEHKVLRMIRDTLPIAVPDWQIYSPKLIAYPQLGGTPAATIDMETKSYVWFINPDALTDRFVASLAKALAALHRIDYQRAADFGVRVKQHDEVRQLMAQRMEETRRVFGVSEELWQRWQTWLADDSYWPAYSAFVHGDLHPGHILVSSNTEVTGILDWTEAEVADPAIDFTSYYTLFGEVELARLLKLYETAGGRVWPRMSDHIVELTSAYPVLIAEFALKSGLEEYMDMARNALGVHEQGEGLPDI
G230	3	assembly	Paenibacillus polymyxa	GCA_000735775.1	JNCB01000009.1	Mph(J)	57.096	367	6.42e-131	MTEKRPLTNPNDVSDILALAQNNGLHIQHEGLELNESGLDFRAVFAKDIHDTPWVLRTPRRADVIQSAAYEHKVLRMIRDTLPIAVPDWQIYSPKLIAYPQLGGTPAATIDMETKSYVWFINPDALTDRFVASLAKALAALHRIDYQRAADFGVRVKQHDEVRQLMAQRMEETRRVFGVSEELWQRWQTWLADDSYWPAYSAFVHGDLHPGHILVSSNTEVTGILDWTEAEVADPAIDFTSYYTLFGEVELARLLKLYETAGGRVWPRMSDHIVELTSAYPVLIAEFALKSGLEEYMDMARNALGVHEQGEGLPDI
G231	3	assembly	NA	GCA_002376225.1	DFNW01000005.1	Mph(J)	57.096	367	6.42e-131	MTEKRPLTNPNDVSDILALAQNNGLHIQHEGLELNESGLDFRAVFAKDIHDTPWVLRTPRRADVIQSAAYEHKVLRMIRDTLPIAVPDWQIYSPKLIAYPQLGGTPAATIDMETKSYVWFINPDALTDRFVASLAKALAALHRIDYQRAADFGVRVKQHDEVRQLMAQRMEETRRVFGVSEELWQRWQTWLADDSYWPAYSAFVHGDLHPGHILVSSNTEVTGILDWTEAEVADPAIDFTSYYTLFGEVELARLLKLYETAGGRVWPRMSDHIVELTSAYPVLIAEFALKSGLEEYMDMARNALGVHEQGEGLPDI
G232	3	assembly	Paenibacillus polymyxa	GCA_902399875.1	CABOGM010000040.1	Mph(J)	56.766	366	2.46e-130	MTEKRPLTNPNDVSDILALAQSNGLHIQHEGLELNESGLDFRAVFAKDIHDTPWVLRTPRRADVIQSAAYEHKVLRMIRDTLPIAVPDWQIYSPKLIAYPQLGGTPAATIDMETKSYVWFINPDALTDRFVASLAKALAALHRIDYQRAADFGVRVKQHDEVRQLMAQRMEETRRVFGVSEELWQRWQAWLADDSYWPAYSAFVHGDLHPGHILVSSNTEVTGILDWTEAEVADPAIDFTSYYTLFGEVELARLLKLYETAGGRVWPRMSDHIVELTSAYPVLIAEFALKSGLEEYMDMARNALGVHEQGEGLPDI
G233	3	assembly	Paenibacillus polymyxa	GCA_003437195.1	QSRT01000040.1	Mph(J)	56.766	366	2.46e-130	MTEKRPLTNPNDVSDILALAQSNGLHIQHEGLELNESGLDFRAVFAKDIHDTPWVLRTPRRADVIQSAAYEHKVLRMIRDTLPIAVPDWQIYSPKLIAYPQLGGTPAATIDMETKSYVWFINPDALTDRFVASLAKALAALHRIDYQRAADFGVRVKQHDEVRQLMAQRMEETRRVFGVSEELWQRWQAWLADDSYWPAYSAFVHGDLHPGHILVSSNTEVTGILDWTEAEVADPAIDFTSYYTLFGEVELARLLKLYETAGGRVWPRMSDHIVELTSAYPVLIAEFALKSGLEEYMDMARNALGVHEQGEGLPDI
G234	4	assembly	Bacillus cereus	GCA_000399485.1	KB976725.1	Mph(K)	55.263	360	3.69e-128	MTNANKQKCIEEILKSAEKNGLQLNKESAELNESGMDFQVVFATDEKGVSWVLRKPRRPDVIERGVLEGKILELVQKYLPVAVPNWKINTPELIAYPLVKGNPAAVIDLEIQNYVWHIQNNPPSITFVRSLAESLVALHSIDHNEATKHGLEVLQPTEAKQLLIDRMHQIKSQLGVSDELWERWQTWLADESYWPKHSAFVHGDLHPPHILVDENTKVTGLLDWTEAKVTDPATDFTLYLTIVGEDNLKVLLNEYEKAGGKVWPRMLEHIIELGAAYPVMIGLFALQTKEEAHMEMARGALGVNEK
G235	4	assembly	Bacillus mycoides	GCA_002001145.1	MRZX01000007.1	Mph(K)	55.263	360	3.69e-128	MTNANKQKCIEEILKSAEKNGLQLNKESAELNESGMDFQVVFATDEKGVSWVLRKPRRPDVIERGVLEGKILELVQKYLPVAVPNWKINTPELIAYPLVKGNPAAVIDLEIQNYVWHIQNNPPSITFVRSLAESLVALHSIDHNEATKHGLEVLQPTEAKQLLIDRMHQIKSQLGVSDELWERWQTWLADESYWPKHSAFVHGDLHPPHILVDENTKVTGLLDWTEAKVTDPATDFTLYLTIVGEDNLKVLLNEYEKAGGKVWPRMLEHIIELGAAYPVMIGLFALQTKEEAHMEMARGALGVNEK
G236	4	assembly	Bacillus pseudomycoides	GCA_002554825.1	NUCF01000054.1	Mph(K)	55.263	360	3.69e-128	MTNANKQKCIEEILKSAEKNGLQLNKESAELNESGMDFQVVFATDEKGVSWVLRKPRRPDVIERGVLEGKILELVQKYLPVAVPNWKINTPELIAYPLVKGNPAAVIDLEIQNYVWHIQNNPPSITFVRSLAESLVALHSIDHNEATKHGLEVLQPTEAKQLLIDRMHQIKSQLGVSDELWERWQTWLADESYWPKHSAFVHGDLHPPHILVDENTKVTGLLDWTEAKVTDPATDFTLYLTIVGEDNLKVLLNEYEKAGGKVWPRMLEHIIELGAAYPVMIGLFALQTKEEAHMEMARGALGVNEK
G237	4	assembly	Bacillus pseudomycoides	GCA_002555005.1	NUCR01000077.1	Mph(K)	55.263	360	3.69e-128	MTNANKQKCIEEILKSAEKNGLQLNKESAELNESGMDFQVVFATDEKGVSWVLRKPRRPDVIERGVLEGKILELVQKYLPVAVPNWKINTPELIAYPLVKGNPAAVIDLEIQNYVWHIQNNPPSITFVRSLAESLVALHSIDHNEATKHGLEVLQPTEAKQLLIDRMHQIKSQLGVSDELWERWQTWLADESYWPKHSAFVHGDLHPPHILVDENTKVTGLLDWTEAKVTDPATDFTLYLTIVGEDNLKVLLNEYEKAGGKVWPRMLEHIIELGAAYPVMIGLFALQTKEEAHMEMARGALGVNEK
G238	4	assembly	Bacillus pseudomycoides	GCA_002572065.1	NVJG01000032.1	Mph(K)	54.605	363	1.60e-129	MTNANEQNSIEEILKIAEKNGLPLNKESAELNESGMDFQVVFATDEKGASWVLRKPRRPDVIERGALEGKILELVQKYVPVAVPNWKINTSELIAYPLVKGNPAAVIDLEIQNYVWHIQNNPPSMTFIRSLAESLVALHSINHVEATKHGLEVLQPAEAKRLLVDRMHQIKSQLGVSAELWERWQKWLADESYWPKYSAFVHGDLHPPHILVDENTKVTGLLDWTEAKVTDPATDFTLYLTIFGEDNLKVLLNEYEKAGGKFWPRMLEHIIELGAAYPVMIGLFALQTKEEAHMEMARGALGVNEK
G239	4	assembly	Bacillus cereus	GCA_000399605.1	KB976923.1	Mph(K)	56.250	368	3.94e-131	MTNANKQQCIEEILKSAEKNGLQLNKESAELNESGMDFQVVFATDEKGVSWVLRKPRRPDVIERGALEGKILELVQKYLPVAVPNWKINTPELIAYPLVKGNPAAVIDLEIQNYVWHIQNNPPSITFVRSLAESLVSLHSINHNEATKHGIEVLQPAEAKQLLVDRMHQIKSQLGVSDELWERWQTWLADESYWPKHSAFVHGDLHPPHILVDENTKVTGLLDWTEAKVADPATDFTLYLTIFGEDNLKVLLNEYEKAGGKVWPRMLEHIIELGAAYPVMIGLFALQTKKEAHMEMARGALGVNEK
G240	4	assembly	Bacillus cereus	GCA_000161255.1	CM000733.1	Mph(K)	55.446	360	6.23e-128	MTNENEQKSIEAILKIAGKNGLQLNKESAELNESGMDFQVVFATDEKGTSWVLRKPRRLDVIERGALEGKILELVQKYVPVAVPNWKINTPELIAYPLVKGNPAAVIDLEIQNYVWHIQNNPPSITFVRSLAESLVALHSIDYNEATKYGIEVLQPAEAKQLLIDRMHQIKSKLGVSDELWERWQTWLADESYWPKHSAFVHGDLHPPHILVDENAKVTGLLDWTEAKVTDPATDFTLYLKIFGEDNLKVLLNEYEKAGGKVWQRMFEHIIELGAAYPVMIGLFALQTKEEAHMEMARGALGIGEK
G241	4	assembly	Bacillus cereus	GCA_002565775.1	NUYJ01000075.1	Mph(K)	55.446	360	6.23e-128	MTNENEQKSIEAILKIAGKNGLQLNKESAELNESGMDFQVVFATDEKGTSWVLRKPRRLDVIERGALEGKILELVQKYVPVAVPNWKINTPELIAYPLVKGNPAAVIDLEIQNYVWHIQNNPPSITFVRSLAESLVALHSIDYNEATKYGIEVLQPAEAKQLLIDRMHQIKSKLGVSDELWERWQTWLADESYWPKHSAFVHGDLHPPHILVDENAKVTGLLDWTEAKVTDPATDFTLYLKIFGEDNLKVLLNEYEKAGGKVWQRMFEHIIELGAAYPVMIGLFALQTKEEAHMEMARGALGIGEK
G242	4	assembly	Bacillus cereus	GCA_002566845.1	NUZN01000043.1	Mph(K)	55.446	360	6.23e-128	MTNENEQKSIEAILKIAGKNGLQLNKESAELNESGMDFQVVFATDEKGTSWVLRKPRRLDVIERGALEGKILELVQKYVPVAVPNWKINTPELIAYPLVKGNPAAVIDLEIQNYVWHIQNNPPSITFVRSLAESLVALHSIDYNEATKYGIEVLQPAEAKQLLIDRMHQIKSKLGVSDELWERWQTWLADESYWPKHSAFVHGDLHPPHILVDENAKVTGLLDWTEAKVTDPATDFTLYLKIFGEDNLKVLLNEYEKAGGKVWQRMFEHIIELGAAYPVMIGLFALQTKEEAHMEMARGALGIGEK
G243	4	assembly	Bacillus cereus	GCA_002567785.1	NVBD01000063.1	Mph(K)	55.446	360	6.23e-128	MTNENEQKSIEAILKIAGKNGLQLNKESAELNESGMDFQVVFATDEKGTSWVLRKPRRLDVIERGALEGKILELVQKYVPVAVPNWKINTPELIAYPLVKGNPAAVIDLEIQNYVWHIQNNPPSITFVRSLAESLVALHSIDYNEATKYGIEVLQPAEAKQLLIDRMHQIKSKLGVSDELWERWQTWLADESYWPKHSAFVHGDLHPPHILVDENAKVTGLLDWTEAKVTDPATDFTLYLKIFGEDNLKVLLNEYEKAGGKVWQRMFEHIIELGAAYPVMIGLFALQTKEEAHMEMARGALGIGEK
G244	4	assembly	Bacillus cereus	GCA_002568465.1	NVBO01000160.1	Mph(K)	55.446	360	6.23e-128	MTNENEQKSIEAILKIAGKNGLQLNKESAELNESGMDFQVVFATDEKGTSWVLRKPRRLDVIERGALEGKILELVQKYVPVAVPNWKINTPELIAYPLVKGNPAAVIDLEIQNYVWHIQNNPPSITFVRSLAESLVALHSIDYNEATKYGIEVLQPAEAKQLLIDRMHQIKSKLGVSDELWERWQTWLADESYWPKHSAFVHGDLHPPHILVDENAKVTGLLDWTEAKVTDPATDFTLYLKIFGEDNLKVLLNEYEKAGGKVWQRMFEHIIELGAAYPVMIGLFALQTKEEAHMEMARGALGIGEK
G245	4	assembly	Bacillus mycoides	GCA_007677835.1	VEDK01000009.1	Mph(K)	55.446	360	6.23e-128	MTNENEQKSIEAILKIAGKNGLQLNKESAELNESGMDFQVVFATDEKGTSWVLRKPRRLDVIERGALEGKILELVQKYVPVAVPNWKINTPELIAYPLVKGNPAAVIDLEIQNYVWHIQNNPPSITFVRSLAESLVALHSIDYNEATKYGIEVLQPAEAKQLLIDRMHQIKSKLGVSDELWERWQTWLADESYWPKHSAFVHGDLHPPHILVDENAKVTGLLDWTEAKVTDPATDFTLYLKIFGEDNLKVLLNEYEKAGGKVWQRMFEHIIELGAAYPVMIGLFALQTKEEAHMEMARGALGIGEK
G246	4	assembly	Bacillus pseudomycoides	GCA_002550255.1	NVNU01000031.1	Mph(K)	55.921	365	3.25e-130	MTNANKQKCIEEILKSAEKNGLQLNKESAELNESGMDFQVVFATDEKGVSWVLRKPRRPDVIERGALEGNILEVVQKYLPVSVPNWKINTPELIAYPLVKGNPAAVIDLEIQNYVWHIQNNPPSITFVRSLAESLVALHSIDHNEATKHGLEVLQPTEAKQLLIDRMHQIKSQLGVSDELWERWQTWLADESYWPKHSAFVHGDLHPPHILVDENTKVTGLLDWTEAKVTDPATDFTLYLTIFGEDNLKVLLNEYEKAGGKVWPRMLEHIIELGAAYPVMIGLFALQTKEEAHIEMARGALGVNEK
G247	4	assembly	Bacillus pseudomycoides	GCA_002551555.1	NVPG01000036.1	Mph(K)	55.921	365	3.25e-130	MTNANKQKCIEEILKSAEKNGLQLNKESAELNESGMDFQVVFATDEKGVSWVLRKPRRPDVIERGALEGNILEVVQKYLPVSVPNWKINTPELIAYPLVKGNPAAVIDLEIQNYVWHIQNNPPSITFVRSLAESLVALHSIDHNEATKHGLEVLQPTEAKQLLIDRMHQIKSQLGVSDELWERWQTWLADESYWPKHSAFVHGDLHPPHILVDENTKVTGLLDWTEAKVTDPATDFTLYLTIFGEDNLKVLLNEYEKAGGKVWPRMLEHIIELGAAYPVMIGLFALQTKEEAHIEMARGALGVNEK
G248	4	assembly	Bacillus pseudomycoides	GCA_002552575.1	NVOO01000109.1	Mph(K)	55.921	365	3.25e-130	MTNANKQKCIEEILKSAEKNGLQLNKESAELNESGMDFQVVFATDEKGVSWVLRKPRRPDVIERGALEGNILEVVQKYLPVSVPNWKINTPELIAYPLVKGNPAAVIDLEIQNYVWHIQNNPPSITFVRSLAESLVALHSIDHNEATKHGLEVLQPTEAKQLLIDRMHQIKSQLGVSDELWERWQTWLADESYWPKHSAFVHGDLHPPHILVDENTKVTGLLDWTEAKVTDPATDFTLYLTIFGEDNLKVLLNEYEKAGGKVWPRMLEHIIELGAAYPVMIGLFALQTKEEAHIEMARGALGVNEK
G249	4	assembly	Bacillus pseudomycoides	GCA_002555275.1	NUDF01000006.1	Mph(K)	55.921	365	3.25e-130	MTNANKQKCIEEILKSAEKNGLQLNKESAELNESGMDFQVVFATDEKGVSWVLRKPRRPDVIERGALEGNILEVVQKYLPVSVPNWKINTPELIAYPLVKGNPAAVIDLEIQNYVWHIQNNPPSITFVRSLAESLVALHSIDHNEATKHGLEVLQPTEAKQLLIDRMHQIKSQLGVSDELWERWQTWLADESYWPKHSAFVHGDLHPPHILVDENTKVTGLLDWTEAKVTDPATDFTLYLTIFGEDNLKVLLNEYEKAGGKVWPRMLEHIIELGAAYPVMIGLFALQTKEEAHIEMARGALGVNEK
G250	4	assembly	Bacillus pseudomycoides	GCA_002555785.1	NUDZ01000005.1	Mph(K)	55.921	365	3.25e-130	MTNANKQKCIEEILKSAEKNGLQLNKESAELNESGMDFQVVFATDEKGVSWVLRKPRRPDVIERGALEGNILEVVQKYLPVSVPNWKINTPELIAYPLVKGNPAAVIDLEIQNYVWHIQNNPPSITFVRSLAESLVALHSIDHNEATKHGLEVLQPTEAKQLLIDRMHQIKSQLGVSDELWERWQTWLADESYWPKHSAFVHGDLHPPHILVDENTKVTGLLDWTEAKVTDPATDFTLYLTIFGEDNLKVLLNEYEKAGGKVWPRMLEHIIELGAAYPVMIGLFALQTKEEAHIEMARGALGVNEK
G251	4	assembly	Bacillus pseudomycoides	GCA_002556505.1	NUEX01000040.1	Mph(K)	55.921	365	3.25e-130	MTNANKQKCIEEILKSAEKNGLQLNKESAELNESGMDFQVVFATDEKGVSWVLRKPRRPDVIERGALEGNILEVVQKYLPVSVPNWKINTPELIAYPLVKGNPAAVIDLEIQNYVWHIQNNPPSITFVRSLAESLVALHSIDHNEATKHGLEVLQPTEAKQLLIDRMHQIKSQLGVSDELWERWQTWLADESYWPKHSAFVHGDLHPPHILVDENTKVTGLLDWTEAKVTDPATDFTLYLTIFGEDNLKVLLNEYEKAGGKVWPRMLEHIIELGAAYPVMIGLFALQTKEEAHIEMARGALGVNEK
G252	4	assembly	Bacillus pseudomycoides	GCA_002557285.1	NUBH01000132.1	Mph(K)	55.921	365	3.25e-130	MTNANKQKCIEEILKSAEKNGLQLNKESAELNESGMDFQVVFATDEKGVSWVLRKPRRPDVIERGALEGNILEVVQKYLPVSVPNWKINTPELIAYPLVKGNPAAVIDLEIQNYVWHIQNNPPSITFVRSLAESLVALHSIDHNEATKHGLEVLQPTEAKQLLIDRMHQIKSQLGVSDELWERWQTWLADESYWPKHSAFVHGDLHPPHILVDENTKVTGLLDWTEAKVTDPATDFTLYLTIFGEDNLKVLLNEYEKAGGKVWPRMLEHIIELGAAYPVMIGLFALQTKEEAHIEMARGALGVNEK
G253	4	assembly	Bacillus pseudomycoides	GCA_002569755.1	NVGT01000044.1	Mph(K)	55.921	365	3.25e-130	MTNANKQKCIEEILKSAEKNGLQLNKESAELNESGMDFQVVFATDEKGVSWVLRKPRRPDVIERGALEGNILEVVQKYLPVSVPNWKINTPELIAYPLVKGNPAAVIDLEIQNYVWHIQNNPPSITFVRSLAESLVALHSIDHNEATKHGLEVLQPTEAKQLLIDRMHQIKSQLGVSDELWERWQTWLADESYWPKHSAFVHGDLHPPHILVDENTKVTGLLDWTEAKVTDPATDFTLYLTIFGEDNLKVLLNEYEKAGGKVWPRMLEHIIELGAAYPVMIGLFALQTKEEAHIEMARGALGVNEK
G254	4	assembly	Bacillus pseudomycoides	GCA_002571595.1	NVII01000123.1	Mph(K)	55.921	365	3.25e-130	MTNANKQKCIEEILKSAEKNGLQLNKESAELNESGMDFQVVFATDEKGVSWVLRKPRRPDVIERGALEGNILEVVQKYLPVSVPNWKINTPELIAYPLVKGNPAAVIDLEIQNYVWHIQNNPPSITFVRSLAESLVALHSIDHNEATKHGLEVLQPTEAKQLLIDRMHQIKSQLGVSDELWERWQTWLADESYWPKHSAFVHGDLHPPHILVDENTKVTGLLDWTEAKVTDPATDFTLYLTIFGEDNLKVLLNEYEKAGGKVWPRMLEHIIELGAAYPVMIGLFALQTKEEAHIEMARGALGVNEK
G255	4	assembly	Bacillus pseudomycoides	GCA_002571985.1	NVIX01000042.1	Mph(K)	55.921	365	3.25e-130	MTNANKQKCIEEILKSAEKNGLQLNKESAELNESGMDFQVVFATDEKGVSWVLRKPRRPDVIERGALEGNILEVVQKYLPVSVPNWKINTPELIAYPLVKGNPAAVIDLEIQNYVWHIQNNPPSITFVRSLAESLVALHSIDHNEATKHGLEVLQPTEAKQLLIDRMHQIKSQLGVSDELWERWQTWLADESYWPKHSAFVHGDLHPPHILVDENTKVTGLLDWTEAKVTDPATDFTLYLTIFGEDNLKVLLNEYEKAGGKVWPRMLEHIIELGAAYPVMIGLFALQTKEEAHIEMARGALGVNEK
G256	4	assembly	Bacillus pseudomycoides	GCA_002572305.1	NVIW01000047.1	Mph(K)	55.921	365	3.25e-130	MTNANKQKCIEEILKSAEKNGLQLNKESAELNESGMDFQVVFATDEKGVSWVLRKPRRPDVIERGALEGNILEVVQKYLPVSVPNWKINTPELIAYPLVKGNPAAVIDLEIQNYVWHIQNNPPSITFVRSLAESLVALHSIDHNEATKHGLEVLQPTEAKQLLIDRMHQIKSQLGVSDELWERWQTWLADESYWPKHSAFVHGDLHPPHILVDENTKVTGLLDWTEAKVTDPATDFTLYLTIFGEDNLKVLLNEYEKAGGKVWPRMLEHIIELGAAYPVMIGLFALQTKEEAHIEMARGALGVNEK
G257	4	assembly	Bacillus pseudomycoides	GCA_002579385.1	NUQW01000056.1	Mph(K)	55.921	365	3.25e-130	MTNANKQKCIEEILKSAEKNGLQLNKESAELNESGMDFQVVFATDEKGVSWVLRKPRRPDVIERGALEGNILEVVQKYLPVSVPNWKINTPELIAYPLVKGNPAAVIDLEIQNYVWHIQNNPPSITFVRSLAESLVALHSIDHNEATKHGLEVLQPTEAKQLLIDRMHQIKSQLGVSDELWERWQTWLADESYWPKHSAFVHGDLHPPHILVDENTKVTGLLDWTEAKVTDPATDFTLYLTIFGEDNLKVLLNEYEKAGGKVWPRMLEHIIELGAAYPVMIGLFALQTKEEAHIEMARGALGVNEK
G258	4	assembly	Bacillus pseudomycoides	GCA_002579785.1	NURC01000082.1	Mph(K)	55.921	365	3.25e-130	MTNANKQKCIEEILKSAEKNGLQLNKESAELNESGMDFQVVFATDEKGVSWVLRKPRRPDVIERGALEGNILEVVQKYLPVSVPNWKINTPELIAYPLVKGNPAAVIDLEIQNYVWHIQNNPPSITFVRSLAESLVALHSIDHNEATKHGLEVLQPTEAKQLLIDRMHQIKSQLGVSDELWERWQTWLADESYWPKHSAFVHGDLHPPHILVDENTKVTGLLDWTEAKVTDPATDFTLYLTIFGEDNLKVLLNEYEKAGGKVWPRMLEHIIELGAAYPVMIGLFALQTKEEAHIEMARGALGVNEK
G259	4	assembly	Bacillus cereus	GCA_000399585.1	KB976872.1	Mph(K)	55.263	360	3.38e-128	MTNANKQKCIEEILKSAEKNGLQLNKESAELNESGMDFQVVFATDEKGVSWVLRKPRRPDVIERGVLEGKILELVQKYLPVAVPNWKINTPELIAYPLVKGNPAAVIDLEIQNYVWHIQNNPPSITFVRSLAESLVALHSIDHNEATKYGLEVLQPTEAKQLLIDRMHQIKSQLGVSDELWERWQTWLADESYWPKHSAFVHGDLHPPHILVDENTKVTGLLDWTEAKVTDPATDFTLYLTIVGEDNLKVLLNEYEKAGGKVWPRMLEHIIELGAAYPVMIGLFALQTKEEAHMEMARGALGVNEK
G260	4	assembly	Bacillus pseudomycoides	GCA_002552715.1	NVOX01000026.1	Mph(K)	54.605	365	4.08e-130	MTNANEQKSIEEILKIAEKNGLPLNKESAELNESGMDFQVVFATDEKGASWVLRKPRRPDVIERGALEGKILELVQKYVPVAVPNWKINTSELIAYPLVKGNPAAVIDLEIQNYVWHIQNNPPSMTFIRSLAESLVALHSINHVEATKHGLEVLQPAEAKRLLVDRMHQIKSQLGVSAELWERWQKWLADESYWPKYSAFVHGDLHPPHILVDENTKVTGLLDWTEAKVTDPATDFTLYLTIFGEDNLKVLLNEYEKAGGKVWPRMLEHIIELGAAYPVMIGLFALQTKEEAHMEMARGALGVNQK
G261	4	assembly	Bacillus pseudomycoides	GCA_002555675.1	NUDR01000002.1	Mph(K)	54.605	365	4.08e-130	MTNANEQKSIEEILKIAEKNGLPLNKESAELNESGMDFQVVFATDEKGASWVLRKPRRPDVIERGALEGKILELVQKYVPVAVPNWKINTSELIAYPLVKGNPAAVIDLEIQNYVWHIQNNPPSMTFIRSLAESLVALHSINHVEATKHGLEVLQPAEAKRLLVDRMHQIKSQLGVSAELWERWQKWLADESYWPKYSAFVHGDLHPPHILVDENTKVTGLLDWTEAKVTDPATDFTLYLTIFGEDNLKVLLNEYEKAGGKVWPRMLEHIIELGAAYPVMIGLFALQTKEEAHMEMARGALGVNQK
G262	4	assembly	Bacillus pseudomycoides	GCA_002581465.1	NUSB01000023.1	Mph(K)	54.605	365	4.08e-130	MTNANEQKSIEEILKIAEKNGLPLNKESAELNESGMDFQVVFATDEKGASWVLRKPRRPDVIERGALEGKILELVQKYVPVAVPNWKINTSELIAYPLVKGNPAAVIDLEIQNYVWHIQNNPPSMTFIRSLAESLVALHSINHVEATKHGLEVLQPAEAKRLLVDRMHQIKSQLGVSAELWERWQKWLADESYWPKYSAFVHGDLHPPHILVDENTKVTGLLDWTEAKVTDPATDFTLYLTIFGEDNLKVLLNEYEKAGGKVWPRMLEHIIELGAAYPVMIGLFALQTKEEAHMEMARGALGVNQK
G263	4	assembly	Bacillus pseudomycoides	GCA_002555995.1	NUEI01000011.1	Mph(K)	55.263	360	2.54e-128	MTNANKQKSIEGILKSAEKNGLQLNKESAELNESGMDFQVVFATDEKGNPWVLRKPRRPDVIERGALEGNILEVVQKYLPVSVPNWKINTPELIAYPLVKGNPAAVIDLEIQNYVWHIQNDPPSMTFIRSLAESLVALHSIDHNEATKHGLEVLQPTEAKQLLIDRMHQIKSQLGVSDELWERWQTWLADESYWPKHSAFVHGDLHPPHILVDENTKVTGLLDWTEAKVTDPATDFTLYLTIFGEDNLKVLLNEYEKAGGKVWPRMLEHIIELGAAYPVMIGLFALQTREEAHMEMAHGALGVNEK
G264	4	assembly	Bacillus pseudomycoides	GCA_000161415.1	CM000743.1	Mph(K)	54.605	365	6.32e-130	MTNANEQNSIEEILKIAEKNGLPLNKESAELNESGMDFQVVFATDEKGASWVLRKPRRPDVIERGALEGKILELVQKYVPVAVPNWKINTSELIAYPLVKGNPAAVIDLEIQNYVWHIQNNPPSMTFIRSLAESLVALHSINHVEATKHGLEVLQPAEAKRLLVDRMHQIKSQLGVSAELWERWQKWLADESYWPKYSAFVHGDLHPPHILVDENTKVTGLLDWTEAKVTDPATDFTLYLTIFGEDNLKVLLNEYEKAGGKVWPRMLEHIIELGAAYPVMIGLFALQTKEEAHMEMARGALGVNEK
G265	4	assembly	Bacillus pseudomycoides	GCA_000161435.1	CM000744.1	Mph(K)	54.605	365	6.32e-130	MTNANEQNSIEEILKIAEKNGLPLNKESAELNESGMDFQVVFATDEKGASWVLRKPRRPDVIERGALEGKILELVQKYVPVAVPNWKINTSELIAYPLVKGNPAAVIDLEIQNYVWHIQNNPPSMTFIRSLAESLVALHSINHVEATKHGLEVLQPAEAKRLLVDRMHQIKSQLGVSAELWERWQKWLADESYWPKYSAFVHGDLHPPHILVDENTKVTGLLDWTEAKVTDPATDFTLYLTIFGEDNLKVLLNEYEKAGGKVWPRMLEHIIELGAAYPVMIGLFALQTKEEAHMEMARGALGVNEK
G266	4	assembly	Bacillus sp. 105MF	GCA_000374885.1	KB895575.1	Mph(K)	54.605	365	6.32e-130	MTNANEQNSIEEILKIAEKNGLPLNKESAELNESGMDFQVVFATDEKGASWVLRKPRRPDVIERGALEGKILELVQKYVPVAVPNWKINTSELIAYPLVKGNPAAVIDLEIQNYVWHIQNNPPSMTFIRSLAESLVALHSINHVEATKHGLEVLQPAEAKRLLVDRMHQIKSQLGVSAELWERWQKWLADESYWPKYSAFVHGDLHPPHILVDENTKVTGLLDWTEAKVTDPATDFTLYLTIFGEDNLKVLLNEYEKAGGKVWPRMLEHIIELGAAYPVMIGLFALQTKEEAHMEMARGALGVNEK
G267	4	assembly	Bacillus pseudomycoides	GCA_002550445.1	NVOC01000027.1	Mph(K)	54.605	365	6.32e-130	MTNANEQNSIEEILKIAEKNGLPLNKESAELNESGMDFQVVFATDEKGASWVLRKPRRPDVIERGALEGKILELVQKYVPVAVPNWKINTSELIAYPLVKGNPAAVIDLEIQNYVWHIQNNPPSMTFIRSLAESLVALHSINHVEATKHGLEVLQPAEAKRLLVDRMHQIKSQLGVSAELWERWQKWLADESYWPKYSAFVHGDLHPPHILVDENTKVTGLLDWTEAKVTDPATDFTLYLTIFGEDNLKVLLNEYEKAGGKVWPRMLEHIIELGAAYPVMIGLFALQTKEEAHMEMARGALGVNEK
G268	4	assembly	Bacillus pseudomycoides	GCA_002553115.1	NVOF01000052.1	Mph(K)	54.605	365	6.32e-130	MTNANEQNSIEEILKIAEKNGLPLNKESAELNESGMDFQVVFATDEKGASWVLRKPRRPDVIERGALEGKILELVQKYVPVAVPNWKINTSELIAYPLVKGNPAAVIDLEIQNYVWHIQNNPPSMTFIRSLAESLVALHSINHVEATKHGLEVLQPAEAKRLLVDRMHQIKSQLGVSAELWERWQKWLADESYWPKYSAFVHGDLHPPHILVDENTKVTGLLDWTEAKVTDPATDFTLYLTIFGEDNLKVLLNEYEKAGGKVWPRMLEHIIELGAAYPVMIGLFALQTKEEAHMEMARGALGVNEK
G269	4	assembly	Bacillus pseudomycoides	GCA_002554885.1	NUCG01000075.1	Mph(K)	54.605	365	6.32e-130	MTNANEQNSIEEILKIAEKNGLPLNKESAELNESGMDFQVVFATDEKGASWVLRKPRRPDVIERGALEGKILELVQKYVPVAVPNWKINTSELIAYPLVKGNPAAVIDLEIQNYVWHIQNNPPSMTFIRSLAESLVALHSINHVEATKHGLEVLQPAEAKRLLVDRMHQIKSQLGVSAELWERWQKWLADESYWPKYSAFVHGDLHPPHILVDENTKVTGLLDWTEAKVTDPATDFTLYLTIFGEDNLKVLLNEYEKAGGKVWPRMLEHIIELGAAYPVMIGLFALQTKEEAHMEMARGALGVNEK
G270	4	assembly	Bacillus pseudomycoides	GCA_002556045.1	NUEO01000033.1	Mph(K)	54.605	365	6.32e-130	MTNANEQNSIEEILKIAEKNGLPLNKESAELNESGMDFQVVFATDEKGASWVLRKPRRPDVIERGALEGKILELVQKYVPVAVPNWKINTSELIAYPLVKGNPAAVIDLEIQNYVWHIQNNPPSMTFIRSLAESLVALHSINHVEATKHGLEVLQPAEAKRLLVDRMHQIKSQLGVSAELWERWQKWLADESYWPKYSAFVHGDLHPPHILVDENTKVTGLLDWTEAKVTDPATDFTLYLTIFGEDNLKVLLNEYEKAGGKVWPRMLEHIIELGAAYPVMIGLFALQTKEEAHMEMARGALGVNEK
G271	4	assembly	Bacillus pseudomycoides	GCA_002556235.1	NUFH01000025.1	Mph(K)	54.605	365	6.32e-130	MTNANEQNSIEEILKIAEKNGLPLNKESAELNESGMDFQVVFATDEKGASWVLRKPRRPDVIERGALEGKILELVQKYVPVAVPNWKINTSELIAYPLVKGNPAAVIDLEIQNYVWHIQNNPPSMTFIRSLAESLVALHSINHVEATKHGLEVLQPAEAKRLLVDRMHQIKSQLGVSAELWERWQKWLADESYWPKYSAFVHGDLHPPHILVDENTKVTGLLDWTEAKVTDPATDFTLYLTIFGEDNLKVLLNEYEKAGGKVWPRMLEHIIELGAAYPVMIGLFALQTKEEAHMEMARGALGVNEK
G272	4	assembly	Bacillus pseudomycoides	GCA_002557065.1	NUAY01000036.1	Mph(K)	54.605	365	6.32e-130	MTNANEQNSIEEILKIAEKNGLPLNKESAELNESGMDFQVVFATDEKGASWVLRKPRRPDVIERGALEGKILELVQKYVPVAVPNWKINTSELIAYPLVKGNPAAVIDLEIQNYVWHIQNNPPSMTFIRSLAESLVALHSINHVEATKHGLEVLQPAEAKRLLVDRMHQIKSQLGVSAELWERWQKWLADESYWPKYSAFVHGDLHPPHILVDENTKVTGLLDWTEAKVTDPATDFTLYLTIFGEDNLKVLLNEYEKAGGKVWPRMLEHIIELGAAYPVMIGLFALQTKEEAHMEMARGALGVNEK
G273	4	assembly	Bacillus pseudomycoides	GCA_002557245.1	NUBF01000002.1	Mph(K)	54.605	365	6.32e-130	MTNANEQNSIEEILKIAEKNGLPLNKESAELNESGMDFQVVFATDEKGASWVLRKPRRPDVIERGALEGKILELVQKYVPVAVPNWKINTSELIAYPLVKGNPAAVIDLEIQNYVWHIQNNPPSMTFIRSLAESLVALHSINHVEATKHGLEVLQPAEAKRLLVDRMHQIKSQLGVSAELWERWQKWLADESYWPKYSAFVHGDLHPPHILVDENTKVTGLLDWTEAKVTDPATDFTLYLTIFGEDNLKVLLNEYEKAGGKVWPRMLEHIIELGAAYPVMIGLFALQTKEEAHMEMARGALGVNEK
G274	4	assembly	Bacillus pseudomycoides	GCA_002557385.1	NUBP01000051.1	Mph(K)	54.605	365	6.32e-130	MTNANEQNSIEEILKIAEKNGLPLNKESAELNESGMDFQVVFATDEKGASWVLRKPRRPDVIERGALEGKILELVQKYVPVAVPNWKINTSELIAYPLVKGNPAAVIDLEIQNYVWHIQNNPPSMTFIRSLAESLVALHSINHVEATKHGLEVLQPAEAKRLLVDRMHQIKSQLGVSAELWERWQKWLADESYWPKYSAFVHGDLHPPHILVDENTKVTGLLDWTEAKVTDPATDFTLYLTIFGEDNLKVLLNEYEKAGGKVWPRMLEHIIELGAAYPVMIGLFALQTKEEAHMEMARGALGVNEK
G275	4	assembly	Bacillus pseudomycoides	GCA_002557395.1	NUBR01000177.1	Mph(K)	54.605	365	6.32e-130	MTNANEQNSIEEILKIAEKNGLPLNKESAELNESGMDFQVVFATDEKGASWVLRKPRRPDVIERGALEGKILELVQKYVPVAVPNWKINTSELIAYPLVKGNPAAVIDLEIQNYVWHIQNNPPSMTFIRSLAESLVALHSINHVEATKHGLEVLQPAEAKRLLVDRMHQIKSQLGVSAELWERWQKWLADESYWPKYSAFVHGDLHPPHILVDENTKVTGLLDWTEAKVTDPATDFTLYLTIFGEDNLKVLLNEYEKAGGKVWPRMLEHIIELGAAYPVMIGLFALQTKEEAHMEMARGALGVNEK
G276	4	assembly	Bacillus pseudomycoides	GCA_002557465.1	NUBQ01000021.1	Mph(K)	54.605	365	6.32e-130	MTNANEQNSIEEILKIAEKNGLPLNKESAELNESGMDFQVVFATDEKGASWVLRKPRRPDVIERGALEGKILELVQKYVPVAVPNWKINTSELIAYPLVKGNPAAVIDLEIQNYVWHIQNNPPSMTFIRSLAESLVALHSINHVEATKHGLEVLQPAEAKRLLVDRMHQIKSQLGVSAELWERWQKWLADESYWPKYSAFVHGDLHPPHILVDENTKVTGLLDWTEAKVTDPATDFTLYLTIFGEDNLKVLLNEYEKAGGKVWPRMLEHIIELGAAYPVMIGLFALQTKEEAHMEMARGALGVNEK
G277	4	assembly	Bacillus pseudomycoides	GCA_002568645.1	NVEY01000009.1	Mph(K)	54.605	365	6.32e-130	MTNANEQNSIEEILKIAEKNGLPLNKESAELNESGMDFQVVFATDEKGASWVLRKPRRPDVIERGALEGKILELVQKYVPVAVPNWKINTSELIAYPLVKGNPAAVIDLEIQNYVWHIQNNPPSMTFIRSLAESLVALHSINHVEATKHGLEVLQPAEAKRLLVDRMHQIKSQLGVSAELWERWQKWLADESYWPKYSAFVHGDLHPPHILVDENTKVTGLLDWTEAKVTDPATDFTLYLTIFGEDNLKVLLNEYEKAGGKVWPRMLEHIIELGAAYPVMIGLFALQTKEEAHMEMARGALGVNEK
G278	4	assembly	Bacillus pseudomycoides	GCA_002568655.1	NVEW01000044.1	Mph(K)	54.605	365	6.32e-130	MTNANEQNSIEEILKIAEKNGLPLNKESAELNESGMDFQVVFATDEKGASWVLRKPRRPDVIERGALEGKILELVQKYVPVAVPNWKINTSELIAYPLVKGNPAAVIDLEIQNYVWHIQNNPPSMTFIRSLAESLVALHSINHVEATKHGLEVLQPAEAKRLLVDRMHQIKSQLGVSAELWERWQKWLADESYWPKYSAFVHGDLHPPHILVDENTKVTGLLDWTEAKVTDPATDFTLYLTIFGEDNLKVLLNEYEKAGGKVWPRMLEHIIELGAAYPVMIGLFALQTKEEAHMEMARGALGVNEK
G279	4	assembly	Bacillus pseudomycoides	GCA_002568765.1	NVFT01000005.1	Mph(K)	54.605	365	6.32e-130	MTNANEQNSIEEILKIAEKNGLPLNKESAELNESGMDFQVVFATDEKGASWVLRKPRRPDVIERGALEGKILELVQKYVPVAVPNWKINTSELIAYPLVKGNPAAVIDLEIQNYVWHIQNNPPSMTFIRSLAESLVALHSINHVEATKHGLEVLQPAEAKRLLVDRMHQIKSQLGVSAELWERWQKWLADESYWPKYSAFVHGDLHPPHILVDENTKVTGLLDWTEAKVTDPATDFTLYLTIFGEDNLKVLLNEYEKAGGKVWPRMLEHIIELGAAYPVMIGLFALQTKEEAHMEMARGALGVNEK
G280	4	assembly	Bacillus pseudomycoides	GCA_002569075.1	NVFA01000025.1	Mph(K)	54.605	365	6.32e-130	MTNANEQNSIEEILKIAEKNGLPLNKESAELNESGMDFQVVFATDEKGASWVLRKPRRPDVIERGALEGKILELVQKYVPVAVPNWKINTSELIAYPLVKGNPAAVIDLEIQNYVWHIQNNPPSMTFIRSLAESLVALHSINHVEATKHGLEVLQPAEAKRLLVDRMHQIKSQLGVSAELWERWQKWLADESYWPKYSAFVHGDLHPPHILVDENTKVTGLLDWTEAKVTDPATDFTLYLTIFGEDNLKVLLNEYEKAGGKVWPRMLEHIIELGAAYPVMIGLFALQTKEEAHMEMARGALGVNEK
G281	4	assembly	Bacillus pseudomycoides	GCA_002569205.1	NVGP01000063.1	Mph(K)	54.605	365	6.32e-130	MTNANEQNSIEEILKIAEKNGLPLNKESAELNESGMDFQVVFATDEKGASWVLRKPRRPDVIERGALEGKILELVQKYVPVAVPNWKINTSELIAYPLVKGNPAAVIDLEIQNYVWHIQNNPPSMTFIRSLAESLVALHSINHVEATKHGLEVLQPAEAKRLLVDRMHQIKSQLGVSAELWERWQKWLADESYWPKYSAFVHGDLHPPHILVDENTKVTGLLDWTEAKVTDPATDFTLYLTIFGEDNLKVLLNEYEKAGGKVWPRMLEHIIELGAAYPVMIGLFALQTKEEAHMEMARGALGVNEK
G282	4	assembly	Bacillus pseudomycoides	GCA_002569225.1	NVGN01000037.1	Mph(K)	54.605	365	6.32e-130	MTNANEQNSIEEILKIAEKNGLPLNKESAELNESGMDFQVVFATDEKGASWVLRKPRRPDVIERGALEGKILELVQKYVPVAVPNWKINTSELIAYPLVKGNPAAVIDLEIQNYVWHIQNNPPSMTFIRSLAESLVALHSINHVEATKHGLEVLQPAEAKRLLVDRMHQIKSQLGVSAELWERWQKWLADESYWPKYSAFVHGDLHPPHILVDENTKVTGLLDWTEAKVTDPATDFTLYLTIFGEDNLKVLLNEYEKAGGKVWPRMLEHIIELGAAYPVMIGLFALQTKEEAHMEMARGALGVNEK
G283	4	assembly	Bacillus pseudomycoides	GCA_002569565.1	NVFY01000006.1	Mph(K)	54.605	365	6.32e-130	MTNANEQNSIEEILKIAEKNGLPLNKESAELNESGMDFQVVFATDEKGASWVLRKPRRPDVIERGALEGKILELVQKYVPVAVPNWKINTSELIAYPLVKGNPAAVIDLEIQNYVWHIQNNPPSMTFIRSLAESLVALHSINHVEATKHGLEVLQPAEAKRLLVDRMHQIKSQLGVSAELWERWQKWLADESYWPKYSAFVHGDLHPPHILVDENTKVTGLLDWTEAKVTDPATDFTLYLTIFGEDNLKVLLNEYEKAGGKVWPRMLEHIIELGAAYPVMIGLFALQTKEEAHMEMARGALGVNEK
G284	4	assembly	Bacillus pseudomycoides	GCA_002571545.1	NVIG01000157.1	Mph(K)	54.605	365	6.32e-130	MTNANEQNSIEEILKIAEKNGLPLNKESAELNESGMDFQVVFATDEKGASWVLRKPRRPDVIERGALEGKILELVQKYVPVAVPNWKINTSELIAYPLVKGNPAAVIDLEIQNYVWHIQNNPPSMTFIRSLAESLVALHSINHVEATKHGLEVLQPAEAKRLLVDRMHQIKSQLGVSAELWERWQKWLADESYWPKYSAFVHGDLHPPHILVDENTKVTGLLDWTEAKVTDPATDFTLYLTIFGEDNLKVLLNEYEKAGGKVWPRMLEHIIELGAAYPVMIGLFALQTKEEAHMEMARGALGVNEK
G285	4	assembly	Bacillus pseudomycoides	GCA_002571845.1	NVJO01000020.1	Mph(K)	54.605	365	6.32e-130	MTNANEQNSIEEILKIAEKNGLPLNKESAELNESGMDFQVVFATDEKGASWVLRKPRRPDVIERGALEGKILELVQKYVPVAVPNWKINTSELIAYPLVKGNPAAVIDLEIQNYVWHIQNNPPSMTFIRSLAESLVALHSINHVEATKHGLEVLQPAEAKRLLVDRMHQIKSQLGVSAELWERWQKWLADESYWPKYSAFVHGDLHPPHILVDENTKVTGLLDWTEAKVTDPATDFTLYLTIFGEDNLKVLLNEYEKAGGKVWPRMLEHIIELGAAYPVMIGLFALQTKEEAHMEMARGALGVNEK
G286	4	assembly	Bacillus pseudomycoides	GCA_002572385.1	NVJM01000031.1	Mph(K)	54.605	365	6.32e-130	MTNANEQNSIEEILKIAEKNGLPLNKESAELNESGMDFQVVFATDEKGASWVLRKPRRPDVIERGALEGKILELVQKYVPVAVPNWKINTSELIAYPLVKGNPAAVIDLEIQNYVWHIQNNPPSMTFIRSLAESLVALHSINHVEATKHGLEVLQPAEAKRLLVDRMHQIKSQLGVSAELWERWQKWLADESYWPKYSAFVHGDLHPPHILVDENTKVTGLLDWTEAKVTDPATDFTLYLTIFGEDNLKVLLNEYEKAGGKVWPRMLEHIIELGAAYPVMIGLFALQTKEEAHMEMARGALGVNEK
G287	4	assembly	Bacillus pseudomycoides	GCA_002572495.1	NVKC01000012.1	Mph(K)	54.605	365	6.32e-130	MTNANEQNSIEEILKIAEKNGLPLNKESAELNESGMDFQVVFATDEKGASWVLRKPRRPDVIERGALEGKILELVQKYVPVAVPNWKINTSELIAYPLVKGNPAAVIDLEIQNYVWHIQNNPPSMTFIRSLAESLVALHSINHVEATKHGLEVLQPAEAKRLLVDRMHQIKSQLGVSAELWERWQKWLADESYWPKYSAFVHGDLHPPHILVDENTKVTGLLDWTEAKVTDPATDFTLYLTIFGEDNLKVLLNEYEKAGGKVWPRMLEHIIELGAAYPVMIGLFALQTKEEAHMEMARGALGVNEK
G288	4	assembly	Bacillus pseudomycoides	GCA_002576515.1	NUKW01000040.1	Mph(K)	54.605	365	6.32e-130	MTNANEQNSIEEILKIAEKNGLPLNKESAELNESGMDFQVVFATDEKGASWVLRKPRRPDVIERGALEGKILELVQKYVPVAVPNWKINTSELIAYPLVKGNPAAVIDLEIQNYVWHIQNNPPSMTFIRSLAESLVALHSINHVEATKHGLEVLQPAEAKRLLVDRMHQIKSQLGVSAELWERWQKWLADESYWPKYSAFVHGDLHPPHILVDENTKVTGLLDWTEAKVTDPATDFTLYLTIFGEDNLKVLLNEYEKAGGKVWPRMLEHIIELGAAYPVMIGLFALQTKEEAHMEMARGALGVNEK
G289	4	assembly	Bacillus pseudomycoides	GCA_002580745.1	NUSD01000035.1	Mph(K)	54.605	365	6.32e-130	MTNANEQNSIEEILKIAEKNGLPLNKESAELNESGMDFQVVFATDEKGASWVLRKPRRPDVIERGALEGKILELVQKYVPVAVPNWKINTSELIAYPLVKGNPAAVIDLEIQNYVWHIQNNPPSMTFIRSLAESLVALHSINHVEATKHGLEVLQPAEAKRLLVDRMHQIKSQLGVSAELWERWQKWLADESYWPKYSAFVHGDLHPPHILVDENTKVTGLLDWTEAKVTDPATDFTLYLTIFGEDNLKVLLNEYEKAGGKVWPRMLEHIIELGAAYPVMIGLFALQTKEEAHMEMARGALGVNEK
G290	4	assembly	Bacillus pseudomycoides	GCA_002580755.1	NUSG01000042.1	Mph(K)	54.605	365	6.32e-130	MTNANEQNSIEEILKIAEKNGLPLNKESAELNESGMDFQVVFATDEKGASWVLRKPRRPDVIERGALEGKILELVQKYVPVAVPNWKINTSELIAYPLVKGNPAAVIDLEIQNYVWHIQNNPPSMTFIRSLAESLVALHSINHVEATKHGLEVLQPAEAKRLLVDRMHQIKSQLGVSAELWERWQKWLADESYWPKYSAFVHGDLHPPHILVDENTKVTGLLDWTEAKVTDPATDFTLYLTIFGEDNLKVLLNEYEKAGGKVWPRMLEHIIELGAAYPVMIGLFALQTKEEAHMEMARGALGVNEK
G291	4	assembly	Bacillus pseudomycoides	GCA_002581285.1	NURT01000036.1	Mph(K)	54.605	365	6.32e-130	MTNANEQNSIEEILKIAEKNGLPLNKESAELNESGMDFQVVFATDEKGASWVLRKPRRPDVIERGALEGKILELVQKYVPVAVPNWKINTSELIAYPLVKGNPAAVIDLEIQNYVWHIQNNPPSMTFIRSLAESLVALHSINHVEATKHGLEVLQPAEAKRLLVDRMHQIKSQLGVSAELWERWQKWLADESYWPKYSAFVHGDLHPPHILVDENTKVTGLLDWTEAKVTDPATDFTLYLTIFGEDNLKVLLNEYEKAGGKVWPRMLEHIIELGAAYPVMIGLFALQTKEEAHMEMARGALGVNEK
G292	4	assembly	Bacillus pseudomycoides	GCA_002582485.1	NUTL01000312.1	Mph(K)	54.605	365	6.32e-130	MTNANEQNSIEEILKIAEKNGLPLNKESAELNESGMDFQVVFATDEKGASWVLRKPRRPDVIERGALEGKILELVQKYVPVAVPNWKINTSELIAYPLVKGNPAAVIDLEIQNYVWHIQNNPPSMTFIRSLAESLVALHSINHVEATKHGLEVLQPAEAKRLLVDRMHQIKSQLGVSAELWERWQKWLADESYWPKYSAFVHGDLHPPHILVDENTKVTGLLDWTEAKVTDPATDFTLYLTIFGEDNLKVLLNEYEKAGGKVWPRMLEHIIELGAAYPVMIGLFALQTKEEAHMEMARGALGVNEK
G293	4	assembly	Bacillus pseudomycoides	GCA_002588885.1	NUUJ01000072.1	Mph(K)	54.605	365	6.32e-130	MTNANEQNSIEEILKIAEKNGLPLNKESAELNESGMDFQVVFATDEKGASWVLRKPRRPDVIERGALEGKILELVQKYVPVAVPNWKINTSELIAYPLVKGNPAAVIDLEIQNYVWHIQNNPPSMTFIRSLAESLVALHSINHVEATKHGLEVLQPAEAKRLLVDRMHQIKSQLGVSAELWERWQKWLADESYWPKYSAFVHGDLHPPHILVDENTKVTGLLDWTEAKVTDPATDFTLYLTIFGEDNLKVLLNEYEKAGGKVWPRMLEHIIELGAAYPVMIGLFALQTKEEAHMEMARGALGVNEK
G294	4	assembly	Bacillus sp. 95MFCvi2.1	GCA_000374965.1	KB895690.1	Mph(K)	54.605	365	2.70e-130	MTNANEQKSIEEILKIAEKNGLPLNKESAELNESGMDFQVVFATDEKGASWVLRKPRRPDVIERGALEGKILELVQKYVPVAVPNWKINTSELIAYPLVKGNPAAVIDLEIQNYVWHIQNNPPSMTFIRSLAESLVALHSINHVEATKHGLEVLQPAEAKRLLVDRMHQIKSQLGVSAELWERWQKWLTDESYWPKYSAFVHGDLHPPHILVDENTKVTGLLDWTEAKVTDPATDFTLYLTIFGEDNLKVLLNEYEKAGGKVWPRMLEHIIELGAAYPVMIGLFALQTKEEAHMEMARGALGVNEK
G295	4	assembly	Bacillus gaemokensis	GCA_000712615.1	JOTM01000025.1	Mph(K)	55.814	359	7.76e-128	MINEQNSIEEILKIAEKNGLQLNKETAELNESGMDFQVVFAADEQGETWVLRKPRRPDVIERGALEGNILQLVQKHLPVTVPNWKINTPELIAYPLVEGTPAAVIDLEIQNYVWHIQNNPPSMTFIQSLAKSLVALHSIDYDEATQYGIEVLQPAEAKQLLIERMQQIKLQLGVSDTLWDRWQKWLADETYWPKYSAFVHGDLHPPHILVDKNDKVTGLLDWTEAKVTDPATDFTLYLTIFGEGNLKILLNEYEKAGGKVWPKMFEHIIELGAAYPVMIGLFALQTKEEAHMEMARGALGVNEK
G296	4	assembly	Bacillus gaemokensis	GCA_001590835.1	LTAQ01000014.1	Mph(K)	55.814	359	7.76e-128	MINEQNSIEEILKIAEKNGLQLNKETAELNESGMDFQVVFAADEQGETWVLRKPRRPDVIERGALEGNILQLVQKHLPVTVPNWKINTPELIAYPLVEGTPAAVIDLEIQNYVWHIQNNPPSMTFIQSLAKSLVALHSIDYDEATQYGIEVLQPAEAKQLLIERMQQIKLQLGVSDTLWDRWQKWLADETYWPKYSAFVHGDLHPPHILVDKNDKVTGLLDWTEAKVTDPATDFTLYLTIFGEGNLKILLNEYEKAGGKVWPKMFEHIIELGAAYPVMIGLFALQTKEEAHMEMARGALGVNEK
G297	4	assembly	Bacillus cereus	GCA_002559665.1	NTSZ01000018.1	Mph(K)	54.934	367	4.79e-131	MTNANEQKSIEEILKIAEKNGLQLNKESAELNESGMDFQVVFATDEKGASWVLRKPRRPDVIERGVLEGKILELVQKHVPVAVPNWKINTPELIAYPLVKGNPAAVIDLEIQNYVWHIQNNPPSMTFIRSLAESLVALHSINHVEATKHGLEVLQPAEAKRLLVDRMHQIKSQLGVSDELWERWQKWLADESYWPKYSAFVHGDLHPPHILVDENTKVTGLLDWTEAKVTDPATDFTLYLTIFGEDNLKVLLNEYEKAGGKVWPRMLEHIIELGAAYPVMIGLFALQTKEEAHMEMARGALGVNEK
G298	4	assembly	Bacillus pseudomycoides	GCA_002552815.1	NVPI01000024.1	Mph(K)	54.605	358	1.43e-127	MTNVNKQKSIEGILKSAEKNGLQLNKESAELNESGMDFQVVFATDEKGNPWVLRKPRRPDVIERGALEGNILEVVQKYLPVSVPNWKINTPELIAYPLVKGNPAAVIDLEIQNYVWHIQNDPPSMTFIRSLAESLVALHSIDHNEATKHGLEVLQPTEAKQLLMDRMHQIKSQLGVSDELWKRWQTWLADESYWPKHSAFVHGDLHPPHILVDENTKVTGLLDWTEAKVTDPATDFTLYLTIFGEDNLKVLLNEYEKAGGKVWPRILEHIIELGAAYPVMIGLFALQTREEAHMEMARGALGVNEK
G299	4	assembly	Bacillus pseudomycoides	GCA_002569985.1	NVHG01000032.1	Mph(K)	54.605	358	1.43e-127	MTNVNKQKSIEGILKSAEKNGLQLNKESAELNESGMDFQVVFATDEKGNPWVLRKPRRPDVIERGALEGNILEVVQKYLPVSVPNWKINTPELIAYPLVKGNPAAVIDLEIQNYVWHIQNDPPSMTFIRSLAESLVALHSIDHNEATKHGLEVLQPTEAKQLLMDRMHQIKSQLGVSDELWKRWQTWLADESYWPKHSAFVHGDLHPPHILVDENTKVTGLLDWTEAKVTDPATDFTLYLTIFGEDNLKVLLNEYEKAGGKVWPRILEHIIELGAAYPVMIGLFALQTREEAHMEMARGALGVNEK
G300	4	assembly	Bacillus pseudomycoides	GCA_002589505.1	NUTT01000048.1	Mph(K)	54.605	358	1.43e-127	MTNVNKQKSIEGILKSAEKNGLQLNKESAELNESGMDFQVVFATDEKGNPWVLRKPRRPDVIERGALEGNILEVVQKYLPVSVPNWKINTPELIAYPLVKGNPAAVIDLEIQNYVWHIQNDPPSMTFIRSLAESLVALHSIDHNEATKHGLEVLQPTEAKQLLMDRMHQIKSQLGVSDELWKRWQTWLADESYWPKHSAFVHGDLHPPHILVDENTKVTGLLDWTEAKVTDPATDFTLYLTIFGEDNLKVLLNEYEKAGGKVWPRILEHIIELGAAYPVMIGLFALQTREEAHMEMARGALGVNEK
G301	4	refseq	Bacillus pseudomycoides	GCA_000742855.1	CP007626.1	Mph(K)	54.605	367	8.10e-131	MTNVNEQKSIEEILKIAEKNGLPLNKESAELNESGMDFQVVFATDEKGASWVLRKPRRPDVIERGALEGKILELVQKYVPVAVPNWKINTSELIAYPLVKGNPAAVIDLEIQNYVWHIQNNPPSMTFIRSLAESLVALHSINHVEATKHGLEVLQPAEAKRLLVDRMHQIKSQLGVSAELWERWQKWLTDESYWPKYSAFVHGDLHPPHILVDENTKVTGLLDWTEAKVTDPATDFTLYLTIFGEDNLKVLLNEYEKAGGKVWPRMLEHIIELGAAYPVMIGLFALQTKEEAHMEMARGALGVNEK
G302	4	refseq	Bacillus pseudomycoides	GCA_000832885.1	CP009651.1	Mph(K)	54.605	367	8.10e-131	MTNVNEQKSIEEILKIAEKNGLPLNKESAELNESGMDFQVVFATDEKGASWVLRKPRRPDVIERGALEGKILELVQKYVPVAVPNWKINTSELIAYPLVKGNPAAVIDLEIQNYVWHIQNNPPSMTFIRSLAESLVALHSINHVEATKHGLEVLQPAEAKRLLVDRMHQIKSQLGVSAELWERWQKWLTDESYWPKYSAFVHGDLHPPHILVDENTKVTGLLDWTEAKVTDPATDFTLYLTIFGEDNLKVLLNEYEKAGGKVWPRMLEHIIELGAAYPVMIGLFALQTKEEAHMEMARGALGVNEK
G303	4	assembly	Bacillus pseudomycoides	GCA_002555545.1	NUDP01000036.1	Mph(K)	55.263	360	3.89e-128	MTNANKQKSIEGILKSAEKNGLQLNKESAELNESGMDFQVVFATDEKGVSWVLRKPRRPDVIERGALEGNILEVVQKYLPVSVPNWKINTPELIAYPLVKGNPAAVIDLEIQNYVWHIQNDPPSMTFIRSLADSLVALHSIDHNEATKHGLEVLQPTEAKQLLIDRMHQIKSQLGVSDELWERWQTWLADESYWPKHSAFVHGDLHPPHILVDENTKVTGLLDWTEAKVTDPATDFTLYLTIFGEDNLKVLLNEYEKAGGKVWPRMLEHIIELGAAYPVMIGLFALQTREEAHMEMARGALGVNEK
G304	4	assembly	Bacillus pseudomycoides	GCA_002569585.1	NVGB01000021.1	Mph(K)	55.263	360	3.89e-128	MTNANKQKSIEGILKSAEKNGLQLNKESAELNESGMDFQVVFATDEKGVSWVLRKPRRPDVIERGALEGNILEVVQKYLPVSVPNWKINTPELIAYPLVKGNPAAVIDLEIQNYVWHIQNDPPSMTFIRSLADSLVALHSIDHNEATKHGLEVLQPTEAKQLLIDRMHQIKSQLGVSDELWERWQTWLADESYWPKHSAFVHGDLHPPHILVDENTKVTGLLDWTEAKVTDPATDFTLYLTIFGEDNLKVLLNEYEKAGGKVWPRMLEHIIELGAAYPVMIGLFALQTREEAHMEMARGALGVNEK
G305	4	assembly	Bacillus pseudomycoides	GCA_002569605.1	NVGC01000040.1	Mph(K)	55.263	360	3.89e-128	MTNANKQKSIEGILKSAEKNGLQLNKESAELNESGMDFQVVFATDEKGVSWVLRKPRRPDVIERGALEGNILEVVQKYLPVSVPNWKINTPELIAYPLVKGNPAAVIDLEIQNYVWHIQNDPPSMTFIRSLADSLVALHSIDHNEATKHGLEVLQPTEAKQLLIDRMHQIKSQLGVSDELWERWQTWLADESYWPKHSAFVHGDLHPPHILVDENTKVTGLLDWTEAKVTDPATDFTLYLTIFGEDNLKVLLNEYEKAGGKVWPRMLEHIIELGAAYPVMIGLFALQTREEAHMEMARGALGVNEK
G306	4	assembly	Bacillus pseudomycoides	GCA_002571515.1	NVIE01000015.1	Mph(K)	55.263	360	3.89e-128	MTNANKQKSIEGILKSAEKNGLQLNKESAELNESGMDFQVVFATDEKGVSWVLRKPRRPDVIERGALEGNILEVVQKYLPVSVPNWKINTPELIAYPLVKGNPAAVIDLEIQNYVWHIQNDPPSMTFIRSLADSLVALHSIDHNEATKHGLEVLQPTEAKQLLIDRMHQIKSQLGVSDELWERWQTWLADESYWPKHSAFVHGDLHPPHILVDENTKVTGLLDWTEAKVTDPATDFTLYLTIFGEDNLKVLLNEYEKAGGKVWPRMLEHIIELGAAYPVMIGLFALQTREEAHMEMARGALGVNEK
G307	4	assembly	Bacillus cereus	GCA_002565455.1	NUWN01000097.1	Mph(K)	55.116	360	6.09e-128	MTNENEQKSIEAILKIAEKNGLQLNKESAELNESGMDFQVVFATDEKGTSWVLRKPRRTDVIERGALEGKILELVQKYVPVAVPNWKINTPELIAYPLVKGNPAAVIDLEIQNYVWHIQNNPPSITFVRSLAESLVALHSIDYNEATKYGIEVLQPAEAKQLLIDRMHQIKSKLDVSAELWERWQTWLADESYWPKHSAFVHGDLHPPHILVDENTKVTGLLDWTEAKVTDPATDFTLYLTIFGEDNLKVLLNEYEKAGGKVWQRMFEHIIELGAAYPVMIGLFALQTKEDAHMKMARGALGIGEK
G308	4	assembly	Bacillus cereus	GCA_002583515.1	NUPQ01000042.1	Mph(K)	55.116	358	1.63e-127	MTNENEQKSIEAILKIAGKNGLQFNKESAELNESGMDFQVVFATDEKGTSWVLRKPRRLDVIERGALEGKILELVQKYVPVAVPNWKINTPELIAYPLVKGNPAAVIDLEIQNYVWHIQNNPPSITFVRSLAESLVALHSIDYNEATKYGIEVLQPAEAKQLLIDRMHQIKSKLGVSDELWERWQTWLADESYWPKHSAFVHGDLHPPHILVDENTKVTGLIDWTEAKITDPATDFTLYLTIFGEDNLKVLLNEYEKAGGKVWQRMFEHIIELGAAYPVMIGLFALQTKEEAHMEMARGALGIGEK
G309	4	assembly	Bacillus mycoides	GCA_000746925.1	JMQC01000008.1	Mph(K)	54.455	354	1.13e-125	MTNANEQKNIEGILKIAKKNGLQLNKKSAQLNESGMDFQVVFATDEKGVSWVLRKPRRADVIERGALEGKILELVQKYIPVAVPNWKINTTELIAYPLVKGTPAAVIDLEIQNYVWHIQNDPPPMTFVRSLAESLVVLHSIDFNEVAKHGIEVFQPTEAKQLLIDRMHQIKLQLGVSDELWNRWQAWLADESYWPKHSAFVHGDLHPPHILVDENTKVTGLLDWTEAKVTDPATDFTLYLTIFGEDNLKILLSEYEKAGGKVWSRMLEHIIELGAAYPVMIGLFALQTKEEAHMEMARGALGIDKK
G310	4	assembly	Bacillus sp. PS00077A	GCA_003428195.1	QVOD01000025.1	Mph(K)	54.455	354	1.13e-125	MTNANEQKNIEGILKIAKKNGLQLNKKSAQLNESGMDFQVVFATDEKGVSWVLRKPRRADVIERGALEGKILELVQKYIPVAVPNWKINTTELIAYPLVKGTPAAVIDLEIQNYVWHIQNDPPPMTFVRSLAESLVVLHSIDFNEVAKHGIEVFQPTEAKQLLIDRMHQIKLQLGVSDELWNRWQAWLADESYWPKHSAFVHGDLHPPHILVDENTKVTGLLDWTEAKVTDPATDFTLYLTIFGEDNLKILLSEYEKAGGKVWSRMLEHIIELGAAYPVMIGLFALQTKEEAHMEMARGALGIDKK
G311	4	assembly	Bacillus pseudomycoides	GCA_002557585.1	NUBV01000303.1	Mph(K)	54.276	362	9.20e-129	MTNANEQNSIEEILKIAEKNGLPLNKESAELNESGMDFQVVFATDEKGASWVLRKPRRPDVIERGALEGKILELVQKYVPVAVPNWKINTSELIAYPLVKRNPAAVIDLEIQNYVWHIQNNPPSMTFIRSLAESLVALHSINHVEATKHGLEVLQPAEAKRLLVDRMHQIKSQLGVSAELWERWQKWLADESYWPKYSAFVHGDLHPPHILVDENTKVTGLLDWTEAKVTDPATDFTLYLTIFGEDNLKVLLNEYEKAGGKVWPRMLEHIIELGAAYPVMIGLFALQTKEEAHMEMARGALGVNEK
G312	4	assembly	Bacillus bingmayongensis	GCA_000299035.1	AKCS01000005.1	Mph(K)	55.592	360	5.64e-128	MRNVNEQKSIEEILKIAEKNGLQLNKESAELNESGMDFQVVFATDEQGSSWVLRKPRRADVIERGALEWKILGLVQKYLPVAVPNWKINTTELIAYPLVKGDPAAVIDLEIQNYVWRIQNNPPSITFVRSLAESLVALHSIDHNEANKHGIEVLQPAEAKQLLIDRMHQIKSQLGVSGELWERWQKWLADKTYWPKHSAFVHGDLHPPHILVDKNTKVTGLLDWTEAKVTDPATDFTLYLTIFGEDNLKVLLNEYEKAGGKVWPRMFEHIIELGAAYPVMIGLFALQTKEEAHLKMARGALGVNEK
G313	4	assembly	Bacillus pseudomycoides	GCA_002572465.1	NVJY01000025.1	Mph(K)	55.592	363	2.17e-129	MTNANKQQCIEEILKSAEKNGLQLNKESAELNESGMDFQVVFATDEKGVSWVLRKPRRPDVIERGALEGKILELVQKYLPVAVPNWKINTPELIAYPLVKGNPAAVIDLEIQNYVWHIQNNPPSITFVRSLAESLVSLHSINHNEATKHGIEVLQPAEAKQLLVDRMHQIKSQLGVSDELWERWQTWLADESYWPKHSAFVHGDLHPPHILVDENTKVTGLLDWTEAKVTDPATDFTLYLTIVGEDNLKVLLNEYEKAGGKVWPRMLEHIIELGAAYPVMIGLFALQTKKEAHMEMARGALGVNEK
G314	4	assembly	Bacillus pseudomycoides	GCA_002552375.1	NVOG01000030.1	Mph(K)	55.592	363	3.71e-129	MTNANKQKCIEEILKSAEKNGLQLNKESAELNESGMDFQVVFATDEKGVSWVLRKPRRPDVIERGALEGNILEVVQKYLPVSVPNWKINTPELIAYPLVKGNPAAVIDLEIQNYVWHIQNDPPSMTFIRSLADSLVALHSIDHNEATKHGLEVLQPTEAKQLLIDRMHQIKSQLGVSDELWERWQTWLADESYWPKHSAFVHGDLHPPHILVDVNTKVTGLLDWTEAKVTDPATDFTLYLTIFGEDNLKVLLNEYEKAGGKVWPRMLEHIIELGAAYPVMIGLFALQTREEAHMEMARGALGVNEK
G315	4	assembly	Bacillus pseudomycoides	GCA_002555615.1	NUDQ01000026.1	Mph(K)	55.592	363	3.71e-129	MTNANKQKCIEEILKSAEKNGLQLNKESAELNESGMDFQVVFATDEKGVSWVLRKPRRPDVIERGALEGNILEVVQKYLPVSVPNWKINTPELIAYPLVKGNPAAVIDLEIQNYVWHIQNDPPSMTFIRSLADSLVALHSIDHNEATKHGLEVLQPTEAKQLLIDRMHQIKSQLGVSDELWERWQTWLADESYWPKHSAFVHGDLHPPHILVDVNTKVTGLLDWTEAKVTDPATDFTLYLTIFGEDNLKVLLNEYEKAGGKVWPRMLEHIIELGAAYPVMIGLFALQTREEAHMEMARGALGVNEK
G316	4	assembly	Bacillus pseudomycoides	GCA_002556205.1	NUFE01000127.1	Mph(K)	55.592	363	3.71e-129	MTNANKQKCIEEILKSAEKNGLQLNKESAELNESGMDFQVVFATDEKGVSWVLRKPRRPDVIERGALEGNILEVVQKYLPVSVPNWKINTPELIAYPLVKGNPAAVIDLEIQNYVWHIQNDPPSMTFIRSLADSLVALHSIDHNEATKHGLEVLQPTEAKQLLIDRMHQIKSQLGVSDELWERWQTWLADESYWPKHSAFVHGDLHPPHILVDVNTKVTGLLDWTEAKVTDPATDFTLYLTIFGEDNLKVLLNEYEKAGGKVWPRMLEHIIELGAAYPVMIGLFALQTREEAHMEMARGALGVNEK
G317	4	assembly	Bacillus pseudomycoides	GCA_002556345.1	NUEJ01000070.1	Mph(K)	55.592	363	3.71e-129	MTNANKQKCIEEILKSAEKNGLQLNKESAELNESGMDFQVVFATDEKGVSWVLRKPRRPDVIERGALEGNILEVVQKYLPVSVPNWKINTPELIAYPLVKGNPAAVIDLEIQNYVWHIQNDPPSMTFIRSLADSLVALHSIDHNEATKHGLEVLQPTEAKQLLIDRMHQIKSQLGVSDELWERWQTWLADESYWPKHSAFVHGDLHPPHILVDVNTKVTGLLDWTEAKVTDPATDFTLYLTIFGEDNLKVLLNEYEKAGGKVWPRMLEHIIELGAAYPVMIGLFALQTREEAHMEMARGALGVNEK
G318	4	assembly	Bacillus pseudomycoides	GCA_002556975.1	NUAS01000046.1	Mph(K)	55.592	363	3.71e-129	MTNANKQKCIEEILKSAEKNGLQLNKESAELNESGMDFQVVFATDEKGVSWVLRKPRRPDVIERGALEGNILEVVQKYLPVSVPNWKINTPELIAYPLVKGNPAAVIDLEIQNYVWHIQNDPPSMTFIRSLADSLVALHSIDHNEATKHGLEVLQPTEAKQLLIDRMHQIKSQLGVSDELWERWQTWLADESYWPKHSAFVHGDLHPPHILVDVNTKVTGLLDWTEAKVTDPATDFTLYLTIFGEDNLKVLLNEYEKAGGKVWPRMLEHIIELGAAYPVMIGLFALQTREEAHMEMARGALGVNEK
G319	4	assembly	Bacillus pseudomycoides	GCA_002557535.1	NUBT01000003.1	Mph(K)	55.592	363	3.71e-129	MTNANKQKCIEEILKSAEKNGLQLNKESAELNESGMDFQVVFATDEKGVSWVLRKPRRPDVIERGALEGNILEVVQKYLPVSVPNWKINTPELIAYPLVKGNPAAVIDLEIQNYVWHIQNDPPSMTFIRSLADSLVALHSIDHNEATKHGLEVLQPTEAKQLLIDRMHQIKSQLGVSDELWERWQTWLADESYWPKHSAFVHGDLHPPHILVDVNTKVTGLLDWTEAKVTDPATDFTLYLTIFGEDNLKVLLNEYEKAGGKVWPRMLEHIIELGAAYPVMIGLFALQTREEAHMEMARGALGVNEK
G320	4	assembly	Bacillus pseudomycoides	GCA_002568975.1	NVET01000178.1	Mph(K)	55.592	363	3.71e-129	MTNANKQKCIEEILKSAEKNGLQLNKESAELNESGMDFQVVFATDEKGVSWVLRKPRRPDVIERGALEGNILEVVQKYLPVSVPNWKINTPELIAYPLVKGNPAAVIDLEIQNYVWHIQNDPPSMTFIRSLADSLVALHSIDHNEATKHGLEVLQPTEAKQLLIDRMHQIKSQLGVSDELWERWQTWLADESYWPKHSAFVHGDLHPPHILVDVNTKVTGLLDWTEAKVTDPATDFTLYLTIFGEDNLKVLLNEYEKAGGKVWPRMLEHIIELGAAYPVMIGLFALQTREEAHMEMARGALGVNEK
G321	4	assembly	Bacillus pseudomycoides	GCA_002569005.1	NVEU01000063.1	Mph(K)	55.592	363	3.71e-129	MTNANKQKCIEEILKSAEKNGLQLNKESAELNESGMDFQVVFATDEKGVSWVLRKPRRPDVIERGALEGNILEVVQKYLPVSVPNWKINTPELIAYPLVKGNPAAVIDLEIQNYVWHIQNDPPSMTFIRSLADSLVALHSIDHNEATKHGLEVLQPTEAKQLLIDRMHQIKSQLGVSDELWERWQTWLADESYWPKHSAFVHGDLHPPHILVDVNTKVTGLLDWTEAKVTDPATDFTLYLTIFGEDNLKVLLNEYEKAGGKVWPRMLEHIIELGAAYPVMIGLFALQTREEAHMEMARGALGVNEK
G322	4	assembly	Bacillus pseudomycoides	GCA_002569705.1	NVGI01000034.1	Mph(K)	55.592	363	3.71e-129	MTNANKQKCIEEILKSAEKNGLQLNKESAELNESGMDFQVVFATDEKGVSWVLRKPRRPDVIERGALEGNILEVVQKYLPVSVPNWKINTPELIAYPLVKGNPAAVIDLEIQNYVWHIQNDPPSMTFIRSLADSLVALHSIDHNEATKHGLEVLQPTEAKQLLIDRMHQIKSQLGVSDELWERWQTWLADESYWPKHSAFVHGDLHPPHILVDVNTKVTGLLDWTEAKVTDPATDFTLYLTIFGEDNLKVLLNEYEKAGGKVWPRMLEHIIELGAAYPVMIGLFALQTREEAHMEMARGALGVNEK
G323	4	assembly	Bacillus pseudomycoides	GCA_002569875.1	NVHB01000018.1	Mph(K)	55.592	363	3.71e-129	MTNANKQKCIEEILKSAEKNGLQLNKESAELNESGMDFQVVFATDEKGVSWVLRKPRRPDVIERGALEGNILEVVQKYLPVSVPNWKINTPELIAYPLVKGNPAAVIDLEIQNYVWHIQNDPPSMTFIRSLADSLVALHSIDHNEATKHGLEVLQPTEAKQLLIDRMHQIKSQLGVSDELWERWQTWLADESYWPKHSAFVHGDLHPPHILVDVNTKVTGLLDWTEAKVTDPATDFTLYLTIFGEDNLKVLLNEYEKAGGKVWPRMLEHIIELGAAYPVMIGLFALQTREEAHMEMARGALGVNEK
G324	4	assembly	Bacillus pseudomycoides	GCA_002579115.1	NUQM01000010.1	Mph(K)	55.592	363	3.71e-129	MTNANKQKCIEEILKSAEKNGLQLNKESAELNESGMDFQVVFATDEKGVSWVLRKPRRPDVIERGALEGNILEVVQKYLPVSVPNWKINTPELIAYPLVKGNPAAVIDLEIQNYVWHIQNDPPSMTFIRSLADSLVALHSIDHNEATKHGLEVLQPTEAKQLLIDRMHQIKSQLGVSDELWERWQTWLADESYWPKHSAFVHGDLHPPHILVDVNTKVTGLLDWTEAKVTDPATDFTLYLTIFGEDNLKVLLNEYEKAGGKVWPRMLEHIIELGAAYPVMIGLFALQTREEAHMEMARGALGVNEK
G325	4	assembly	Bacillus pseudomycoides	GCA_002579165.1	NUQN01000147.1	Mph(K)	55.592	363	3.71e-129	MTNANKQKCIEEILKSAEKNGLQLNKESAELNESGMDFQVVFATDEKGVSWVLRKPRRPDVIERGALEGNILEVVQKYLPVSVPNWKINTPELIAYPLVKGNPAAVIDLEIQNYVWHIQNDPPSMTFIRSLADSLVALHSIDHNEATKHGLEVLQPTEAKQLLIDRMHQIKSQLGVSDELWERWQTWLADESYWPKHSAFVHGDLHPPHILVDVNTKVTGLLDWTEAKVTDPATDFTLYLTIFGEDNLKVLLNEYEKAGGKVWPRMLEHIIELGAAYPVMIGLFALQTREEAHMEMARGALGVNEK
G326	4	assembly	Bacillus pseudomycoides	GCA_002579975.1	NURH01000095.1	Mph(K)	55.592	363	3.71e-129	MTNANKQKCIEEILKSAEKNGLQLNKESAELNESGMDFQVVFATDEKGVSWVLRKPRRPDVIERGALEGNILEVVQKYLPVSVPNWKINTPELIAYPLVKGNPAAVIDLEIQNYVWHIQNDPPSMTFIRSLADSLVALHSIDHNEATKHGLEVLQPTEAKQLLIDRMHQIKSQLGVSDELWERWQTWLADESYWPKHSAFVHGDLHPPHILVDVNTKVTGLLDWTEAKVTDPATDFTLYLTIFGEDNLKVLLNEYEKAGGKVWPRMLEHIIELGAAYPVMIGLFALQTREEAHMEMARGALGVNEK
G327	4	assembly	Bacillus pseudomycoides	GCA_002581425.1	NURV01000093.1	Mph(K)	55.592	363	3.71e-129	MTNANKQKCIEEILKSAEKNGLQLNKESAELNESGMDFQVVFATDEKGVSWVLRKPRRPDVIERGALEGNILEVVQKYLPVSVPNWKINTPELIAYPLVKGNPAAVIDLEIQNYVWHIQNDPPSMTFIRSLADSLVALHSIDHNEATKHGLEVLQPTEAKQLLIDRMHQIKSQLGVSDELWERWQTWLADESYWPKHSAFVHGDLHPPHILVDVNTKVTGLLDWTEAKVTDPATDFTLYLTIFGEDNLKVLLNEYEKAGGKVWPRMLEHIIELGAAYPVMIGLFALQTREEAHMEMARGALGVNEK
G328	4	assembly	Bacillus pseudomycoides	GCA_002582195.1	NUTD01000046.1	Mph(K)	55.592	363	3.71e-129	MTNANKQKCIEEILKSAEKNGLQLNKESAELNESGMDFQVVFATDEKGVSWVLRKPRRPDVIERGALEGNILEVVQKYLPVSVPNWKINTPELIAYPLVKGNPAAVIDLEIQNYVWHIQNDPPSMTFIRSLADSLVALHSIDHNEATKHGLEVLQPTEAKQLLIDRMHQIKSQLGVSDELWERWQTWLADESYWPKHSAFVHGDLHPPHILVDVNTKVTGLLDWTEAKVTDPATDFTLYLTIFGEDNLKVLLNEYEKAGGKVWPRMLEHIIELGAAYPVMIGLFALQTREEAHMEMARGALGVNEK
G329	4	assembly	Bacillus pseudomycoides	GCA_000161455.1	CM000745.1	Mph(K)	54.605	365	3.62e-130	MTNANEQKSIEEILKIAEKNGLPLNKESAELNESGMDFQVVFATDEKGASWVLRKPRRPDVIERGALEGKILELVQKYVPVAVPNWKINTSELIAYPLVKGNPAAVIDLEIQNYVWHIQNNPPSMTFIRSLAESLVALHSINHVEATKHGLEVLQPAEAKRLLVDRMHQIKSQLGVSAELWERWQKWLADESYWPKYSAFVHGDLHPPHILVDENTKVTGLLDWTEAKVTDPATDFTLYLTIFGEDNLKVLLNEYEKAGGKVWPRMLEHIIELGAAYPVMIGLFALQTKEEAHMEMARGALGVNEK
G330	4	assembly	Bacillus pseudomycoides	GCA_000746965.1	JMQD01000034.1	Mph(K)	54.605	365	3.62e-130	MTNANEQKSIEEILKIAEKNGLPLNKESAELNESGMDFQVVFATDEKGASWVLRKPRRPDVIERGALEGKILELVQKYVPVAVPNWKINTSELIAYPLVKGNPAAVIDLEIQNYVWHIQNNPPSMTFIRSLAESLVALHSINHVEATKHGLEVLQPAEAKRLLVDRMHQIKSQLGVSAELWERWQKWLADESYWPKYSAFVHGDLHPPHILVDENTKVTGLLDWTEAKVTDPATDFTLYLTIFGEDNLKVLLNEYEKAGGKVWPRMLEHIIELGAAYPVMIGLFALQTKEEAHMEMARGALGVNEK
G331	4	assembly	Bacillus pseudomycoides	GCA_002014615.1	MUAQ01000052.1	Mph(K)	54.605	365	3.62e-130	MTNANEQKSIEEILKIAEKNGLPLNKESAELNESGMDFQVVFATDEKGASWVLRKPRRPDVIERGALEGKILELVQKYVPVAVPNWKINTSELIAYPLVKGNPAAVIDLEIQNYVWHIQNNPPSMTFIRSLAESLVALHSINHVEATKHGLEVLQPAEAKRLLVDRMHQIKSQLGVSAELWERWQKWLADESYWPKYSAFVHGDLHPPHILVDENTKVTGLLDWTEAKVTDPATDFTLYLTIFGEDNLKVLLNEYEKAGGKVWPRMLEHIIELGAAYPVMIGLFALQTKEEAHMEMARGALGVNEK
G332	4	assembly	Bacillus pseudomycoides	GCA_002550095.1	NVPK01000002.1	Mph(K)	54.605	365	3.62e-130	MTNANEQKSIEEILKIAEKNGLPLNKESAELNESGMDFQVVFATDEKGASWVLRKPRRPDVIERGALEGKILELVQKYVPVAVPNWKINTSELIAYPLVKGNPAAVIDLEIQNYVWHIQNNPPSMTFIRSLAESLVALHSINHVEATKHGLEVLQPAEAKRLLVDRMHQIKSQLGVSAELWERWQKWLADESYWPKYSAFVHGDLHPPHILVDENTKVTGLLDWTEAKVTDPATDFTLYLTIFGEDNLKVLLNEYEKAGGKVWPRMLEHIIELGAAYPVMIGLFALQTKEEAHMEMARGALGVNEK
G333	4	assembly	Bacillus pseudomycoides	GCA_002550145.1	NVPN01000035.1	Mph(K)	54.605	365	3.62e-130	MTNANEQKSIEEILKIAEKNGLPLNKESAELNESGMDFQVVFATDEKGASWVLRKPRRPDVIERGALEGKILELVQKYVPVAVPNWKINTSELIAYPLVKGNPAAVIDLEIQNYVWHIQNNPPSMTFIRSLAESLVALHSINHVEATKHGLEVLQPAEAKRLLVDRMHQIKSQLGVSAELWERWQKWLADESYWPKYSAFVHGDLHPPHILVDENTKVTGLLDWTEAKVTDPATDFTLYLTIFGEDNLKVLLNEYEKAGGKVWPRMLEHIIELGAAYPVMIGLFALQTKEEAHMEMARGALGVNEK
G334	4	assembly	Bacillus pseudomycoides	GCA_002550685.1	NVOL01000079.1	Mph(K)	54.605	365	3.62e-130	MTNANEQKSIEEILKIAEKNGLPLNKESAELNESGMDFQVVFATDEKGASWVLRKPRRPDVIERGALEGKILELVQKYVPVAVPNWKINTSELIAYPLVKGNPAAVIDLEIQNYVWHIQNNPPSMTFIRSLAESLVALHSINHVEATKHGLEVLQPAEAKRLLVDRMHQIKSQLGVSAELWERWQKWLADESYWPKYSAFVHGDLHPPHILVDENTKVTGLLDWTEAKVTDPATDFTLYLTIFGEDNLKVLLNEYEKAGGKVWPRMLEHIIELGAAYPVMIGLFALQTKEEAHMEMARGALGVNEK
G335	4	assembly	Bacillus pseudomycoides	GCA_002551795.1	NVPP01000051.1	Mph(K)	54.605	365	3.62e-130	MTNANEQKSIEEILKIAEKNGLPLNKESAELNESGMDFQVVFATDEKGASWVLRKPRRPDVIERGALEGKILELVQKYVPVAVPNWKINTSELIAYPLVKGNPAAVIDLEIQNYVWHIQNNPPSMTFIRSLAESLVALHSINHVEATKHGLEVLQPAEAKRLLVDRMHQIKSQLGVSAELWERWQKWLADESYWPKYSAFVHGDLHPPHILVDENTKVTGLLDWTEAKVTDPATDFTLYLTIFGEDNLKVLLNEYEKAGGKVWPRMLEHIIELGAAYPVMIGLFALQTKEEAHMEMARGALGVNEK
G336	4	assembly	Bacillus pseudomycoides	GCA_002553275.1	NVOQ01000030.1	Mph(K)	54.605	365	3.62e-130	MTNANEQKSIEEILKIAEKNGLPLNKESAELNESGMDFQVVFATDEKGASWVLRKPRRPDVIERGALEGKILELVQKYVPVAVPNWKINTSELIAYPLVKGNPAAVIDLEIQNYVWHIQNNPPSMTFIRSLAESLVALHSINHVEATKHGLEVLQPAEAKRLLVDRMHQIKSQLGVSAELWERWQKWLADESYWPKYSAFVHGDLHPPHILVDENTKVTGLLDWTEAKVTDPATDFTLYLTIFGEDNLKVLLNEYEKAGGKVWPRMLEHIIELGAAYPVMIGLFALQTKEEAHMEMARGALGVNEK
G337	4	assembly	Bacillus pseudomycoides	GCA_002555145.1	NUDA01000008.1	Mph(K)	54.605	365	3.62e-130	MTNANEQKSIEEILKIAEKNGLPLNKESAELNESGMDFQVVFATDEKGASWVLRKPRRPDVIERGALEGKILELVQKYVPVAVPNWKINTSELIAYPLVKGNPAAVIDLEIQNYVWHIQNNPPSMTFIRSLAESLVALHSINHVEATKHGLEVLQPAEAKRLLVDRMHQIKSQLGVSAELWERWQKWLADESYWPKYSAFVHGDLHPPHILVDENTKVTGLLDWTEAKVTDPATDFTLYLTIFGEDNLKVLLNEYEKAGGKVWPRMLEHIIELGAAYPVMIGLFALQTKEEAHMEMARGALGVNEK
G338	4	assembly	Bacillus pseudomycoides	GCA_002555245.1	NUDJ01000069.1	Mph(K)	54.605	365	3.62e-130	MTNANEQKSIEEILKIAEKNGLPLNKESAELNESGMDFQVVFATDEKGASWVLRKPRRPDVIERGALEGKILELVQKYVPVAVPNWKINTSELIAYPLVKGNPAAVIDLEIQNYVWHIQNNPPSMTFIRSLAESLVALHSINHVEATKHGLEVLQPAEAKRLLVDRMHQIKSQLGVSAELWERWQKWLADESYWPKYSAFVHGDLHPPHILVDENTKVTGLLDWTEAKVTDPATDFTLYLTIFGEDNLKVLLNEYEKAGGKVWPRMLEHIIELGAAYPVMIGLFALQTKEEAHMEMARGALGVNEK
G339	4	assembly	Bacillus pseudomycoides	GCA_002555415.1	NUCK01000030.1	Mph(K)	54.605	365	3.62e-130	MTNANEQKSIEEILKIAEKNGLPLNKESAELNESGMDFQVVFATDEKGASWVLRKPRRPDVIERGALEGKILELVQKYVPVAVPNWKINTSELIAYPLVKGNPAAVIDLEIQNYVWHIQNNPPSMTFIRSLAESLVALHSINHVEATKHGLEVLQPAEAKRLLVDRMHQIKSQLGVSAELWERWQKWLADESYWPKYSAFVHGDLHPPHILVDENTKVTGLLDWTEAKVTDPATDFTLYLTIFGEDNLKVLLNEYEKAGGKVWPRMLEHIIELGAAYPVMIGLFALQTKEEAHMEMARGALGVNEK
G340	4	assembly	Bacillus pseudomycoides	GCA_002555685.1	NUDW01000020.1	Mph(K)	54.605	365	3.62e-130	MTNANEQKSIEEILKIAEKNGLPLNKESAELNESGMDFQVVFATDEKGASWVLRKPRRPDVIERGALEGKILELVQKYVPVAVPNWKINTSELIAYPLVKGNPAAVIDLEIQNYVWHIQNNPPSMTFIRSLAESLVALHSINHVEATKHGLEVLQPAEAKRLLVDRMHQIKSQLGVSAELWERWQKWLADESYWPKYSAFVHGDLHPPHILVDENTKVTGLLDWTEAKVTDPATDFTLYLTIFGEDNLKVLLNEYEKAGGKVWPRMLEHIIELGAAYPVMIGLFALQTKEEAHMEMARGALGVNEK
G341	4	assembly	Bacillus pseudomycoides	GCA_002555725.1	NUDY01000011.1	Mph(K)	54.605	365	3.62e-130	MTNANEQKSIEEILKIAEKNGLPLNKESAELNESGMDFQVVFATDEKGASWVLRKPRRPDVIERGALEGKILELVQKYVPVAVPNWKINTSELIAYPLVKGNPAAVIDLEIQNYVWHIQNNPPSMTFIRSLAESLVALHSINHVEATKHGLEVLQPAEAKRLLVDRMHQIKSQLGVSAELWERWQKWLADESYWPKYSAFVHGDLHPPHILVDENTKVTGLLDWTEAKVTDPATDFTLYLTIFGEDNLKVLLNEYEKAGGKVWPRMLEHIIELGAAYPVMIGLFALQTKEEAHMEMARGALGVNEK
G342	4	assembly	Bacillus pseudomycoides	GCA_002556385.1	NUEP01000008.1	Mph(K)	54.605	365	3.62e-130	MTNANEQKSIEEILKIAEKNGLPLNKESAELNESGMDFQVVFATDEKGASWVLRKPRRPDVIERGALEGKILELVQKYVPVAVPNWKINTSELIAYPLVKGNPAAVIDLEIQNYVWHIQNNPPSMTFIRSLAESLVALHSINHVEATKHGLEVLQPAEAKRLLVDRMHQIKSQLGVSAELWERWQKWLADESYWPKYSAFVHGDLHPPHILVDENTKVTGLLDWTEAKVTDPATDFTLYLTIFGEDNLKVLLNEYEKAGGKVWPRMLEHIIELGAAYPVMIGLFALQTKEEAHMEMARGALGVNEK
G343	4	assembly	Bacillus pseudomycoides	GCA_002557835.1	NUAE01000007.1	Mph(K)	54.605	365	3.62e-130	MTNANEQKSIEEILKIAEKNGLPLNKESAELNESGMDFQVVFATDEKGASWVLRKPRRPDVIERGALEGKILELVQKYVPVAVPNWKINTSELIAYPLVKGNPAAVIDLEIQNYVWHIQNNPPSMTFIRSLAESLVALHSINHVEATKHGLEVLQPAEAKRLLVDRMHQIKSQLGVSAELWERWQKWLADESYWPKYSAFVHGDLHPPHILVDENTKVTGLLDWTEAKVTDPATDFTLYLTIFGEDNLKVLLNEYEKAGGKVWPRMLEHIIELGAAYPVMIGLFALQTKEEAHMEMARGALGVNEK
G344	4	assembly	Bacillus pseudomycoides	GCA_002568705.1	NVFL01000275.1	Mph(K)	54.605	365	3.62e-130	MTNANEQKSIEEILKIAEKNGLPLNKESAELNESGMDFQVVFATDEKGASWVLRKPRRPDVIERGALEGKILELVQKYVPVAVPNWKINTSELIAYPLVKGNPAAVIDLEIQNYVWHIQNNPPSMTFIRSLAESLVALHSINHVEATKHGLEVLQPAEAKRLLVDRMHQIKSQLGVSAELWERWQKWLADESYWPKYSAFVHGDLHPPHILVDENTKVTGLLDWTEAKVTDPATDFTLYLTIFGEDNLKVLLNEYEKAGGKVWPRMLEHIIELGAAYPVMIGLFALQTKEEAHMEMARGALGVNEK
G345	4	assembly	Bacillus pseudomycoides	GCA_002569925.1	NVHD01000001.1	Mph(K)	54.605	365	3.62e-130	MTNANEQKSIEEILKIAEKNGLPLNKESAELNESGMDFQVVFATDEKGASWVLRKPRRPDVIERGALEGKILELVQKYVPVAVPNWKINTSELIAYPLVKGNPAAVIDLEIQNYVWHIQNNPPSMTFIRSLAESLVALHSINHVEATKHGLEVLQPAEAKRLLVDRMHQIKSQLGVSAELWERWQKWLADESYWPKYSAFVHGDLHPPHILVDENTKVTGLLDWTEAKVTDPATDFTLYLTIFGEDNLKVLLNEYEKAGGKVWPRMLEHIIELGAAYPVMIGLFALQTKEEAHMEMARGALGVNEK
G346	4	assembly	Bacillus pseudomycoides	GCA_002569945.1	NVHE01000105.1	Mph(K)	54.605	365	3.62e-130	MTNANEQKSIEEILKIAEKNGLPLNKESAELNESGMDFQVVFATDEKGASWVLRKPRRPDVIERGALEGKILELVQKYVPVAVPNWKINTSELIAYPLVKGNPAAVIDLEIQNYVWHIQNNPPSMTFIRSLAESLVALHSINHVEATKHGLEVLQPAEAKRLLVDRMHQIKSQLGVSAELWERWQKWLADESYWPKYSAFVHGDLHPPHILVDENTKVTGLLDWTEAKVTDPATDFTLYLTIFGEDNLKVLLNEYEKAGGKVWPRMLEHIIELGAAYPVMIGLFALQTKEEAHMEMARGALGVNEK
G347	4	assembly	Bacillus pseudomycoides	GCA_002570325.1	NVHX01000008.1	Mph(K)	54.605	365	3.62e-130	MTNANEQKSIEEILKIAEKNGLPLNKESAELNESGMDFQVVFATDEKGASWVLRKPRRPDVIERGALEGKILELVQKYVPVAVPNWKINTSELIAYPLVKGNPAAVIDLEIQNYVWHIQNNPPSMTFIRSLAESLVALHSINHVEATKHGLEVLQPAEAKRLLVDRMHQIKSQLGVSAELWERWQKWLADESYWPKYSAFVHGDLHPPHILVDENTKVTGLLDWTEAKVTDPATDFTLYLTIFGEDNLKVLLNEYEKAGGKVWPRMLEHIIELGAAYPVMIGLFALQTKEEAHMEMARGALGVNEK
G348	4	assembly	Bacillus pseudomycoides	GCA_002572075.1	NVJI01000113.1	Mph(K)	54.605	365	3.62e-130	MTNANEQKSIEEILKIAEKNGLPLNKESAELNESGMDFQVVFATDEKGASWVLRKPRRPDVIERGALEGKILELVQKYVPVAVPNWKINTSELIAYPLVKGNPAAVIDLEIQNYVWHIQNNPPSMTFIRSLAESLVALHSINHVEATKHGLEVLQPAEAKRLLVDRMHQIKSQLGVSAELWERWQKWLADESYWPKYSAFVHGDLHPPHILVDENTKVTGLLDWTEAKVTDPATDFTLYLTIFGEDNLKVLLNEYEKAGGKVWPRMLEHIIELGAAYPVMIGLFALQTKEEAHMEMARGALGVNEK
G349	4	assembly	Bacillus pseudomycoides	GCA_002572375.1	NVJK01000034.1	Mph(K)	54.605	365	3.62e-130	MTNANEQKSIEEILKIAEKNGLPLNKESAELNESGMDFQVVFATDEKGASWVLRKPRRPDVIERGALEGKILELVQKYVPVAVPNWKINTSELIAYPLVKGNPAAVIDLEIQNYVWHIQNNPPSMTFIRSLAESLVALHSINHVEATKHGLEVLQPAEAKRLLVDRMHQIKSQLGVSAELWERWQKWLADESYWPKYSAFVHGDLHPPHILVDENTKVTGLLDWTEAKVTDPATDFTLYLTIFGEDNLKVLLNEYEKAGGKVWPRMLEHIIELGAAYPVMIGLFALQTKEEAHMEMARGALGVNEK
G350	4	assembly	Bacillus pseudomycoides	GCA_002579375.1	NUQS01000237.1	Mph(K)	54.605	365	3.62e-130	MTNANEQKSIEEILKIAEKNGLPLNKESAELNESGMDFQVVFATDEKGASWVLRKPRRPDVIERGALEGKILELVQKYVPVAVPNWKINTSELIAYPLVKGNPAAVIDLEIQNYVWHIQNNPPSMTFIRSLAESLVALHSINHVEATKHGLEVLQPAEAKRLLVDRMHQIKSQLGVSAELWERWQKWLADESYWPKYSAFVHGDLHPPHILVDENTKVTGLLDWTEAKVTDPATDFTLYLTIFGEDNLKVLLNEYEKAGGKVWPRMLEHIIELGAAYPVMIGLFALQTKEEAHMEMARGALGVNEK
G351	4	assembly	Bacillus pseudomycoides	GCA_002579475.1	NUQZ01000080.1	Mph(K)	54.605	365	3.62e-130	MTNANEQKSIEEILKIAEKNGLPLNKESAELNESGMDFQVVFATDEKGASWVLRKPRRPDVIERGALEGKILELVQKYVPVAVPNWKINTSELIAYPLVKGNPAAVIDLEIQNYVWHIQNNPPSMTFIRSLAESLVALHSINHVEATKHGLEVLQPAEAKRLLVDRMHQIKSQLGVSAELWERWQKWLADESYWPKYSAFVHGDLHPPHILVDENTKVTGLLDWTEAKVTDPATDFTLYLTIFGEDNLKVLLNEYEKAGGKVWPRMLEHIIELGAAYPVMIGLFALQTKEEAHMEMARGALGVNEK
G352	4	assembly	Bacillus pseudomycoides	GCA_002580615.1	NUSA01000055.1	Mph(K)	54.605	365	3.62e-130	MTNANEQKSIEEILKIAEKNGLPLNKESAELNESGMDFQVVFATDEKGASWVLRKPRRPDVIERGALEGKILELVQKYVPVAVPNWKINTSELIAYPLVKGNPAAVIDLEIQNYVWHIQNNPPSMTFIRSLAESLVALHSINHVEATKHGLEVLQPAEAKRLLVDRMHQIKSQLGVSAELWERWQKWLADESYWPKYSAFVHGDLHPPHILVDENTKVTGLLDWTEAKVTDPATDFTLYLTIFGEDNLKVLLNEYEKAGGKVWPRMLEHIIELGAAYPVMIGLFALQTKEEAHMEMARGALGVNEK
G353	4	assembly	Bacillus pseudomycoides	GCA_002581835.1	NUSW01000119.1	Mph(K)	54.605	365	3.62e-130	MTNANEQKSIEEILKIAEKNGLPLNKESAELNESGMDFQVVFATDEKGASWVLRKPRRPDVIERGALEGKILELVQKYVPVAVPNWKINTSELIAYPLVKGNPAAVIDLEIQNYVWHIQNNPPSMTFIRSLAESLVALHSINHVEATKHGLEVLQPAEAKRLLVDRMHQIKSQLGVSAELWERWQKWLADESYWPKYSAFVHGDLHPPHILVDENTKVTGLLDWTEAKVTDPATDFTLYLTIFGEDNLKVLLNEYEKAGGKVWPRMLEHIIELGAAYPVMIGLFALQTKEEAHMEMARGALGVNEK
G354	4	assembly	Bacillus pseudomycoides	GCA_002582165.1	NUTE01000191.1	Mph(K)	54.605	365	3.62e-130	MTNANEQKSIEEILKIAEKNGLPLNKESAELNESGMDFQVVFATDEKGASWVLRKPRRPDVIERGALEGKILELVQKYVPVAVPNWKINTSELIAYPLVKGNPAAVIDLEIQNYVWHIQNNPPSMTFIRSLAESLVALHSINHVEATKHGLEVLQPAEAKRLLVDRMHQIKSQLGVSAELWERWQKWLADESYWPKYSAFVHGDLHPPHILVDENTKVTGLLDWTEAKVTDPATDFTLYLTIFGEDNLKVLLNEYEKAGGKVWPRMLEHIIELGAAYPVMIGLFALQTKEEAHMEMARGALGVNEK
G355	4	assembly	Bacillus pseudomycoides	GCA_002583735.1	NUTH01000013.1	Mph(K)	54.605	365	3.62e-130	MTNANEQKSIEEILKIAEKNGLPLNKESAELNESGMDFQVVFATDEKGASWVLRKPRRPDVIERGALEGKILELVQKYVPVAVPNWKINTSELIAYPLVKGNPAAVIDLEIQNYVWHIQNNPPSMTFIRSLAESLVALHSINHVEATKHGLEVLQPAEAKRLLVDRMHQIKSQLGVSAELWERWQKWLADESYWPKYSAFVHGDLHPPHILVDENTKVTGLLDWTEAKVTDPATDFTLYLTIFGEDNLKVLLNEYEKAGGKVWPRMLEHIIELGAAYPVMIGLFALQTKEEAHMEMARGALGVNEK
G356	4	assembly	Bacillus pseudomycoides	GCA_002583865.1	NUTM01000094.1	Mph(K)	54.605	365	3.62e-130	MTNANEQKSIEEILKIAEKNGLPLNKESAELNESGMDFQVVFATDEKGASWVLRKPRRPDVIERGALEGKILELVQKYVPVAVPNWKINTSELIAYPLVKGNPAAVIDLEIQNYVWHIQNNPPSMTFIRSLAESLVALHSINHVEATKHGLEVLQPAEAKRLLVDRMHQIKSQLGVSAELWERWQKWLADESYWPKYSAFVHGDLHPPHILVDENTKVTGLLDWTEAKVTDPATDFTLYLTIFGEDNLKVLLNEYEKAGGKVWPRMLEHIIELGAAYPVMIGLFALQTKEEAHMEMARGALGVNEK
G357	4	assembly	Bacillus pseudomycoides	GCA_002589635.1	NUUH01000020.1	Mph(K)	54.605	365	3.62e-130	MTNANEQKSIEEILKIAEKNGLPLNKESAELNESGMDFQVVFATDEKGASWVLRKPRRPDVIERGALEGKILELVQKYVPVAVPNWKINTSELIAYPLVKGNPAAVIDLEIQNYVWHIQNNPPSMTFIRSLAESLVALHSINHVEATKHGLEVLQPAEAKRLLVDRMHQIKSQLGVSAELWERWQKWLADESYWPKYSAFVHGDLHPPHILVDENTKVTGLLDWTEAKVTDPATDFTLYLTIFGEDNLKVLLNEYEKAGGKVWPRMLEHIIELGAAYPVMIGLFALQTKEEAHMEMARGALGVNEK
G358	4	assembly	Bacillus pseudomycoides	GCA_007681785.1	VELP01000002.1	Mph(K)	54.605	365	3.35e-130	MTNANEQKSIEEILKIAEKNGLPLNKESAELNESGMDFQVVFATDEKGASWVLRKPRRPDVIERGALEGKILELVQKYVPVAVPNWKINTSELIAYPLVKGNPAAVIDLEIQNYVWHIQNNPPSMTFIRSLAESLVALHSINHVEATKHGLEVLQPVEAKRLLVDRMHQIKSQLGVSAELWERWQKWLTDESYWPKYSAFVHGDLHPPHILVDENTKVTGLLDWTEAKVTDPATDFTLYLTIFGEDNLKVLLNEYEKAGGKVWPRMLEHIIELGAAYPVMIGLFALQTKEEAHMEMARGALGVNEK
G359	4	assembly	Bacillus cereus	GCA_002561295.1	NTUG01000010.1	Mph(K)	55.116	359	9.54e-128	MTNENEQKSIEAILKIAGKNGLQLNKESAELNESGMDFQVVFATDEKGTSWVLRKPRRLDVIERGALEGKILELVQKYVPVAVPNWKINTPELIAYPLVKGNPAAVIDLEIQNYVWHIQNNPPSITFVRSLAESLVALHSIDYNEATKYGIEVLQPAEAKQLLIDRMHQIKSKLGVSDELWERWQTWLADESYWPKHSAFVHGDLHPPHILVDENTKVTGLIDWTEAKITDPATDFTLYLTIFGEDNLKVLLNEYEKAGGKVWQRMFEHIIELGAAYPVMIGLFALQTKEEAHMEMARGALGIGEK
G360	4	assembly	Bacillus mycoides	GCA_007673655.1	VEAA01000010.1	Mph(K)	55.116	359	9.54e-128	MTNENEQKSIEAILKIAGKNGLQLNKESAELNESGMDFQVVFATDEKGTSWVLRKPRRLDVIERGALEGKILELVQKYVPVAVPNWKINTPELIAYPLVKGNPAAVIDLEIQNYVWHIQNNPPSITFVRSLAESLVALHSIDYNEATKYGIEVLQPAEAKQLLIDRMHQIKSKLGVSDELWERWQTWLADESYWPKHSAFVHGDLHPPHILVDENTKVTGLIDWTEAKITDPATDFTLYLTIFGEDNLKVLLNEYEKAGGKVWQRMFEHIIELGAAYPVMIGLFALQTKEEAHMEMARGALGIGEK
G361	4	assembly	Bacillus pseudomycoides	GCA_002158195.1	MWPX01000002.1	Mph(K)	54.934	360	3.13e-128	MTNVNKQKSIEGILKSAEKNGLQLNKESAELNESGMDFQVVFATDEKGNPWVLRKPRRPDVIERGALEGNILEVVQKYLPVSVPNWKINTPELIAYPLVKGNPAAVIDLEIQNYVWHIQNDPPSMTFIRSLAESLVALHSIDHNEATKHGLEVLQPTEAKQLLMDRMHQIKSQLGVSDELWKRWQTWLADESYWPKHSAFVHGDLHPPHILVDENTKVTGLLDWTEAKVTDPATDFTLYLTIFGEDNLKVLLNEYEKAGGKVWPRMLEHIIELGAAYPVMIGLFALQTREEAHMEMARGALGVNEK
G362	5	assembly	Sphingobacterium paucimobilis	GCA_000416985.1	ATDL01000015.1	Mph(E)	60.751	388	2.04e-139	MTIKDIQILALEHGLKISDDISINEMGIDFRVAFVKEVDGQNWVLRIPRRKDMIEQIQNESRILDLAKRNLSVHVPDWKIVSERLIAYPLLEDAPALTFDAVTHEISWNIDPNSVAYVRSLAKSLAELHRVASDDVRKSNLKIMEPNELRTETANRIQLVKSELGISETLESRYRRWLDNDLLWPDFTCFIHGDLYAGHVLTTKEGKVSGIIDWSTAHMGDPAMDFSGHLSVFGEDSLKLLITEYVKQGGTIWDKIYEQSIERAAAAPLAYGAFAIECNDDRHISAAKTALGINQ
G363	5	assembly	Escherichia coli	GCA_001885555.1	LLXC01000039.1	Mph(E)	60.204	391	1.18e-140	MTIEDMQTLALEHGLRISEEMSVNEMGIDFRVAFVKEVNGENWVLRIPRRSDMLEQIENESRILDLAKRNLSINVPDWKIVSERLIAYPLLEDAPALTFDAITHEVSWNIDRDSIAYVESLAKSLAELHRITADDVRKSNLKIMTPSELRTEIADRIHLVKSEIGISEPLENRYRRWLDNDPLWPEFTCFIHGDLYAGHVLTSKEGKTSGIIDWSTAHMGDPALDFSGHVSVFGEDSLKSLITEYAKQGGTIWDRLYEQSIERAAAAPLAYGAFAVECNDDNHINAARAALGIVQ
G364	5	assembly	Acinetobacter cumulans	GCA_003611535.1	RAXY01000076.1	Mph(E)	60.204	391	1.18e-140	MTIEDMQTLALEHGLRISEEMSVNEMGIDFRVAFVKEVNGENWVLRIPRRSDMLEQIENESRILDLAKRNLSINVPDWKIVSERLIAYPLLEDAPALTFDAITHEVSWNIDRDSIAYVESLAKSLAELHRITADDVRKSNLKIMTPSELRTEIADRIHLVKSEIGISEPLENRYRRWLDNDPLWPEFTCFIHGDLYAGHVLTSKEGKTSGIIDWSTAHMGDPALDFSGHVSVFGEDSLKSLITEYAKQGGTIWDRLYEQSIERAAAAPLAYGAFAVECNDDNHINAARAALGIVQ
G365	5	assembly	Acinetobacter indicus	GCA_004005445.1	RZUB01000070.1	Mph(E)	60.204	391	1.18e-140	MTIEDMQTLALEHGLRISEEMSVNEMGIDFRVAFVKEVNGENWVLRIPRRSDMLEQIENESRILDLAKRNLSINVPDWKIVSERLIAYPLLEDAPALTFDAITHEVSWNIDRDSIAYVESLAKSLAELHRITADDVRKSNLKIMTPSELRTEIADRIHLVKSEIGISEPLENRYRRWLDNDPLWPEFTCFIHGDLYAGHVLTSKEGKTSGIIDWSTAHMGDPALDFSGHVSVFGEDSLKSLITEYAKQGGTIWDRLYEQSIERAAAAPLAYGAFAVECNDDNHINAARAALGIVQ
G366	5	assembly	NA	GCA_006391135.1	AAFGPN010000038.1	Mph(E)	60.204	391	1.18e-140	MTIEDMQTLALEHGLRISEEMSVNEMGIDFRVAFVKEVNGENWVLRIPRRSDMLEQIENESRILDLAKRNLSINVPDWKIVSERLIAYPLLEDAPALTFDAITHEVSWNIDRDSIAYVESLAKSLAELHRITADDVRKSNLKIMTPSELRTEIADRIHLVKSEIGISEPLENRYRRWLDNDPLWPEFTCFIHGDLYAGHVLTSKEGKTSGIIDWSTAHMGDPALDFSGHVSVFGEDSLKSLITEYAKQGGTIWDRLYEQSIERAAAAPLAYGAFAVECNDDNHINAARAALGIVQ
G367	5	assembly	NA	GCA_006391135.1	AAFGPN010000082.1	Mph(E)	60.204	391	1.18e-140	MTIEDMQTLALEHGLRISEEMSVNEMGIDFRVAFVKEVNGENWVLRIPRRSDMLEQIENESRILDLAKRNLSINVPDWKIVSERLIAYPLLEDAPALTFDAITHEVSWNIDRDSIAYVESLAKSLAELHRITADDVRKSNLKIMTPSELRTEIADRIHLVKSEIGISEPLENRYRRWLDNDPLWPEFTCFIHGDLYAGHVLTSKEGKTSGIIDWSTAHMGDPALDFSGHVSVFGEDSLKSLITEYAKQGGTIWDRLYEQSIERAAAAPLAYGAFAVECNDDNHINAARAALGIVQ
G368	5	assembly	Acinetobacter sp. RF14B	GCA_006864105.1	SMTB01000171.1	Mph(E)	60.204	391	1.18e-140	MTIEDMQTLALEHGLRISEEMSVNEMGIDFRVAFVKEVNGENWVLRIPRRSDMLEQIENESRILDLAKRNLSINVPDWKIVSERLIAYPLLEDAPALTFDAITHEVSWNIDRDSIAYVESLAKSLAELHRITADDVRKSNLKIMTPSELRTEIADRIHLVKSEIGISEPLENRYRRWLDNDPLWPEFTCFIHGDLYAGHVLTSKEGKTSGIIDWSTAHMGDPALDFSGHVSVFGEDSLKSLITEYAKQGGTIWDRLYEQSIERAAAAPLAYGAFAVECNDDNHINAARAALGIVQ
G369	5	assembly	NA	GCA_007638035.1	AAIMUI010000035.1	Mph(E)	60.204	391	1.18e-140	MTIEDMQTLALEHGLRISEEMSVNEMGIDFRVAFVKEVNGENWVLRIPRRSDMLEQIENESRILDLAKRNLSINVPDWKIVSERLIAYPLLEDAPALTFDAITHEVSWNIDRDSIAYVESLAKSLAELHRITADDVRKSNLKIMTPSELRTEIADRIHLVKSEIGISEPLENRYRRWLDNDPLWPEFTCFIHGDLYAGHVLTSKEGKTSGIIDWSTAHMGDPALDFSGHVSVFGEDSLKSLITEYAKQGGTIWDRLYEQSIERAAAAPLAYGAFAVECNDDNHINAARAALGIVQ
G370	5	assembly	NA	GCA_007638035.1	AAIMUI010000054.1	Mph(E)	60.204	391	1.18e-140	MTIEDMQTLALEHGLRISEEMSVNEMGIDFRVAFVKEVNGENWVLRIPRRSDMLEQIENESRILDLAKRNLSINVPDWKIVSERLIAYPLLEDAPALTFDAITHEVSWNIDRDSIAYVESLAKSLAELHRITADDVRKSNLKIMTPSELRTEIADRIHLVKSEIGISEPLENRYRRWLDNDPLWPEFTCFIHGDLYAGHVLTSKEGKTSGIIDWSTAHMGDPALDFSGHVSVFGEDSLKSLITEYAKQGGTIWDRLYEQSIERAAAAPLAYGAFAVECNDDNHINAARAALGIVQ
G371	5	assembly	NA	GCA_008150065.1	AAJSRV010000093.1	Mph(E)	60.204	391	1.18e-140	MTIEDMQTLALEHGLRISEEMSVNEMGIDFRVAFVKEVNGENWVLRIPRRSDMLEQIENESRILDLAKRNLSINVPDWKIVSERLIAYPLLEDAPALTFDAITHEVSWNIDRDSIAYVESLAKSLAELHRITADDVRKSNLKIMTPSELRTEIADRIHLVKSEIGISEPLENRYRRWLDNDPLWPEFTCFIHGDLYAGHVLTSKEGKTSGIIDWSTAHMGDPALDFSGHVSVFGEDSLKSLITEYAKQGGTIWDRLYEQSIERAAAAPLAYGAFAVECNDDNHINAARAALGIVQ
G372	5	assembly	NA	GCA_008299785.1	AAKCVO010000072.1	Mph(E)	60.204	391	1.18e-140	MTIEDMQTLALEHGLRISEEMSVNEMGIDFRVAFVKEVNGENWVLRIPRRSDMLEQIENESRILDLAKRNLSINVPDWKIVSERLIAYPLLEDAPALTFDAITHEVSWNIDRDSIAYVESLAKSLAELHRITADDVRKSNLKIMTPSELRTEIADRIHLVKSEIGISEPLENRYRRWLDNDPLWPEFTCFIHGDLYAGHVLTSKEGKTSGIIDWSTAHMGDPALDFSGHVSVFGEDSLKSLITEYAKQGGTIWDRLYEQSIERAAAAPLAYGAFAVECNDDNHINAARAALGIVQ
G373	5	refseq	Escherichia coli	GCA_004924255.1	CP037911.1	Mph(E)	59.864	390	3.28e-140	MTIEDMQTLALEHGLRISEEMSVNEMGIDFRVAFVKEVNGENWVLRIPRRSDMLEQIENESRILDLAKRNLSINVPDWKIVSERLIAYPLLEDAPALTFDAITHEVSWNIDRDSIAYVESLAKSLAQLHRITADDVRKSNLKIMTPSELRTEIADRIHLVKSEIGISEPLENRYRRWLDNDPLWPEFTCFIHGDLYAGHVLTSKEGKTSGIIDWSTAHMGDPALDFSGHVSVFGEDSLKSLITEYAKQGGTIWDRLYEQSIERAAAAPLAYGAFAVECNDDNHINAARAALGIVQ
G374	5	assembly	Escherichia coli	GCA_003301845.1	NRWV01000011.1	Mph(E)	59.864	390	3.28e-140	MTIEDMQTLALEHGLRISEEMSVNEMGIDFRVAFVKEVNGENWVLRIPRRSDMLEQIENESRILDLAKRNLSINVPDWKIVSERLIAYPLLEDAPALTFDAITHEVSWNIDRDSIAYVESLAKSLAQLHRITADDVRKSNLKIMTPSELRTEIADRIHLVKSEIGISEPLENRYRRWLDNDPLWPEFTCFIHGDLYAGHVLTSKEGKTSGIIDWSTAHMGDPALDFSGHVSVFGEDSLKSLITEYAKQGGTIWDRLYEQSIERAAAAPLAYGAFAVECNDDNHINAARAALGIVQ
G375	5	assembly	NA	GCA_006521095.1	AAFNOL010000162.1	Mph(E)	59.864	390	3.28e-140	MTIEDMQTLALEHGLRISEEMSVNEMGIDFRVAFVKEVNGENWVLRIPRRSDMLEQIENESRILDLAKRNLSINVPDWKIVSERLIAYPLLEDAPALTFDAITHEVSWNIDRDSIAYVESLAKSLAQLHRITADDVRKSNLKIMTPSELRTEIADRIHLVKSEIGISEPLENRYRRWLDNDPLWPEFTCFIHGDLYAGHVLTSKEGKTSGIIDWSTAHMGDPALDFSGHVSVFGEDSLKSLITEYAKQGGTIWDRLYEQSIERAAAAPLAYGAFAVECNDDNHINAARAALGIVQ
G376	5	assembly	Sphingobacterium nematocida	GCA_900168125.1	FUZF01000001.1	Mph(E)	61.775	399	1.19e-143	MTIKDIQTLALEHGLTITEDISINEMGIDFRVAFVKEATGQNWVLRVPRRNGMIEQIENESRILDLAKRNLSIDVPDWKIISERLIAYPLLKDTPALTFDAITHEVSWNMDRNSVAYVPSLAKSLTELHGVATDDVRKSNLKIMTPGELRTEIADRIQLVKSEIGISEVLESRYLRWLDNDLLWPEFTCFIHADLYAGHILTSKDGKVSGIIDWSTAHVGDPALDFSGHVSIFGEDSLKLLITEYAKQGGRIWDKLYEQSIERAAAAPLAYGAFALECNEDSHINAAKTALGIDQRS
G377	6	assembly	Bacillus safensis	GCA_000691165.1	ASJD01000022.1	Mph(L)	66.000	428	3.92e-155	MNMNRLELKQLANHHGLEISENTIKINESGVDFRVAHVEDLHGDQWILRVPRRPESMKHTLQEKKTLDHMSKQVHFQVPQWSIFTESLIAYKQLEGVPAASIDVEKQSYVWSFDQTKVPQAYYESLGRVLANVHSLDQQPFKTIGVEMLSAHELRGSMKQRMERVKSQYTINSGLWERWQEWLAKDSLWPPFVGVKHGDLHPGHILIDENQCVTGVIDWSEVGVGDVSADFLSHQLLFGKEGLTKLIHAYEKAGGRTWPGMDEHIIELLMTSAITVAEYAQRSGLKDMHETAAYMLANES
G378	6	assembly	Bacillus safensis	GCA_003097715.1	CP010405.1	Mph(L)	66.000	428	3.92e-155	MNMNRLELKQLANHHGLEISENTIKINESGVDFRVAHVEDLHGDQWILRVPRRPESMKHTLQEKKTLDHMSKQVHFQVPQWSIFTESLIAYKQLEGVPAASIDVEKQSYVWSFDQTKVPQAYYESLGRVLANVHSLDQQPFKTIGVEMLSAHELRGSMKQRMERVKSQYTINSGLWERWQEWLAKDSLWPPFVGVKHGDLHPGHILIDENQCVTGVIDWSEVGVGDVSADFLSHQLLFGKEGLTKLIHAYEKAGGRTWPGMDEHIIELLMTSAITVAEYAQRSGLKDMHETAAYMLANES
G379	6	assembly	Bacillus safensis	GCA_001677975.1	LZRH01000001.1	Mph(L)	67.114	431	2.79e-156	MNRLELKQLAKHHGLEILENTIKINESGVDFRVAHVEDLHGDQWILRMPRRPESMKHTLQEKKTLDHMSKQVHFQVPQWSIFTESLIAYKQLEGVPAASIDVEKQSYVWSFDQTKVPQAYYESLGRVLANVHSLDQQPFKTIGVEMLSAHELRGSMKQRMERVKLQYTINSGLWERWQEWLAKDSLWPPFVGVKHGDLHPGHILIDENQCVTGVIDWSEVGVGDVSADFLSHQLLFGKEGLTKLIHAYEKAGGRTWPGMDEHIIELLTTSAITVAEYAQRSGLKDMHETAAYMLANES
G380	6	assembly	Bacillus pumilus	GCA_007678395.1	VEEM01000003.1	Mph(L)	68.000	435	5.74e-158	MDMNRLELKQLAKHHGLEILEDTIKINESGVDFRVAHVEDIHGDQWILRMPRRPESMKHTLQEKKTLDHMSKQVHFQVPKWSIFTESLIAYKQLEGVPAASIDVEQQFYVWSFDQTNVPQAYYESLGSVLANVHSLDQQPFKTIGVEMLSAHELRESMKQRMERVKSQYTINSDLWERWQEWLAKDSLWPPFVGVKHGDLHPGHILIDENQCVTGVIDWSEVGIGDVSADFLSHQLLFGKEGLTKLIHAYEKAGGRTWPGMDEHIIELLTTSAITVAEYAQRSGLKDMHETAAYMLANES
G381	6	refseq	Bacillus pumilus	GCA_000590455.1	CP007436.1	Mph(L)	68.000	440	5.97e-160	MDMNRLELKQLVKHHGLEILENTIKINESGVDFRVAHVEDLHGDQWILRMPRRPESMKHTLQEKKTLDYISNQVHFQVPKWSIFTENLIAYKQLEGVPAASIDVEQQSYVWSFDQTNVPQAYYESLGRVLANVHSLDQQPFKTIGVEMISAHELRGSMKQRMERVKSQYTINSGLWERWQEWLAKDSLWPPFVGVKHGDLHPGHILIDENQCVTGVIDWSEVGIGDVSADFLSHQLLFGKEGLTKLIHAYEKAGGRTWSGMDEHIIELLTTSAITVAEYAQRSGLKDMHESAAYMLANES
G382	6	assembly	Bacillus altitudinis	GCA_000225935.1	JH137655.1	Mph(L)	68.000	440	5.97e-160	MDMNRLELKQLVKHHGLEILENTIKINESGVDFRVAHVEDLHGDQWILRMPRRPESMKHTLQEKKTLDYISNQVHFQVPKWSIFTENLIAYKQLEGVPAASIDVEQQSYVWSFDQTNVPQAYYESLGRVLANVHSLDQQPFKTIGVEMISAHELRGSMKQRMERVKSQYTINSGLWERWQEWLAKDSLWPPFVGVKHGDLHPGHILIDENQCVTGVIDWSEVGIGDVSADFLSHQLLFGKEGLTKLIHAYEKAGGRTWSGMDEHIIELLTTSAITVAEYAQRSGLKDMHESAAYMLANES
G383	6	assembly	Bacillus sp. M 2	GCA_000264255.1	AJWW01000047.1	Mph(L)	68.000	440	5.97e-160	MDMNRLELKQLVKHHGLEILENTIKINESGVDFRVAHVEDLHGDQWILRMPRRPESMKHTLQEKKTLDYISNQVHFQVPKWSIFTENLIAYKQLEGVPAASIDVEQQSYVWSFDQTNVPQAYYESLGRVLANVHSLDQQPFKTIGVEMISAHELRGSMKQRMERVKSQYTINSGLWERWQEWLAKDSLWPPFVGVKHGDLHPGHILIDENQCVTGVIDWSEVGIGDVSADFLSHQLLFGKEGLTKLIHAYEKAGGRTWSGMDEHIIELLTTSAITVAEYAQRSGLKDMHESAAYMLANES
G384	6	assembly	Bacillus altitudinis	GCA_007671735.1	VDTU01000002.1	Mph(L)	68.000	440	5.97e-160	MDMNRLELKQLVKHHGLEILENTIKINESGVDFRVAHVEDLHGDQWILRMPRRPESMKHTLQEKKTLDYISNQVHFQVPKWSIFTENLIAYKQLEGVPAASIDVEQQSYVWSFDQTNVPQAYYESLGRVLANVHSLDQQPFKTIGVEMISAHELRGSMKQRMERVKSQYTINSGLWERWQEWLAKDSLWPPFVGVKHGDLHPGHILIDENQCVTGVIDWSEVGIGDVSADFLSHQLLFGKEGLTKLIHAYEKAGGRTWSGMDEHIIELLTTSAITVAEYAQRSGLKDMHESAAYMLANES
G385	6	assembly	Bacillus safensis	GCA_000935315.1	JYKW01000031.1	Mph(L)	66.667	434	2.52e-157	MNMNRLELKQLANHHGLDISENTVKINESGVDFRVAHVKDFHGDQWILRVPRRPESMKHTLQEKKTLDHMSKQVQFQVPQWSIFTESLIAYNQLEGVPAASIDVEKQSYVWSFDQTNVPHAYYESLGRVLANVHSLDQQPFKTIGVEMLSAHELRGSMKQRMERVKSQYTINSDLWERWQDWLAKDSLWPPFVGVKHGDLHPGHILIDENQCVTGVIDWSEVGIGDVSVDFLSHQLLFGKEGLTKLIHAYEKAGGRTWPGMDEHIIELLTTSAITVAEYAQRSGLKDMHETAAYMLANES
G386	6	assembly	Bacillus pumilus	GCA_003985025.1	RWKR01000008.1	Mph(L)	67.785	433	3.61e-157	MNRLELKQLANHHGLEILENTIKINESGVDFRVAHVEGLHGDQWILRMPRRPESMKHTLQEKKTLDHISRQVHFQVPKWSIFTESLIAYKQLEGVPAASIDVEQQSYVWSFDQTNVPQAYYESLGSVLANVHSLDQQPFKTLGVEMLSAHELRESMKQRMERVKSQYTINSGLWERWQTWLAKDSLWPPFVGVKHGDLHPGHILIDENQCVTGVIDWSEVGVGDVSADFLSHQLLFGKEGLTKLIHAYEKAGGRTWPGMDEHIIELLTTSAITVAEYAQRSGLKDMHETAAYMLANES
G387	6	refseq	Bacillus safensis	GCA_001895885.1	CP018197.1	Mph(L)	66.779	431	2.65e-156	MNRLELKQLAKHHGLEILENTMKINESGVDFCVAHVEDLHGDQWILRVPRRPESMKHTLQEKKTLDHMSKQVHFQIPKWSIFTESLIAYKQLEGVPAASIDVEKQSYVWSFDQTNVPQAYYESLGRVLANVHSLDQQPFKTIGVEMLSAHELRGSMKQRMERVKSQYTINSDLWERWQEWLAKDSLWPPFVGVKHGDLHPGHILIDENQCVTGVIDWTEVGVGDVSADFLSHQLLFGKEGLTKLIHAYEKAGGRTWSGMDEHIIELLTTSAITVAEYTQRSGLKDMHETAAYKLANES
G388	6	refseq	Bacillus safensis	GCA_008244765.1	CP043404.1	Mph(L)	67.667	439	2.89e-159	MDMNRLELKQLAKHHGLEILENTMKINESGVDFRVAHVEDLHGDQWILRVPRRPESMKHTLQEKKTLDHMSKQVHFQVPKWSIFTESLIAYKQLEGVPAASIDVEKQSYVWSFDQTNVPQAYYESLGRVLANVHSLDQQPFKTIGVEMLSARELRASMKQRMERVKSQYTINSGLWERWQAWLDKDSLWPPFVGVKHGDLHPGHILIDENQCVTGVIDWTEVGVGDVSADFLSHQLLFGKEGLTKLIHAYEKAGGRTWPGMDEHIIELLTTSAITVAEYAQRSGLKDMHEAAAYMLANKS
G389	6	assembly	Bacillus sp. UNC125MFCrub1.1	GCA_000701305.1	KL370769.1	Mph(L)	67.667	435	6.84e-158	MDMNRLELKQLVKHHGLEILENTIKINESGVDFRVAHVEDLHGDKWILRMPRRPESMKHTLQEKKTLDYISNQVHFQVPKWSIFTENLIAYKQLEGVPAASIDVEQQSYEWRFDQTNVPQAYYESLGRVLANVHSLDQQPFKTIGVEMLSAHELRGSMKQRMERVKSQYTINSGLWERWQEWLAKDSLWPPFVGVKHGDLHPGHILIDENQCVTGVIDWSEVGVGDVSADFLSHQLLFGKEGLTKLIHAYEKAGGRTWSGMDEHIIELLTTSAITVAEYAQRSGLKDMYETAAYMLANES
G390	6	assembly	Bacillus safensis	GCA_000972825.1	LATH01000001.1	Mph(L)	67.114	432	1.36e-156	MNRLELKQLAKHHGLEILENTIKINESGVDFRVAHVEDLHGDQWILRMPRRPESMKHTLQEKKTLDHMSKQVHFQVPQWSIFTESLIAYKQLEGVPAASIDVEKQSYVWSFDQTKVPKAYYESLGRVLANVHSLDQQPFKTIGVEMLSAHELRGSMKQRMERVKSQYTINSGLWERWQEWLAKDSLWPPFVGVKHGDLHPGHILIDENQCVTGVIDWSEVGVGDVSADFLSHQLLFGKEGLTKLIHAYEKAGGRTWPGMDEHIIELLTTSAITVAEYAQRSGLKDMHETAAYMLANES
G391	6	assembly	Bacillus sp. 7788	GCA_002271405.1	NPDC01000004.1	Mph(L)	68.350	437	1.04e-158	MNRLELKQLANHHGLEILENTFKINEQGVDFRVAHVEDLHGDQWILRMPRRPESMKHALQEKKTLDHISKQVHFQVPKWSIFTESLIAYKQLEGVPAASIDVEQQSYVWSFDQTNVPQAYYESLGSVLANVHSLDQQPFKTIGVEMLSAHELRASMKQRMERVKSQYTINSGLWERWQAWLAKDSLWPPFVGVKHGDLHPGHILIDENQCVTGVIDWSEVGVGDVSADFLSHQLLFGKEGLTKLIHAYEKAGGRTWSRMDEHIKELLTTSAITVAEYAQRSGLKDMHETAAYMLANER
G392	6	assembly	Bacillus safensis	GCA_007829795.1	VIWS01000004.1	Mph(L)	68.456	440	6.16e-160	MNRLELKQLAKHHGLEILENTMKINESGVDFRVAHVEDLHGDQWILRVPRRPESMKHTLQEKKTLDHMSKHVHFQVPKWSIFTESLIAYKQLEGVPAASIDVEKQSYVWSFDQTNVPQAYYESLGRVLANVHSLDQQPFKTIGVEMLSARELRASMKQRMERVKSQYTINSGLWERWQEWLDKDSLWPPFVGVKHGDLHPGHILIDENQCVTGVIDWTEVGVGDVSADFLSHQLLFGKEGLTKLIHAYEKAGGRTWPGMDEHIIELLTTSAITVAEYAQRSGLKDMHEAAAYMLANES
G393	6	assembly	Bacillus safensis	GCA_002998315.1	PVQS01000001.1	Mph(L)	66.333	427	1.36e-154	MDMKRLELKQLANHHGLEISENTIKINESGVDFRVAHVEDSNGVKWILRVPRRPESMKHTLQEKKTLDHISKKVQFQIPQWSNFTESLIAYKQLEGVPAASIDVEKQSYVWSFDSTNVPQVYYESLGRVLANVHSLDQQPFKTIGVEMLSAHELRGSMKQRMERVKSQYTINSGLWERWQEWLAKDSLWPPFVGVKHGDLHPGHILIDENHCVTGVIDWSEVGVGDVSADFLSHQLLFGTEGLTKLIHAYEKAGGRTWQGMDEHIIELLTTSAITVAEYAQRSGLKDMHEAAAYMLANES
G394	6	assembly	Bacillus safensis	GCA_003660145.1	CP032830.1	Mph(L)	68.121	434	1.29e-157	MNRLELKQLAKHHGLEILENTIKINESGVDFCVAHVEDFHGHQWILRVPRRPESMKHTLQEKKTLDHMSKQVHFQVPKWSIFTENLIAYKQLEGVPAASIDVEKQSYVWSFDQTNVPQAYYESLGRVLANVHSLDQQPFKTIGVEMLRAHELRASMKQRMERVKSQYTINSGLWERWQEWLDKDSLWPPFVGVKHGDLHPGHILIDENQCVTGVIDWTEVGIGDVSVDFLSHQLLFGKEGLTKLIHAYEKAGGRTWPGMDEHIIELLTTSAITVAEYAQRSGLKDMHETAAYMLANES
G395	6	assembly	Bacillus pumilus	GCA_007665325.1	VDMZ01000003.1	Mph(L)	67.667	434	1.77e-157	MDMNRLELKQLAKHHGLEILEDTIKINESGVDFRVAHVEDIHGDQWILRMPRRPESMKHTLQEKKTLDHMSKQVHFQVPKWSIFTESLIAYKQLEGVPAASIDVEQQSYVWSFDQTNVPQAYYESLGSVLANVHSLDQQPFKTIGVEMLSAHELRESMKQRMERVKSQYTINSDLWERWQEWLAKDSLWPPFVGVKHGDLHPGHILIDENQCVTGVIDWSEVGIGDVSADFLSHQLLFGKEGLTKLIHAYKKAGGRTWPGMDEHIIELLTTSAITVAEYAQRSGLTDMHETAAYMLANES
G396	6	assembly	Bacillus pumilus	GCA_007667395.1	VDQZ01000002.1	Mph(L)	67.667	435	8.15e-158	MDMNRLELKQLAKHHGLEILEDTIKINESGVDFRVAHVEDIHGDQWILRMPRRPESMKHTLQEKKTLDHMSKQVHFQVPKWSIFTESLIAYKQLEGVPAASIDVEQQSYVWSFDQTNVPQAYYESLGSVLANVHSLDQQPFKTIGVEMLSAHELRESMKQRMERVKSQYTINSDLWERWQEWLAKDSLWPPFVGVKHGDLHPGHILIDENQCVTGVIDWSEVGIGDVSADFLSHQLLFGKEGLTKLIHAYKKAGGRTWPGMDEHIIELLTTSAITVAEYAQRTGLKDMHETAAYMLANES
G397	6	assembly	Bacillus pumilus	GCA_003301255.1	QLVI01000012.1	Mph(L)	68.000	440	9.26e-160	MDMNRLELKQLANHHGLEILENTIKINESGVDFRVAHVEGLHGDQWILRMPRRPESMKHTLQEKKTLDHISRHVHFQVPKWSIFTESLIAYKQLEGVPAASIDVEQQSYVWSFDQTNVPQAYYESLGSVLANVHSLDQQPFKTLGVEMLSAHELRASMKQRMERVKSQYTINSGLWERWQAWLAKDSLWPPFVGVKHGDLHPGHILIDENQCVTGVIDWSEVGVGDVSADFLSHQLLFGKEGLTKLIHAYEKAGGRTWPGMDEHIIELLTTSAITVAEYAQRSGLKDMHETAAYMLATKANQSGRIQKKSP
G398	6	refseq	Bacillus altitudinis	GCA_004563755.2	CP043559.1	Mph(L)	68.000	441	4.16e-160	MEMNRLELKQLVKHHGLEILENTIKINESGVDFRVAHVEDLHGDQWILRMPRRPESMKHTLQEKKTLDYISNQVHFQVPKWSIFTENLIAYKQLEGVPAASIDVEQQSYVWSFDQTNVPQAYYESLGRVLANVHSLDQQPFKTIGVEMISAHELRGSMKQRMERVKSQYTINSGLWERWQEWLAKDSLWPPFVGVKHGDLHPGHILIDENQCVTGVIDWSEVGIGDVSADFLSHQLLFGKEGLTKLIHAYEKAGGRTWSGMDEHIIELLTTSAITVAEYAQRSGLKDMHESAAYMLANES
G399	6	assembly	Bacillus sp. SDF0016	GCA_006864165.1	SADW01000001.1	Mph(L)	67.667	438	5.63e-159	MNMNRLELKQLANHHGLEILENTIKINESGVDFRVAHVEDLHGDQWILRVPRRPESMKHILQEKKTLDHIRKQVQFQVPQWSIFTESLIAYKQLEGVPAASIDVEKQSYVWSFDQTNVPQAYYESLGRVLANVHSLDQQPFKTIGVEKLSAHELRASMKQRMERVKSQYTINSGLWERWQEWLAKDSLWPPFVGVKHGDLHPGHILIDENQCVTGVIDWSEVGVGDVSADFLSHQLLFGKEGLTKLIHAYEKAGGRTWPGMDEHIIELLTTSAITVAEYAQRSGLKAMHETAAYMLANES
G400	6	assembly	Bacillus pumilus	GCA_007676815.1	VEBN01000002.1	Mph(L)	68.121	432	9.88e-157	MNRLELKQLAKHHGLEILEDTIKINESGVDFRVAHVEDIHGDQWILRMPRRPESMIHTLQEKKTLDHMSKQVHFQVPNWSIFTESLIAYKQLEGVPAASIDVEQQSYVWSFDQTNVPQAYYESLGSVLANVHSLDQQPFKTIGVEMLSAHELRESMKQRMERVKSQYTINSDLWERWQEWLAKDSLWPPFVGVKHGDLHPGHILIDENQCVTGVIDWSEVGIGDVSADFLSHQLLFGKEGLTKLIHAYKKAGGRTWPGMDEHIIELLTTSAITVAEYAQRSGLTDMHETAAYMLANES
G401	6	assembly	Bacillus altitudinis	GCA_001029865.1	LDPI01000005.1	Mph(L)	67.442	435	8.02e-158	MDMNRLELKQLVKHHGLEILENTIKINESGVDFRVAHVEDLHGDQWILRMPRRPESMKHTLQEKKTLDYISNQVHFQVPKWSIFTENLIAYKQLEGVPAASIDVEQQSYVWSFDQTNVPQAYYESLGRVLANVHSLDQQPFKTIGVVEMISAHELRGSMKQRMERVKSQYTINSGLWERWQEWLAKDSLWPPFVGVKHGDVHPGHILIDENQCVTGVIDWSEVGIGDVSADFLSHQLLFGKEGLTKLIHAYEKAGGRTWAGMDEHIIELLTTSAITVAEYAQRSGLKDMHESAAYMLANES
G402	6	assembly	Bacillus safensis	GCA_002571925.1	NVIM01000057.1	Mph(L)	66.779	429	1.27e-155	MNRLELKQLAKHHGLEILENTIKINESGVDFRVAHVEDLHGDQWILRMPRRPESMKHTLQEKKTLDHMSKQVHFQVPQWSIFTESLIAYKELVGVPAASIDMEKQSYVWSFDQTKVPQAYYESLGRVLANVHSLDQQPFKTIGVEMLSAHELRGSMKQRMERVKSQYTINSGLWERWQEWLAKDSLWPPFVGVKHGDLHPGHILIDENQCVTGVIDWSEVGVGDVSADFLSHQLLFGKEGLTKLIHAYEKAGGRTWPGMDEHIIELLTTSAITVAEYAQRSGLKDMHETAAYMLANES
G403	6	assembly	Bacillus pumilus	GCA_003284525.1	QENN01000014.1	Mph(L)	67.333	433	3.10e-157	MDMNRLELKQLANHHGLEILENTIKINESGVDFRVAHVEGLHGDQWILRMPRRPESMKHTLQEKKTLDHISRQVHFQVPKWSIFTESLIAYKQLEGVPAASIDVEQQSYVWSFDQTNVPQAYYESLGSVLANVHSLDQQPFKTLGVEMLSAHELRESMKQRMERVKSQYTINSGLWERWQTWLAKDSLWPPFVGVKHGDLHPGHILIDENQCVTGVIDWSEVGVGDVSADFLSHQLLFGKEGLTKLIHAYEKAGGRTWPGMDEHIIELLTTSAITVAEYAQRSGLKDMHETAAYMLANES
G404	6	assembly	Bacillus altitudinis	GCA_003217715.1	QIMF01000006.1	Mph(L)	67.450	432	1.16e-156	MNRLELKQLVKHHGLEILENTIKINESGVDFRVAHVEDLHGDQWILRMPRRPESMKHTLQEKKTLDYISNQVHFQVPKWSIFTESLIAYKQLEGVPAASIDVEQQSYEWRFDQTNVPQAYYESLGRVLANVHSLDQQPFKTIGVDMLSAHELRGSMKQRMERVKSQYTINSGLWERWQEWLAKDSLWPPFVGVKHGDLHPGHILIDENQCVTGVIDWSEVGVGDVSADFLSHQLLFGKEGLTKLIHAYEKAGGRTWSGMDEHIIELLTTSAITVAEYAQRSGLKDMYETAAYMLANES
G405	6	assembly	Bacillus safensis	GCA_003977465.1	RYXI01000005.1	Mph(L)	68.121	439	1.27e-159	MNRLELKQLAKHHGLEILENTMKINESGVDFRVAHVEDLHGDQWILRVPRRPESMKHTLQEKKTLDYMSKQVHFQVPQWSIFTESLIAYKQLEGVPAASIDVEKQSYVWSFDQTNVPQAYYESLGRVLANVHSLDQQPFKTIGVEMLSAHELRASMKQRMERVKSQYTINSGLWERWQEWLAKDSLWPPFVGVKHGDLHPGHILIDENQCVTGVIDWSEVGIGDVSADFLSHQLLFGKEGLTKLIHAYEKAGGRTWTGMDEHIIELLTTSAITVAEYAQRSGLKDMHEAAAYMLANES
G406	6	refseq	Bacillus pumilus	GCA_001578205.1	CP011007.1	Mph(L)	66.779	426	2.02e-154	MNRLELKQLAKHHGLEILENTIKINESGVDFRVAHVEDIHGDQWILRMPRRPESMKHTLQEKKTLDHMSKQVYFQVPNWSIFTESLIAYKQLEGIPAASIDVEQQSYVWSFDPTNVPQAYYESLGSVLANIHSLDQQPFKTIGVEMLSAHELRESMKQRMERVKSQYTINSGLWERWQEWLAKDSLWPPFVGVKHGDLHPGHILIDENQCVKGVIDWSELGIGDVSADFLSHQLLFGKEGLIKLIHAYEKAGGRTWPGMDEHIIELLTTSVITVAEYAQRSGLKDMHETAAYMLANES
G407	6	assembly	Bacillus altitudinis	GCA_000789425.2	JOVS02000001.1	Mph(L)	67.000	431	2.04e-156	MDMNRLELKQLVKHHGLEILENTIKINESGVDFRVAHVEDLHGDQWILRMPRRPESMKHTLQEKKTLDYISNQVHFQVPKWYIFTENLIAYKQLEGVPAASIDVEQQSYVWSFDQTNVPQAYYESLGRVLANVHSLDQQPFKTIGVEMISAHELRGSMKQRMERVKSQYTINSGLWERWQEWLAKDSLWPPFVGVKHGDLHPGHILIDENQCVTGVIDWSEVEIGDVSADFLSHQLLFGKEGLTKLIHAYEKAGGGTWSGMDEHIIELLATSAITVAEYAQRSGLKDMHESAAYMLANES
G408	6	assembly	Bacillus sp. 2D02	GCA_003946755.1	RPSI01000002.1	Mph(L)	65.667	428	4.62e-155	MNMNRLELKQLANHHGLDISENTIKINESGVDFRVAHVEDLHGDQWILRVPRRPESMKHTLQEKKTLDHMSKQVHFQVPQWSIFSESLIAYKQLEGVPAASIDVEKESYVWSFDQTKVPQAYYESLGRVLANVHSLDQQPFKTIGVEMLSAHELRGSMKQRMERVKSQYTINSGLWERWQEWLAKDSLWPPFVGVKHGDLHPGHILIDENQCVTGVIDWSEVGVGDVSADFLSHQLLFGKEGLTKLIHAYEKAGGRTWPGMDEHIIELLTTSAITVAEYAQRSGLKDMHETAAYMLANES
G409	6	assembly	Bacillus safensis	GCA_000828375.1	JXCM01000003.1	Mph(L)	67.000	431	2.30e-156	MDMNRLELKQLANHHGLEISENTIKINESGVDFRVAHVEDSNGVKWILRVPRRPESMKHTLQEKKTLDHISKKLQFQIPQWSIFTESLIAYKQLEGVPAASIDVEKQSYVWSFDSTNVPQVYYESLGRVLANVHSLDQQPFKTIGVEMLSAHELRGSMKQRMERVKSQYTINSGLWERWQEWLAKDSLWPPFVGVKHGDLHPGHILIDENHCVTGVIDWSEVGVGDVSADFLSHQLLFGTEGLTKLIHAYEKAGGRTWQGMDEHIIELLTTSAITVAEYAQRSGLKDMHEAAAYMLANES
G410	6	assembly	Bacillus safensis	GCA_000828395.1	JXCK01000006.1	Mph(L)	66.779	431	2.68e-156	MNRLELKQLANHHGLDISENTIKINESGVDFRVAHVEDLHGDQWILRVPRRPESMKHTLQEKKTLDHIRKQVQFQVPQWSIFTESLIAYKQLEGVPAASIDVEKQSYVWSFDQTKVPQAYYESLGRVLANVHSLDQQPFKTIGVEMLSAHELRGSMKQRMELVKSQYTINSGLWERWQEWLAKDSLWPPFVGVKHGDLHPGHILIDENQCVTGVIDWSEVGVGDVSVDFLSHQLLFGKEGLTKLIHAYEKAGGRTWPGMDEHIIELLTTSAITVAEYAQRSGLKDMHETAAYMLANES
G411	6	refseq	Bacillus altitudinis	GCA_002741745.1	CP024204.1	Mph(L)	67.450	429	1.11e-155	MNRLELKQLVKHHGLEILENTIKINESGVDFRVAHVEDIHGDQWILRMPRRPESMKHTLPEKKTLDYISNQVHFQVPKWSIFTESLIAYKQLEGVPAASIDVEQQSYEWRFDQTNVPQAYYESLGRVLANVHSLDQQPFKTIGVDMLSAHELRGSMKQRMERVKSQYTINSGLWERWQEWLAKDSLWPPFVGVKHGDLHPGHILIDENQCVTGVIDWSEVGIGDVSADFLSHQLLFGKEGLTKLIHAYEKAGGRTWSGMDEHIIELLTTSAITVAEYAQRSGLKDMRESAAYMLANES
G412	6	assembly	Bacillus safensis	GCA_002151195.1	MTYG01000011.1	Mph(L)	66.000	427	8.61e-155	MNMNRLELKQLANHHGLEISENTIKINESGVDFRVAHVEDLHGDQWILRVPRRPESMKHTLQEKKTLDHIRKQVQFQVPQWSIFTESLIAYKQLEGVPAASIDVEKQSYVWSFDQTKVPQAYYESLGRVLANVHSLDQQPFKTIGVEMLSAHELRGSMKQRMELVKSQYTINSGLWERWQEWLAKYSLWPPFVGVKHGDLHPGHILIDENQCVTGVIDWSEVGVGDVSVDFLSHQLLFGKEGLTKLIHAYEKAGGRTWPGMDEHIIELLTTSAITVAEYAQRSGLKDMHETAAYMLANES
G413	6	assembly	Bacillus safensis	GCA_002276315.1	NQLR01000004.1	Mph(L)	66.000	427	8.61e-155	MNMNRLELKQLANHHGLEISENTIKINESGVDFRVAHVEDLHGDQWILRVPRRPESMKHTLQEKKTLDHIRKQVQFQVPQWSIFTESLIAYKQLEGVPAASIDVEKQSYVWSFDQTKVPQAYYESLGRVLANVHSLDQQPFKTIGVEMLSAHELRGSMKQRMELVKSQYTINSGLWERWQEWLAKYSLWPPFVGVKHGDLHPGHILIDENQCVTGVIDWSEVGVGDVSVDFLSHQLLFGKEGLTKLIHAYEKAGGRTWPGMDEHIIELLTTSAITVAEYAQRSGLKDMHETAAYMLANES
G414	6	assembly	Bacillus pumilus	GCA_001444515.1	LNCN01000002.1	Mph(L)	66.779	427	8.99e-155	MNRLELKQLAKHHGLEILENTIKINESGVDFRVAHVEDIHGDQWILRMPRRPESMKHTLQEKKTLDHMSKQVYFQVPNWSIFTESLIAYKQLEGIPAASIDVEQQSYVWSFDPTNVPQAYYESLGSVLANIHSLDQQPFKTIGVEMLSAHELRESMKQRMERVKSQYTINSGLWERWQEWLAKDSLWPPFVGVKHGDLHPGHILIDENQCVKGVIDWSELGIGDVSADFLSHQLLFGKEGLIKLIHAYEKAGGRTWPGMDEHIIELLTTSAITVAEYAQRSGLKDMHETAAYMLANES
G415	6	assembly	Bacillus pumilus	GCA_001675655.1	LYXP01000007.1	Mph(L)	68.000	438	5.82e-159	MDMNRLELKQLAKHHGLEILEDTIKINESGVDFRVAHVEGLHGDQWILRMPRRPESMKHTLQEKKTLDHISRQVHFQVPKWSIFTESLIAYKQLEGVPAASIDVEQQSYVWSFDQTNVPQAYYESLGSVLTNVHSLDQQPFKTLGVEMLSAHELRASMKQRMERVKSQYTINSGLWERWQAWLAKDSLWPPFVGVKHGDLHPGHILIDENQCVTGVIDWSEVGVGDVSADFLSHQLLFGKEGLTKLIHAYEKAGGRTWPGMDEHIIELLTTSAITVAEYAQRSGLKDMHETAAYMLANES
G416	6	assembly	Bacillus pumilus	GCA_002998395.1	PVQW01000005.1	Mph(L)	68.000	438	5.82e-159	MDMNRLELKQLAKHHGLEILEDTIKINESGVDFRVAHVEGLHGDQWILRMPRRPESMKHTLQEKKTLDHISRQVHFQVPKWSIFTESLIAYKQLEGVPAASIDVEQQSYVWSFDQTNVPQAYYESLGSVLTNVHSLDQQPFKTLGVEMLSAHELRASMKQRMERVKSQYTINSGLWERWQAWLAKDSLWPPFVGVKHGDLHPGHILIDENQCVTGVIDWSEVGVGDVSADFLSHQLLFGKEGLTKLIHAYEKAGGRTWPGMDEHIIELLTTSAITVAEYAQRSGLKDMHETAAYMLANES
G417	6	assembly	NA	GCA_002382215.1	DGAA01000001.1	Mph(L)	67.785	438	3.59e-159	MNILELKQLVKHHGLEILENTIKINESGVDFRVAHVEDLHGDQWLLRMPRRPESMKHTLQEKKTLDYISNQVHFQVPKWSIFTENLIAYKQLEGVPAASIDVEQQSYVWSFDQTNVPQAYYESIGRVLANVHSLDQQPFKTIGVEMISAHELRGSMKQRMERVKSQYTINSGLWERWQEWLTKDSLWPPFVGVKHGNLHPGHILIDENQCVTGVIDWSEVGIGDVSADFLSHQLLFGKEGLTKLIHAYEKAGGRTWSGMDEHIIELLTTSAITVAEYAQRSGLKDMHESAAYMLANES
G418	6	assembly	Bacillus pumilus	GCA_002998415.1	PVQX01000001.1	Mph(L)	68.000	438	3.80e-159	MDMNRLELKQLANHHGLEILENTIKINESGVDFRVAHVEGLHGDQWILRMPRRPESMKHTLQEKKTLDHISRQVHFQVPKWSIFTESLIAYKQLEGVPAASIDVEQQSYVWSFDQTNVPQAYYESLGSVLANVHSLDQQPFKTLGVEMLSAHELRASMKQRMERVKSQYTINSGLWERWQAWLAKDSLWPPFVGVKHGDLHPGHILIDENQCVTGVIDWSEVGVCDVSADFLSHQLLFGKEGLTKLIHAYEKAGGRTWPGMDEHIIELLTTSAITVAEYAQRSGLKDMHETAAYMLANES
G419	6	assembly	Bacillus pumilus	GCA_007665445.1	VDNG01000003.1	Mph(L)	67.667	434	1.16e-157	MDMNRLELKQLAKHHGLEILEDTIKINESGVDFRVAHVEDIHGDQWILRMPRRPESMKHTLQEKKTLDHMSKQVHFQVPKWSIFTESLIAYNQLEGVPAASIDVEQQSYVWSFDQTNVPQAYYESLGSVLANVHSLDQQPFKTIGVEMLSAHELRESMKQRMERVKSQYTINSDLWERWQEWLAKDSLWPPFVGVKHGDLHPGHILIDENQCVTGVIDWSEVGIGDVSADFLSHQLLFGKEGLTKLIHAYEKAGGRTWPGMDEHIIELLTTSAITVAEYAQRSGLKDMHETAAYMLANES
G420	6	assembly	Bacillus safensis	GCA_001653905.1	LIHF01000017.1	Mph(L)	66.667	429	1.06e-155	MDMKRLELKQLANHHGLEISENTIKINESGVDFRVAHVEDSNGVKWILRVPRRPESMKHTLQEKKTLDHISKKVQFQIPQWSIFTESLIAYKQLEGVPAASIDVEKQSYVWSFDSTNVPQVYYESLGRVLANVHSLDQQPFKTIGVEMLSAHELRGSMKQRMERVKSQYTINSGLWERWQEWLAKDSLWPPFVGVKHGDLHPGHILIDENHCVTGVIDWSEVGVGDVSADFLSHQLLFGTEGLTKLIHAYEKAGGRTWQGMDEHIIELLTTSAITVAEYAQRSGLKDMHEAAAYMLANES
G421	6	assembly	Bacillus sp. WP8	GCA_007667825.1	VDRV01000045.1	Mph(L)	66.667	429	1.06e-155	MDMKRLELKQLANHHGLEISENTIKINESGVDFRVAHVEDSNGVKWILRVPRRPESMKHTLQEKKTLDHISKKVQFQIPQWSIFTESLIAYKQLEGVPAASIDVEKQSYVWSFDSTNVPQVYYESLGRVLANVHSLDQQPFKTIGVEMLSAHELRGSMKQRMERVKSQYTINSGLWERWQEWLAKDSLWPPFVGVKHGDLHPGHILIDENHCVTGVIDWSEVGVGDVSADFLSHQLLFGTEGLTKLIHAYEKAGGRTWQGMDEHIIELLTTSAITVAEYAQRSGLKDMHEAAAYMLANES
G422	6	assembly	Bacillus sp. WP8	GCA_007672295.1	VDSG01000002.1	Mph(L)	66.667	429	1.06e-155	MDMKRLELKQLANHHGLEISENTIKINESGVDFRVAHVEDSNGVKWILRVPRRPESMKHTLQEKKTLDHISKKVQFQIPQWSIFTESLIAYKQLEGVPAASIDVEKQSYVWSFDSTNVPQVYYESLGRVLANVHSLDQQPFKTIGVEMLSAHELRGSMKQRMERVKSQYTINSGLWERWQEWLAKDSLWPPFVGVKHGDLHPGHILIDENHCVTGVIDWSEVGVGDVSADFLSHQLLFGTEGLTKLIHAYEKAGGRTWQGMDEHIIELLTTSAITVAEYAQRSGLKDMHEAAAYMLANES
G423	6	assembly	Bacillus sp. WP8	GCA_007672355.1	VDSN01000001.1	Mph(L)	66.667	429	1.06e-155	MDMKRLELKQLANHHGLEISENTIKINESGVDFRVAHVEDSNGVKWILRVPRRPESMKHTLQEKKTLDHISKKVQFQIPQWSIFTESLIAYKQLEGVPAASIDVEKQSYVWSFDSTNVPQVYYESLGRVLANVHSLDQQPFKTIGVEMLSAHELRGSMKQRMERVKSQYTINSGLWERWQEWLAKDSLWPPFVGVKHGDLHPGHILIDENHCVTGVIDWSEVGVGDVSADFLSHQLLFGTEGLTKLIHAYEKAGGRTWQGMDEHIIELLTTSAITVAEYAQRSGLKDMHEAAAYMLANES
G424	6	assembly	Bacillus sp. WP8	GCA_007678835.1	VEFH01000011.1	Mph(L)	66.667	429	1.06e-155	MDMKRLELKQLANHHGLEISENTIKINESGVDFRVAHVEDSNGVKWILRVPRRPESMKHTLQEKKTLDHISKKVQFQIPQWSIFTESLIAYKQLEGVPAASIDVEKQSYVWSFDSTNVPQVYYESLGRVLANVHSLDQQPFKTIGVEMLSAHELRGSMKQRMERVKSQYTINSGLWERWQEWLAKDSLWPPFVGVKHGDLHPGHILIDENHCVTGVIDWSEVGVGDVSADFLSHQLLFGTEGLTKLIHAYEKAGGRTWQGMDEHIIELLTTSAITVAEYAQRSGLKDMHEAAAYMLANES
G425	6	assembly	Bacillus safensis	GCA_003284765.1	QMDK01000004.1	Mph(L)	66.779	430	4.68e-156	MNRLELKQLAKHHGLEILENTIKINESGVDFRVAHVEDLHGDQWILRVPRRPESMKHTLQEKKTLDHMSKQVHFQVPQWSIFTESLIAYKQLEGVPSASIDVEKQSYVWSFDQTKVPQAYYESLGRVLANVHSLDQQPFKTIGVEMLSAHELRGSMKQRMERVKSQYTINSGLWERWQEWLAKDSLWPPFVGVKHGDLHPGHILIDENQCVTGVIDWSEVGVGDVSADFLSHQLLFGKEGLTKLIHAYEKAGGRTWPGMDEHIIELLTTSAITVAEYAQRSGLKYMHESAAYMLANES
G426	6	assembly	Bacillus sp. GBSC66	GCA_002998455.1	PVQY01000011.1	Mph(L)	67.333	434	1.85e-157	MNMNRLELKQLANHHGLEILENTIKINESGVDFRVAHVEDLHGDQWILRMPRRPESKKHTLQEKKILDHISKQVHFQVPKWSIFTESLIAYKQLEGVPAASIDVEQQSYVWSFDQTNVPQAYYESLGRVLANVHSLDQQAFKTIGVEMLSAHELRGSMKQRMERVKSQYAINSGLWERWQEWLAKDSLWPPFVGVKHGDLHPGHILIDENQCVTGVIDWSEVGVGDVSADFLSHQLLFGKEGLTKLIHAYEKAGGRTWPGMDEHIIELLTTSAITVAEYAQRSGLKDMHETAAYMLANES
G427	6	refseq	Bacillus pumilus	GCA_001548215.1	AP014928.1	Mph(L)	67.450	431	1.75e-156	MNRLELKQLVKHHGLEILENTIKINESGVDFRVAHVEDLHGDQWIIRMPRRPESMKHTLQEKKTLDYISNQVHFQVPKWSIFTESLIAYKQLEGVPAASIDVEQQSYEWRFDQTNVPQAYYESLGRVLANVHSLDQQPFKTIGVDMLSAHELRGSMKQRMERVKSQYTINSGLWERWQEWLAKDSLWPPFVGVKHGDLHPGHILIDENQCVTGVIDWSEVGIGDVSADFLSHQLLFGKEGLTKLIHAYEKAGGRTWSGMDEHIIELLTTSAITVAEYAQRSGLKDMYETAAYMLANES
G428	6	assembly	Bacillus safensis	GCA_000828425.1	JXCO01000015.1	Mph(L)	66.333	429	1.82e-155	MNMNRLELKQLANHHGLEILENTIKINESGVDFRVAHVEDLHGDQWILRVPRRPESMKHTLQEKKTLDHMSKQVHFQVPQWSIFTESLIAYKQLEGVPSASIDVEKQSYVWSFDQTKVPQAYYESLGRVLANVHSLDQQPFKTIGVEMLSAHELRGSMKQRMERVKSQYTINSGLWERWQEWLAKDSLWPPFVGVKHGDLHPGHILIDGNQCVTGVIDWSEVGGGDVSADFLSHQLLFGKEGLTKLIHAYEKAGGRTWPGMDEHIIELLTTSAITVAEYAQRSGLKDMHESAAYMLANES
G429	6	assembly	Bacillus pumilus	GCA_002998335.1	PVQU01000002.1	Mph(L)	68.000	437	7.49e-159	MDMNRLELKQLANHHGLEILENTIKINESGVDFRVAHVEGLHGDQWILRMPRRPESMKHTLQEKKTLDHISRQVHFQVPKWSIFTESLIAYKQLEGVPAASIDVEQQSYVWSFDQTNVPQAYYESLGSVLANVHSLDQQPFKTLGVEMLSAHELRASMKQRMERVKSQYTINSGLWERWQAWLAKDSLWPPFVGVKHGDLHPGHILIDENQCVTGVIDWSEVGVGDVSADFLSHQLLFGKEGLTKLIHAYEKAGGRTWPGMDEHIIELLTTSAITVAEYAQRSGLKDMHETAAYMLANES
G430	6	refseq	Bacillus pumilus	GCA_004006455.1	CP029464.1	Mph(L)	67.450	434	2.13e-157	MNRLDLKQLANHHGLEILENTIKINESGVDFRVAHVEDLHGDQWILRVPRRPESMKHTLQEKKTLDHISKQVQFQVPQWSIFTESLIAYKQLEGVPAASIDVEKQSYVWIFDQTNVPQAYYESLGRVLANVHSLDQQPFKTLGVEMLSAHELRESMKQRMERVKSQYTINSGLWERWQAWLAKDSLWPPFVGVKHGDLHPGHILIDENQCVTGVIDWSEVGVGDVSADFLSHQLLFGKEGLTKLIHAYEKAGGRTWPGMDEHIIELLTTSAITVAEYAQRSGLKDMHETAAYMLANES
G431	6	assembly	Bacillus pumilus	GCA_007667685.1	VDRN01000002.1	Mph(L)	66.443	426	1.70e-154	MNRLELKQLAKHHGLEILENTIKINESGVDFRVAHVEDIHGDQWILRMPRRPESMKYTLQEKKTLDHMSKQVYFQVPNWSIFTESLIAYKQLEGIPAASIDVEQQSYVWSFDPTNVPQAYYESLGNVLANVHSLDQQPFKTIGVEMLSAHELRESMKQRMERVKSQYTINSGLWERWQEWLAKDSLWPPFVGVKHGDLHPGHILIDENQCVKGVIDWSELGIGDVSADFLSHQLLFGKEGLTKLVHAYEKAGGRTWPGMDEHIIELLTTSAITVAEYAQRSGLKDMHETAAYMLANES
G432	6	assembly	Bacillus stratosphericus	GCA_002898435.1	PPGB01000003.1	Mph(L)	67.000	436	4.61e-158	MNMNRLELKQLANHHGLDISENTVKINESGVDFRVAHVKDFHGDQWILRVPRRPESMKHTLQEKKTLDHMSKQVQFQVPQWSIFTESLIAYKQLEGVPAASIDVEKQSYVWSFDQTNVPHAYYESLGRVLANVHSLDQQPFKTIGVEMLSAHELRGSMKQRMERVKSQYTINSDLWERWQDWLAKDSLWPPFVGVKHGDLHPGHILIDENQCVTGVIDWSEVGIGDVSVDFLSHQLLFGKEGLTKLIHAYEKAGGRTWPGMDEHIIELLTTSAITVAEYAQRSGLKDMHETAAYMLANES
G433	6	assembly	Bacillus sp. BK450	GCA_004364885.1	SOBQ01000001.1	Mph(L)	67.000	436	4.61e-158	MNMNRLELKQLANHHGLDISENTVKINESGVDFRVAHVKDFHGDQWILRVPRRPESMKHTLQEKKTLDHMSKQVQFQVPQWSIFTESLIAYKQLEGVPAASIDVEKQSYVWSFDQTNVPHAYYESLGRVLANVHSLDQQPFKTIGVEMLSAHELRGSMKQRMERVKSQYTINSDLWERWQDWLAKDSLWPPFVGVKHGDLHPGHILIDENQCVTGVIDWSEVGIGDVSVDFLSHQLLFGKEGLTKLIHAYEKAGGRTWPGMDEHIIELLTTSAITVAEYAQRSGLKDMHETAAYMLANES
G434	6	assembly	Bacillus altitudinis	GCA_007676435.1	VEJU01000003.1	Mph(L)	66.667	431	2.06e-156	MDMNRLELKQLVKHHGLEILENTIKINESGVDFRVAHVEDLHGDQWILRMPRRPESMKHTLQEKKTLDYISNQVHFQVPKWSIFTENLIAYKQLEGVPAASIDVEQQSYMWSFDQTNVPQAYYESLGRVLANVHSLDQQPFKTIGVEMISAHELRGSMKQRMERVKSQYTINSGLWERWQEWLAKDSLWPPFVGVKHGDLHPGHILIDENQCVTGVIDWSEVGIGDVSADFLSHQLLFGKEGLTKLIHAYEKAGGRTWSGMDEHIIELLATSAITVAEYAQRSGLKDMYETAAYMLTNGS
G435	6	assembly	Bacillus sp. NMCC46	GCA_002998465.1	PVQZ01000001.1	Mph(L)	67.893	437	1.54e-158	MNMNRLELKQLANHHGLEILENTFKINEQGVDFRVAHVEDLHGDQWILRMPRRPESMKHALQEKKTLDHISKQVHFQVPKWSIFTESLIAYKQLEGVPAASIDVEQQSYVWSFDQTNVPQAYYESLGSVLANVHSLDQQPFKTIGVEMLSAHELRASMKQRMERVKSQYTINSGLWERWQAWLAKDSLWPPFVGVKHGDLHPGHILIDENQCVTGVIDWSEVGVGDVSADFLSHQLLFGKEGLTKLIHAYEKAGGRTWSRMDEHIKELLTTSAITVAEYAQRSGLKDMHETAADMLANER
G436	6	refseq	Bacillus safensis	GCA_001938665.1	CP015607.1	Mph(L)	66.333	431	2.86e-156	MNMNRLELKQLANHHGLEISENTIKINESGVDFRVAHVEDLHGDQWILRVPRRPESMKHTLQEKKTLDHMSKQVHFQVPQWSIFTESLIAYKQLEGVPAASIDVEKQSYVWSFDQTKVPQAYYESLGRVLANVHSLDQQPFKTIGVETLSAHELRGSMKQRMERVKSQYTINSGLWERWQEWLAKDSLWPPFVGVNHGDLHPGHILIDENQCVTGVIDWSEVGVGDVSVDFLSHQLLFGKEGLTKLIHAYEKAGGRTWPGMDEHIIELLTTSAITVAEYAQRSGLKDMHETAAYMLANES
G437	6	assembly	Bacillus safensis	GCA_000444215.1	AUPF01000009.1	Mph(L)	67.333	434	2.87e-157	MDMNRLELKQLAKHHGLEILENTMKINESGVDFCVAHVEDLHGDQWILRVPRRPESMKHTLQEKKTLDHMSKQVHFQVPKWSIFTESLIAYKQLEGVPAASIDMEKQSYVWSFDQTNVPQAYYESLGRVLANVHSLDQPPFKTIGVEMLRAHELRASMKQRMERVKSQYTINSGLWERWQEWLAKDSLWPPFVGVKHGDLHPGHILIDENQCVTGVIDWTEVGVGDVSADFLSHQLLFGKEGLTKLIHAYEKAGGRTWPGMDEHIIELLTTSAITVAEYAQRSGLKDMHEAAAYMLANES
G438	6	assembly	Bacillus altitudinis	GCA_007682105.1	VEMF01000002.1	Mph(L)	67.450	431	1.56e-156	MNRLELKQLVKHHGLEILENTIKINESGVDFRVAHVEDLHGDQWIIRMPRRPESMKHTLQEKKTLDYISNQVHFQVPKWSIFTESLIAYKQLEGVPAASIDVEQQSYEWRFDQTNVPQAYYESLGRVLANVHSLDQQPFKTIGVEMISAHELRGSMKQRMERVKSQYTINSGLWERWQEWLAKDSLWPPFVGVKHGDLHPGHILIDENQCVTGVIDWSEVGIGDVSADFLSHQLLFGKEGLTKLIHAYEKAGGRTWSGMDEHIIELLTTSAITVAEYAQRSGLKDMYETAAYMLANES
G439	6	refseq	Bacillus altitudinis	GCA_000972685.1	CP011150.1	Mph(L)	67.114	431	3.33e-156	MNRLELKQLVKHHGLEILENTIKINESGVDFRVAHVEDLHGDQWIIRMPRRPESMKHTLQEKKTLDYISNQVHFQVPKWSIFTESLIAYKQLEGVPAASIDVEQQSYEWRFDQTNVPQAYYESLGRVLANVHSLDQQPFKTIGVDMLSAHELRGSMKQRMERVKSQYTINSGLWERWQEWLAKDSLWPPFVGVKHGDLHPGHILIDENQCVTGVIDWSEVGVGDVSADFLSHQLLFGKEGLTKLIHAYEKAGGRTWSGMDEHIIELLTTSAITVAEYAQRSGLKDMYETAAYMLANES
G440	6	refseq	Bacillus altitudinis	GCA_001191605.1	CP009108.1	Mph(L)	67.114	431	3.33e-156	MNRLELKQLVKHHGLEILENTIKINESGVDFRVAHVEDLHGDQWIIRMPRRPESMKHTLQEKKTLDYISNQVHFQVPKWSIFTESLIAYKQLEGVPAASIDVEQQSYEWRFDQTNVPQAYYESLGRVLANVHSLDQQPFKTIGVDMLSAHELRGSMKQRMERVKSQYTINSGLWERWQEWLAKDSLWPPFVGVKHGDLHPGHILIDENQCVTGVIDWSEVGVGDVSADFLSHQLLFGKEGLTKLIHAYEKAGGRTWSGMDEHIIELLTTSAITVAEYAQRSGLKDMYETAAYMLANES
G441	6	refseq	Bacillus aerophilus	GCA_004101925.1	CP026008.1	Mph(L)	67.114	431	3.33e-156	MNRLELKQLVKHHGLEILENTIKINESGVDFRVAHVEDLHGDQWIIRMPRRPESMKHTLQEKKTLDYISNQVHFQVPKWSIFTESLIAYKQLEGVPAASIDVEQQSYEWRFDQTNVPQAYYESLGRVLANVHSLDQQPFKTIGVDMLSAHELRGSMKQRMERVKSQYTINSGLWERWQEWLAKDSLWPPFVGVKHGDLHPGHILIDENQCVTGVIDWSEVGVGDVSADFLSHQLLFGKEGLTKLIHAYEKAGGRTWSGMDEHIIELLTTSAITVAEYAQRSGLKDMYETAAYMLANES
G442	6	refseq	Bacillus altitudinis	GCA_006007905.1	CP040747.1	Mph(L)	67.114	431	3.33e-156	MNRLELKQLVKHHGLEILENTIKINESGVDFRVAHVEDLHGDQWIIRMPRRPESMKHTLQEKKTLDYISNQVHFQVPKWSIFTESLIAYKQLEGVPAASIDVEQQSYEWRFDQTNVPQAYYESLGRVLANVHSLDQQPFKTIGVDMLSAHELRGSMKQRMERVKSQYTINSGLWERWQEWLAKDSLWPPFVGVKHGDLHPGHILIDENQCVTGVIDWSEVGVGDVSADFLSHQLLFGKEGLTKLIHAYEKAGGRTWSGMDEHIIELLTTSAITVAEYAQRSGLKDMYETAAYMLANES
G443	6	assembly	Bacillus altitudinis	GCA_002042895.1	MEHW01000036.1	Mph(L)	67.114	431	3.33e-156	MNRLELKQLVKHHGLEILENTIKINESGVDFRVAHVEDLHGDQWIIRMPRRPESMKHTLQEKKTLDYISNQVHFQVPKWSIFTESLIAYKQLEGVPAASIDVEQQSYEWRFDQTNVPQAYYESLGRVLANVHSLDQQPFKTIGVDMLSAHELRGSMKQRMERVKSQYTINSGLWERWQEWLAKDSLWPPFVGVKHGDLHPGHILIDENQCVTGVIDWSEVGVGDVSADFLSHQLLFGKEGLTKLIHAYEKAGGRTWSGMDEHIIELLTTSAITVAEYAQRSGLKDMYETAAYMLANES
G444	6	assembly	Bacillus sp. HMG	GCA_003400325.1	QUQY01000002.1	Mph(L)	67.114	431	3.33e-156	MNRLELKQLVKHHGLEILENTIKINESGVDFRVAHVEDLHGDQWIIRMPRRPESMKHTLQEKKTLDYISNQVHFQVPKWSIFTESLIAYKQLEGVPAASIDVEQQSYEWRFDQTNVPQAYYESLGRVLANVHSLDQQPFKTIGVDMLSAHELRGSMKQRMERVKSQYTINSGLWERWQEWLAKDSLWPPFVGVKHGDLHPGHILIDENQCVTGVIDWSEVGVGDVSADFLSHQLLFGKEGLTKLIHAYEKAGGRTWSGMDEHIIELLTTSAITVAEYAQRSGLKDMYETAAYMLANES
G445	6	assembly	Bacillus sp. 005/A4HT	GCA_004634445.1	SEIZ01000003.1	Mph(L)	67.114	431	3.33e-156	MNRLELKQLVKHHGLEILENTIKINESGVDFRVAHVEDLHGDQWIIRMPRRPESMKHTLQEKKTLDYISNQVHFQVPKWSIFTESLIAYKQLEGVPAASIDVEQQSYEWRFDQTNVPQAYYESLGRVLANVHSLDQQPFKTIGVDMLSAHELRGSMKQRMERVKSQYTINSGLWERWQEWLAKDSLWPPFVGVKHGDLHPGHILIDENQCVTGVIDWSEVGVGDVSADFLSHQLLFGKEGLTKLIHAYEKAGGRTWSGMDEHIIELLTTSAITVAEYAQRSGLKDMYETAAYMLANES
G446	6	assembly	Bacillus sp. S22019	GCA_005144805.1	SWFL01000001.1	Mph(L)	67.114	431	3.33e-156	MNRLELKQLVKHHGLEILENTIKINESGVDFRVAHVEDLHGDQWIIRMPRRPESMKHTLQEKKTLDYISNQVHFQVPKWSIFTESLIAYKQLEGVPAASIDVEQQSYEWRFDQTNVPQAYYESLGRVLANVHSLDQQPFKTIGVDMLSAHELRGSMKQRMERVKSQYTINSGLWERWQEWLAKDSLWPPFVGVKHGDLHPGHILIDENQCVTGVIDWSEVGVGDVSADFLSHQLLFGKEGLTKLIHAYEKAGGRTWSGMDEHIIELLTTSAITVAEYAQRSGLKDMYETAAYMLANES
G447	6	assembly	Streptococcus pneumoniae	GCA_900025875.1	FCSL01000002.1	Mph(L)	67.114	431	3.33e-156	MNRLELKQLVKHHGLEILENTIKINESGVDFRVAHVEDLHGDQWIIRMPRRPESMKHTLQEKKTLDYISNQVHFQVPKWSIFTESLIAYKQLEGVPAASIDVEQQSYEWRFDQTNVPQAYYESLGRVLANVHSLDQQPFKTIGVDMLSAHELRGSMKQRMERVKSQYTINSGLWERWQEWLAKDSLWPPFVGVKHGDLHPGHILIDENQCVTGVIDWSEVGVGDVSADFLSHQLLFGKEGLTKLIHAYEKAGGRTWSGMDEHIIELLTTSAITVAEYAQRSGLKDMYETAAYMLANES
G448	6	assembly	Bacillus pumilus	GCA_000691485.2	JHUD02000001.1	Mph(L)	69.024	440	5.89e-160	MNRLDLKQLANHHGLEILENTIKINESGVDFRVAHVEDLHGDQWILRMPRRPESMKHALQEKKTLDHISKQVHFQVPKWSIFTESLIAYKQLEGVPAASIDVEQQSYVWSFDQTNVPQAYYESLGSVLANVHSLDQQPFKTIGVEMLSAHELRASMKQRMERVKSQYTINSGLWERWQAWLAKDSLWPPFVGVKHGDLHPGHILIDENQCVTGVIDWSEVGVGDVSADFLSHQLLFGKEGLTKLIHAYEKAGGRTWSRMDEHIKELLTTSAITVAEYAQRSGLKDMHETAAYMLANER
G449	6	assembly	Bacillus pumilus	GCA_000714495.2	JOJX02000001.1	Mph(L)	69.024	440	5.89e-160	MNRLDLKQLANHHGLEILENTIKINESGVDFRVAHVEDLHGDQWILRMPRRPESMKHALQEKKTLDHISKQVHFQVPKWSIFTESLIAYKQLEGVPAASIDVEQQSYVWSFDQTNVPQAYYESLGSVLANVHSLDQQPFKTIGVEMLSAHELRASMKQRMERVKSQYTINSGLWERWQAWLAKDSLWPPFVGVKHGDLHPGHILIDENQCVTGVIDWSEVGVGDVSADFLSHQLLFGKEGLTKLIHAYEKAGGRTWSRMDEHIKELLTTSAITVAEYAQRSGLKDMHETAAYMLANER
G450	6	assembly	Bacillus pumilus	GCA_000828345.1	JXCL01000030.1	Mph(L)	68.000	437	6.21e-159	MNMNRLELKQLANHHGLEILENTIKINESGVDFRVAHVEGLHGDQWILRMPRRPESMKHTLQEKKTLDHISRQVHFQVPKWSIFTESLIAYKQLEGVPAASIDVEQQSYVWSFDQTNVPQAYYESLGSVLANVHSLDQQPFKTLGVEMLSAHELRASMKQRMERVKSQYTINSGLWERWQAWLAKDSLWPPFVGVKHGDLHPGHILIDENQCVTGVIDWSEVGVGDVSADFLSHQLLFGKEGLTKLIHAYEKAGGRTWPGMDEHIIELLTTSAITVAEYAQRSGLKDMHETAAYMLANES
G451	6	assembly	Bacillus pumilus	GCA_003265805.1	QJIZ01000027.1	Mph(L)	68.000	437	6.21e-159	MNMNRLELKQLANHHGLEILENTIKINESGVDFRVAHVEGLHGDQWILRMPRRPESMKHTLQEKKTLDHISRQVHFQVPKWSIFTESLIAYKQLEGVPAASIDVEQQSYVWSFDQTNVPQAYYESLGSVLANVHSLDQQPFKTLGVEMLSAHELRASMKQRMERVKSQYTINSGLWERWQAWLAKDSLWPPFVGVKHGDLHPGHILIDENQCVTGVIDWSEVGVGDVSADFLSHQLLFGKEGLTKLIHAYEKAGGRTWPGMDEHIIELLTTSAITVAEYAQRSGLKDMHETAAYMLANES
G452	6	assembly	Bacillus sp. P003	GCA_001566315.1	LMZD01000013.1	Mph(L)	66.779	431	1.86e-156	MNRLELKQLAKHHGLEILENTIKINESGVDFRVAHVEDLHGDQWILRVPRRPESMKHTLQEKKTLDHMSKQVHFQVPQWSIFTESLIAYKQLEGVPAASIDVEKQSYVWSFDQTKVPQAYYESLGRVLANVHSLDQQPFKTIGVEMLSAHELRGSMKQRMERVKSQYTINSGLWERWQEWIAKDSLWPPFVGVKHGDLHPGHILIDENQCVTGVIDWSEVGVGDVSADFLSHQLLFGKEGLTKLIHAYEKAGGRTWPGMDEHIIELLTTSAITVAEYAQRSGLKDMHETAAYMLANES
G453	6	assembly	Bacillus safensis	GCA_007674245.1	VEBG01000001.1	Mph(L)	67.000	434	1.35e-157	MDMNRLELKQLAQHNGLEILENTMKINESGVDFRVAHVEDVHGDQWILRVPRRPESMKHTLQEKKTLDHMSKQVHFQVPKWSIFTESLIAYKQLEGVPAASIDVEKQSYVWSFDQTNVPQAYYESLGRVLANVHSLDQQPFKTIGVEMLSARELRASMKQRMERVKSQYTINSGLWERWQEWLDKDSLWPPFVGVKHGDLHPGHILTDENQCVTGVIDWSEVGVGDVSADFLSHQLLFGKEGLTKLIHAYEKAGGRTWPGMDEHIIELLTTSAITVAEYAQRSGLKDMHEAAAYMLANES
G454	6	assembly	Bacillus safensis	GCA_001766395.1	MKXN01000001.1	Mph(L)	66.333	431	3.37e-156	MNMNRLELKQLANHHGLEILENTIKINESGVDFRVAHVEDLHGDQWILRVPRRPESMKHTLQEKKTLDHMSKQVHFQVPQWSIFTESLIAYKQLEGVPSASIDVEKQSYVWSFDQTKVPQAYYESLGRVLANVHSLDQQPFKTIGVEMLSAHELRGSMKQRMERVKSQYTINSGLWERWQEWLAKDSLWPPFVGVKHGDLHPGHILIDENQCVTGVIDWSEVGVGDVSADFLSHQLLFGKEGLTKLIHAYEKAGGRTWPGMDEHIIELLTTSAITVAEYAQRSGLKYMHESAAYMLANES
G455	6	assembly	Bacillus safensis	GCA_002863595.1	PGUX01000011.1	Mph(L)	66.333	431	3.37e-156	MNMNRLELKQLANHHGLEILENTIKINESGVDFRVAHVEDLHGDQWILRVPRRPESMKHTLQEKKTLDHMSKQVHFQVPQWSIFTESLIAYKQLEGVPSASIDVEKQSYVWSFDQTKVPQAYYESLGRVLANVHSLDQQPFKTIGVEMLSAHELRGSMKQRMERVKSQYTINSGLWERWQEWLAKDSLWPPFVGVKHGDLHPGHILIDENQCVTGVIDWSEVGVGDVSADFLSHQLLFGKEGLTKLIHAYEKAGGRTWPGMDEHIIELLTTSAITVAEYAQRSGLKYMHESAAYMLANES
G456	6	assembly	Bacillus safensis	GCA_007680635.1	VEIR01000003.1	Mph(L)	67.114	432	1.30e-156	MNRLELKQLAKHHGLEILENTIKINESGVDFRVAHVEDLHGDQWILRMPRRPESMKHTLQEKKTLDHMSKQVHFQVPQWSIFTESLIAYKQLEGVPAASIDVEKQSYVWSFDQTKVPQAYYESLGRVLANVHSLDQQPFKTIGVEMLSAHELRGSMKQRMERVKSQYTINSGLWERWQEWLAKDSLWPPFVGVKHGDLHPGHILIDENQCVTGVIDWSEVGVGDVSADFLSHQLLFGKEGLTKLIHAYEKAGGRTWPGMDEHIIELLTTSTITVAEYAQRSGLKDMHETAAYMLANES
G457	6	refseq	Bacillus altitudinis	GCA_001908475.1	CP018574.1	Mph(L)	66.779	430	6.86e-156	MNRLELKQLVKHHGLEILENTIKINESGVDFRVAHVEDLHGDQWIIRMPRRPESMKHTLQEKKTLDYMSNQVHFQVPKWSIFTESLIAYKQLEGVPAASIDVEQQSYEWRFDQTNVPQAYYESLGRVLANVHSLDQQPFKTIGVDMLSAHELRGSMKQRMERVKSQYTINSGLWERWQEWLAKDSLWPPFVGVKHGDLHPGHILIDENQCVTGVIDWSEVGVGDVSADFLSHQLLFGKEGLTKLIHAYEKAGGRTWSGMDEHIIELLTTSAITVAEYAQRSGLKDMYETAAYMLANES
G458	6	assembly	Bacillus safensis	GCA_000715185.1	JNBO01000015.1	Mph(L)	67.450	433	4.90e-157	MNRLELKQLAKHHGLEILENTMKINESGVDFRVAHVEDLHGDQWILRVPRRPESMKHTLQEKKTLDHMSKQVHFQVPKWSIFTESLIAYKQLEGVPTASIDVEKQSYVWSFDQTNVPQAYYESLGRVLANVHSLDQQPFKTIGVEMLRAHELRASMKQRMERVKSQYTINSGLWERWLEWLAKDSLWPPFVGVKHGDLHPGHILIDENQCVTGVIDWTEVGIGDVSVDFLSHQLLFGKEGLTKLIHAYEKAGGRTWPGMDEHIIELLTTSAITVAEYAQRSGLKDMHETAAYMLANES
G459	6	assembly	Bacillus altitudinis	GCA_002953695.1	CP025643.1	Mph(L)	64.094	402	5.05e-145	MNRLELKQLVKHHGLEILENTIKINESGVDFRVAHVEDLHGDQWILRMPRRPESMKHTLQEKKTLDYMSNQVHFQVPKWSIFTESLIAYKQLEGVPAASIDVEQQSYEWRFDQTNVHSLDQQPFKTIGVDMLSAHELRGSMKQRMERVKSQYTINSGLWERWQEWLAKDSLWPPFVGVKHGDLHPGHILIDENQCVTGVIDWSELGIGDVSADFLSHQLLFGKEGLTKLIHAYEKAGGRTWSGMDEHIIELLTTSAITVAEYAQRSGLKDMRESAAYMLANES
G460	6	assembly	Bacillus altitudinis	GCA_007676515.1	VEKA01000002.1	Mph(L)	68.121	436	4.08e-158	MNRLELKQLVKHHGLEILENTIKINESGVDFRVAHVEDLHGDQWILRMPRRPESMKHTLQEKKTLDYISNQVHFQVPKWSIFTESLIAYKQLKGVPAASIDVEQQSYEWRFDQTNVPQAYYESLGRVLANVHSLDQQPFKTIGVDMLSAHELRGSMKQRMERVKSQYTINSSLWERWQEWLAKDSLWPPFVGVKHGDLHPGHILIDENQCVTGVIDWSEVGIGDVSADFLSHQLLFGKEGLTKLIHAYEKAGGRTWSGMDEHIIELLTTSAITVAEYAQRSGLKDMHESAAYMLANES
G461	6	assembly	Bacillus altitudinis	GCA_007681095.1	VEKH01000002.1	Mph(L)	68.121	436	4.08e-158	MNRLELKQLVKHHGLEILENTIKINESGVDFRVAHVEDLHGDQWILRMPRRPESMKHTLQEKKTLDYISNQVHFQVPKWSIFTESLIAYKQLKGVPAASIDVEQQSYEWRFDQTNVPQAYYESLGRVLANVHSLDQQPFKTIGVDMLSAHELRGSMKQRMERVKSQYTINSSLWERWQEWLAKDSLWPPFVGVKHGDLHPGHILIDENQCVTGVIDWSEVGIGDVSADFLSHQLLFGKEGLTKLIHAYEKAGGRTWSGMDEHIIELLTTSAITVAEYAQRSGLKDMHESAAYMLANES
G462	6	assembly	Bacillus safensis	GCA_000604385.1	JFBY01000024.1	Mph(L)	67.333	436	2.12e-158	MDMNRLELKQLAKHHGLEILENTMKINESGVDFRVAHVEDLHGDQWILRVPRRPESMKHTLQEKKTLDHMSKQVHFQVPKWSIFTESLIAYKQLEGVPAASIDVEKQSYVWSFDQTNVPQAYYESLGRVLASVHSLDQQPFKTIGVEMLRAHELRASMKQRMERVKSQYTINSGLWERWQEWLAKDSLWPPFVGVKHGDLHPGHILIDENQSVTGVIDWTEVGVGDVSADFLSHQLLFGKEGLTKLIHAYEKAGGRTWPGMDEHIIELLTTSAITVAEYAQRSGLKDMHEAAAYMLANES
G463	6	assembly	Bacillus aerophilus	GCA_000831655.1	JXRO01000012.1	Mph(L)	67.667	438	3.67e-159	MDMNRLELKQLVKHHGLEILENTIKINESGVDFRVAHVEDLHGDQWILRMPRRPESMKHTLQEKKTLDYISNQVHFQVPKWSIFTENLIAYKQLEGVPAASIDVEQQSYVWSFDQTNVPQAYYESLGRVLANVHSLDQQPFKTIGVEMISAHELRGSMKQRMERVNSQYTINSGLWERWQEWLAKDSLWPPFVGVKHGDLHPGHILIDENQCVTGVIDWSEVGIGDVSADFLSHQLLFGKEGLTKLIHAYEKAGGRTWSGMDEHIIELLTTSAITVAEYAQRSGLKDMHESAAYMLANES
G464	6	assembly	Bacillus safensis	GCA_000444805.1	AUYP01000026.1	Mph(L)	67.667	439	2.40e-159	MDMNRLELKQLAKHHGLEILENTMKINESGVDFRVAHVEDLHGDQWILRVPRRPESMKHTLQEKKTLDYMSKQVHFQVPKWSIFTESLIAYKQLEGVPAASIDVEKQSYVWSFDQTNVPQAYYESLGRVLANVHSLDQQPFKTIGVEMLRAHELRASMKQRMERVKSQYTINSGLWERWQEWLAKDSLWPPFVGVKHGDLHPGHILIDENQCVTGVIDWTEVGIGDVSVDFLSHQLLFGKEGLTKLIHAYEKAGGRTWPGMDEHIIELLTTSAITVAEYAQRSGLKDMHETAAYMLANES
G465	6	assembly	Bacillus sp. Root920	GCA_001429445.1	LMJV01000001.1	Mph(L)	68.000	438	6.01e-159	MDMNRLELKQLAKHHGLEILENTMKINESGVDFRVAHVEDLHGDQWILRVPRRPESMKHTLQEKKTLDHMSKQVHFQVPKWSIFTESLIAYKQLEGVPAASIDVEKQSYVWSFDQTNVPQAYYESLGRVLANVHSLDQQPFKTIGVEMLRAHELRASMKQRMERVKSQYTFNSGLWERWQAWLDKDSLWPPFVGVKHGDLHPGHILIDENQCVTGVIDWTEVGIGDVSVDFLSHQLLFGKEGLTKLIHAYEKAGGRTWPGMDEHIIELLTTSAITVAEYAQRSGLKDMHETAAYMLANES
G466	6	refseq	Bacillus safensis	GCA_002077215.1	CP018100.1	Mph(L)	67.114	432	1.36e-156	MNRLELKQLAKHHGLEILENTIKINESGVDFRVAHVEDLHGDQWILRMPRRPESMKHTLQEKKTLDHMSKQVHFQVPQWSIFTESLIAYKQLEGVPAASIDVEKQSYVWSFDQTKVPQAYYESLGRVLANVHSLDQQPFKTIGVEMLSAHELRGSMKQRMERVKSQYTINSGLWERWQEWLAKDSLWPPFVGVKHGDLHPGHILIDENQCVTGVIDWSEVGVGDVSADFLSHQLLFGKEGLTKLIHAYEKAGGRTWPGMDEHIIELLTTSAITVAEYAQRSGLKDMHETAAYMLANES
G467	6	assembly	Bacillus stratosphericus	GCA_004569515.1	SPPG01000002.1	Mph(L)	68.000	437	6.86e-159	MDMNRLELKQLAKHHGLEILENTMKINESGVDFRVAHVEDLHGDQWILRVPRRPESMKHTLQEKKTLDHMSKQVHFQVPKWSIFTESLIAYKQLEGVPAASIDVEKQSYVWSFDQTNVPQAYYESLGRVLASVHSLDQQPFKTIGVEMLRAHELRASMKQRMERVKSQYTINSGLWERWQAWLDKDSLWPPFVGVKHGDLHPGHILIDENQCVTGVIDWTEVGIGDVSADFLSHQLLFGKEGLTKLIYAYEKAGGRTWPGMDEHIIELLTTSAITVAEYAQRSGLKDMHEAAAYMLANES
G468	6	assembly	Bacillus altitudinis	GCA_000299555.1	AMDH01000009.1	Mph(L)	67.667	434	1.62e-157	MDMNRLELKQLVKHHGLEILENTIKINESGVDFRVAHVEDLHGDQWILRMPRRPESMKHTLQEKKTLDYISNQVHFQVPKWSIFTKSLIAYKQLEGVPAASIDVEQQSYEWSFDQTNVPQAYYESLGRVLANVHSLDQQPFKTIGVEMLSAHELRGSMKQRMERVKSQYTINSGLWERWQEWLAKDSLWPPFVGVKHGDLHPGHILIDENQCVTGVIDWSEVGIGDVSADFLSHQLLFGKEGLTKLIHAYEKAGGRTWSGMDEHIIELLTTSAITVAEYAQRSGLKDMYETAAYMLANES
G469	6	refseq	Bacillus pumilus	GCA_900186955.1	LT906438.1	Mph(L)	68.333	440	5.97e-160	MDMNRLELKQLANHHGLEILENTIKINESGVDFRVAHVEGLHGDQWILRMPRRPESMKHTLQEKKTLDHISRHVHFQVPKWSIFTESLIAYKQLEGVPAASIDVEQQSYVWSFDQTNVPQAYYESLGSVLANVHSLDQQPFKTLGVEMLSAHELRASMKQRMERVKSQYTINSGLWERWQAWLAKDSLWPPFVGVKHGDLHPGHILIDENQCVTGVIDWSEVGVGDVSADFLSHQLLFGKEGLTKLIHAYEKAGGRTWPGMDEHIIELLTTSAITVAEYAQRSGLKDMHETAAYMLANES
G470	6	assembly	Bacillus pumilus	GCA_000172815.1	ABRX01000001.1	Mph(L)	68.333	440	5.97e-160	MDMNRLELKQLANHHGLEILENTIKINESGVDFRVAHVEGLHGDQWILRMPRRPESMKHTLQEKKTLDHISRHVHFQVPKWSIFTESLIAYKQLEGVPAASIDVEQQSYVWSFDQTNVPQAYYESLGSVLANVHSLDQQPFKTLGVEMLSAHELRASMKQRMERVKSQYTINSGLWERWQAWLAKDSLWPPFVGVKHGDLHPGHILIDENQCVTGVIDWSEVGVGDVSADFLSHQLLFGKEGLTKLIHAYEKAGGRTWPGMDEHIIELLTTSAITVAEYAQRSGLKDMHETAAYMLANES
G471	6	assembly	Bacillus pumilus	GCA_002998365.1	PVQT01000006.1	Mph(L)	68.333	440	5.97e-160	MDMNRLELKQLANHHGLEILENTIKINESGVDFRVAHVEGLHGDQWILRMPRRPESMKHTLQEKKTLDHISRHVHFQVPKWSIFTESLIAYKQLEGVPAASIDVEQQSYVWSFDQTNVPQAYYESLGSVLANVHSLDQQPFKTLGVEMLSAHELRASMKQRMERVKSQYTINSGLWERWQAWLAKDSLWPPFVGVKHGDLHPGHILIDENQCVTGVIDWSEVGVGDVSADFLSHQLLFGKEGLTKLIHAYEKAGGRTWPGMDEHIIELLTTSAITVAEYAQRSGLKDMHETAAYMLANES
G472	6	assembly	Bacillus stratosphericus	GCA_001265125.1	LFMM01000001.1	Mph(L)	67.785	434	2.68e-157	MNRLELKQLVKHHGLEILENTIKINESGVDFRVAHVEDLHGDQWIIRMPRRPESMKHTLQEKKTLDYISNQVHFQVPKWSIFTESLIAYKQLEGVPAASIDVEQQSYEWRFDQTNVPQAYYESLGRVLANVHSLDQQPFKTIGVDMLSAHELRGSMKQRMERVKSQYTINSGLWERWQEWLAKDSLWPPFVGVKHGDLHPGHILIDENQCVTGVIDWSEVGIGDVSADFLSHQLLFGKEGLTKLIHAYEKAGGRTWSGMDEHIIELLTTSAITVAEYAQRSGLKDMHETAAYMLANES
G473	6	assembly	Bacillus altitudinis	GCA_001457015.1	KQ758577.1	Mph(L)	67.785	434	2.68e-157	MNRLELKQLVKHHGLEILENTIKINESGVDFRVAHVEDLHGDQWIIRMPRRPESMKHTLQEKKTLDYISNQVHFQVPKWSIFTESLIAYKQLEGVPAASIDVEQQSYEWRFDQTNVPQAYYESLGRVLANVHSLDQQPFKTIGVDMLSAHELRGSMKQRMERVKSQYTINSGLWERWQEWLAKDSLWPPFVGVKHGDLHPGHILIDENQCVTGVIDWSEVGIGDVSADFLSHQLLFGKEGLTKLIHAYEKAGGRTWSGMDEHIIELLTTSAITVAEYAQRSGLKDMHETAAYMLANES
G474	6	assembly	Bacillus altitudinis	GCA_001543165.1	CP014165.1	Mph(L)	67.785	434	2.68e-157	MNRLELKQLVKHHGLEILENTIKINESGVDFRVAHVEDLHGDQWIIRMPRRPESMKHTLQEKKTLDYISNQVHFQVPKWSIFTESLIAYKQLEGVPAASIDVEQQSYEWRFDQTNVPQAYYESLGRVLANVHSLDQQPFKTIGVDMLSAHELRGSMKQRMERVKSQYTINSGLWERWQEWLAKDSLWPPFVGVKHGDLHPGHILIDENQCVTGVIDWSEVGIGDVSADFLSHQLLFGKEGLTKLIHAYEKAGGRTWSGMDEHIIELLTTSAITVAEYAQRSGLKDMHETAAYMLANES
G475	6	assembly	Bacillus altitudinis	GCA_002571755.1	NVJA01000042.1	Mph(L)	67.785	434	2.68e-157	MNRLELKQLVKHHGLEILENTIKINESGVDFRVAHVEDLHGDQWIIRMPRRPESMKHTLQEKKTLDYISNQVHFQVPKWSIFTESLIAYKQLEGVPAASIDVEQQSYEWRFDQTNVPQAYYESLGRVLANVHSLDQQPFKTIGVDMLSAHELRGSMKQRMERVKSQYTINSGLWERWQEWLAKDSLWPPFVGVKHGDLHPGHILIDENQCVTGVIDWSEVGIGDVSADFLSHQLLFGKEGLTKLIHAYEKAGGRTWSGMDEHIIELLTTSAITVAEYAQRSGLKDMHETAAYMLANES
G476	6	assembly	Bacillus altitudinis	GCA_003049175.1	QAWE01001108.1	Mph(L)	67.785	434	2.68e-157	MNRLELKQLVKHHGLEILENTIKINESGVDFRVAHVEDLHGDQWIIRMPRRPESMKHTLQEKKTLDYISNQVHFQVPKWSIFTESLIAYKQLEGVPAASIDVEQQSYEWRFDQTNVPQAYYESLGRVLANVHSLDQQPFKTIGVDMLSAHELRGSMKQRMERVKSQYTINSGLWERWQEWLAKDSLWPPFVGVKHGDLHPGHILIDENQCVTGVIDWSEVGIGDVSADFLSHQLLFGKEGLTKLIHAYEKAGGRTWSGMDEHIIELLTTSAITVAEYAQRSGLKDMHETAAYMLANES
G477	6	assembly	Bacillus altitudinis	GCA_003064485.1	QCWN01000026.1	Mph(L)	67.785	434	2.68e-157	MNRLELKQLVKHHGLEILENTIKINESGVDFRVAHVEDLHGDQWIIRMPRRPESMKHTLQEKKTLDYISNQVHFQVPKWSIFTESLIAYKQLEGVPAASIDVEQQSYEWRFDQTNVPQAYYESLGRVLANVHSLDQQPFKTIGVDMLSAHELRGSMKQRMERVKSQYTINSGLWERWQEWLAKDSLWPPFVGVKHGDLHPGHILIDENQCVTGVIDWSEVGIGDVSADFLSHQLLFGKEGLTKLIHAYEKAGGRTWSGMDEHIIELLTTSAITVAEYAQRSGLKDMHETAAYMLANES
G478	6	assembly	Bacillus altitudinis	GCA_003160715.1	QGGD01000109.1	Mph(L)	67.785	434	2.68e-157	MNRLELKQLVKHHGLEILENTIKINESGVDFRVAHVEDLHGDQWIIRMPRRPESMKHTLQEKKTLDYISNQVHFQVPKWSIFTESLIAYKQLEGVPAASIDVEQQSYEWRFDQTNVPQAYYESLGRVLANVHSLDQQPFKTIGVDMLSAHELRGSMKQRMERVKSQYTINSGLWERWQEWLAKDSLWPPFVGVKHGDLHPGHILIDENQCVTGVIDWSEVGIGDVSADFLSHQLLFGKEGLTKLIHAYEKAGGRTWSGMDEHIIELLTTSAITVAEYAQRSGLKDMHETAAYMLANES
G479	6	assembly	Bacillus sp. nio	GCA_900094985.1	FMAS01000002.1	Mph(L)	67.785	434	2.68e-157	MNRLELKQLVKHHGLEILENTIKINESGVDFRVAHVEDLHGDQWIIRMPRRPESMKHTLQEKKTLDYISNQVHFQVPKWSIFTESLIAYKQLEGVPAASIDVEQQSYEWRFDQTNVPQAYYESLGRVLANVHSLDQQPFKTIGVDMLSAHELRGSMKQRMERVKSQYTINSGLWERWQEWLAKDSLWPPFVGVKHGDLHPGHILIDENQCVTGVIDWSEVGIGDVSADFLSHQLLFGKEGLTKLIHAYEKAGGRTWSGMDEHIIELLTTSAITVAEYAQRSGLKDMHETAAYMLANES
G480	6	assembly	Bacillus sp. LNXM10	GCA_002998615.1	PVRD01000001.1	Mph(L)	67.667	440	9.45e-160	MNMNRLELKQLANHHGLEILENTIKINESGVDFRVAHVEDLHGDQWILRMPRRPESMKHTLQEKKTLDHISKQVHFQVPQWSIFTESLIAYKQLEGVPAASIDVEKQSYVWSFDQTNVPQAYYESLGRVLANVHSLDQQPFKTIGVEMLSAHELRASMKQRMERVKSQYTINSGLWERWQEWLAKDSLWPPFVGVKHGDLHPGHILIDENQCVTGVIDWSEVGVGDVSADFLSHQLLFGKEGLTKLIHAYEKAGGRTWSRMDEHIIELLATSAITVAEYAQRSGLKDMHQTAAYMLANES
G481	6	refseq	Bacillus pumilus	GCA_001704975.1	CP016784.1	Mph(L)	67.114	432	5.90e-157	MNRLELKQLANHHGLEILENTIKINESGVDFRVAHVEDLHGDQWILRMPRRPESMKHTLQEKKTLDHISKQVHFQLPKWSIFTESLIAYKQLEGVPAASIDVEQQSYVWSFDQTNVPQAYYESLGRVLANVHSLDQQAFKTIGVEMLSAHELRGSMKQRMERVKSQYAINSGLWERWQEWLAKDSLWPPFVGVKHGDLHPGHILIDENQCVTGVIDWSEVGVGDVSADFLSHQLLFGKEGLTKLIHAYEKAGGRTWPGMDEHIIELLATSAITVAEYAQRSGLKDMHQTAAYMLANES
G482	6	assembly	Bacillus sp. NMCC4	GCA_002998555.1	PVRA01000006.1	Mph(L)	67.114	432	5.90e-157	MNRLELKQLANHHGLEILENTIKINESGVDFRVAHVEDLHGDQWILRMPRRPESMKHTLQEKKTLDHISKQVHFQLPKWSIFTESLIAYKQLEGVPAASIDVEQQSYVWSFDQTNVPQAYYESLGRVLANVHSLDQQAFKTIGVEMLSAHELRGSMKQRMERVKSQYAINSGLWERWQEWLAKDSLWPPFVGVKHGDLHPGHILIDENQCVTGVIDWSEVGVGDVSADFLSHQLLFGKEGLTKLIHAYEKAGGRTWPGMDEHIIELLATSAITVAEYAQRSGLKDMHQTAAYMLANES
G483	6	assembly	Bacillus sp. GBSW19	GCA_002998655.1	PVRF01000001.1	Mph(L)	67.114	432	5.90e-157	MNRLELKQLANHHGLEILENTIKINESGVDFRVAHVEDLHGDQWILRMPRRPESMKHTLQEKKTLDHISKQVHFQLPKWSIFTESLIAYKQLEGVPAASIDVEQQSYVWSFDQTNVPQAYYESLGRVLANVHSLDQQAFKTIGVEMLSAHELRGSMKQRMERVKSQYAINSGLWERWQEWLAKDSLWPPFVGVKHGDLHPGHILIDENQCVTGVIDWSEVGVGDVSADFLSHQLLFGKEGLTKLIHAYEKAGGRTWPGMDEHIIELLATSAITVAEYAQRSGLKDMHQTAAYMLANES
G484	6	assembly	Bacillus pumilus	GCA_003034105.1	MULS01000002.1	Mph(L)	67.114	432	5.90e-157	MNRLELKQLANHHGLEILENTIKINESGVDFRVAHVEDLHGDQWILRMPRRPESMKHTLQEKKTLDHISKQVHFQLPKWSIFTESLIAYKQLEGVPAASIDVEQQSYVWSFDQTNVPQAYYESLGRVLANVHSLDQQAFKTIGVEMLSAHELRGSMKQRMERVKSQYAINSGLWERWQEWLAKDSLWPPFVGVKHGDLHPGHILIDENQCVTGVIDWSEVGVGDVSADFLSHQLLFGKEGLTKLIHAYEKAGGRTWPGMDEHIIELLATSAITVAEYAQRSGLKDMHQTAAYMLANES
G485	6	assembly	Bacillus pumilus	GCA_001286985.1	CYHK01000062.1	Mph(L)	66.333	427	7.00e-155	MDMNRLELKQLANHHGLEISENTIKINESGVDFRVAHVEDSNGVKWILRVPRRPESMKHTLQEKRTLDHISKKVKFQIPQWSIFTESLIAYKQLEGVPAASIDVEKQSYVWSFDSTNVPQVYYESLGRVLANVHSLDQQPFKTIGVEMLSAHELRGSMKQRMELVKSQYTINSGLWERWQEWLAKDSLWPPFVGVKHGDLHPGHILIDENHCVTGVIDWSEVGVGDVSADFLSHQLLFGTEGLTKLIHAYEKAGGRTWHGMDEHIIELLTTSAITVAEYAQRSGLKDMHEAAAYMLANES
G486	6	assembly	Bacillus safensis	GCA_003610615.1	RAQE01000006.1	Mph(L)	66.333	431	2.32e-156	MNMNRLELKQLANHHGLEISENTIKINESGVDFRVAHVEDLHGDQWILRVPRRPESMKHTLQEKKTLDHMSKQVHFQVPQWSIFTESLIAYKQLEGVPSASIDVEKQSYVWSFDQTKVPQAYYESLGRVLANVHSLDQQPFKTIGVEMLSAHELRGSMKQRMERVKSQYTINSGLWERWQEWLAKDSLWPPFVGVKHGDLHPGHILIDENQCVTGVIDWSEVGVGDVSADFLSHQLLFGKEGLTKLIHAYEKAGGRTWSGMDEHIIELLTTSAITVAEYAQRSGLKDMHETAAYMLANES
G487	6	assembly	Bacillus pumilus	GCA_007679395.1	VEGM01000001.1	Mph(L)	68.000	434	1.20e-157	MDMNRLELKQLAKHHGLEILEDTIKINESGVDFRVAHVEDIHGDQWILRMPRRPESMIHTLQEKKTLDHMSKQVHFQVPNWSIFTESLIAYKQLEGVPAASIDVEQQSYVWSFDQTNVPQAYYESLGSVLANVHSLDQQPFKTIGVEMLSAHELRESMKQRMERVKSQYTINSDLWERWQEWLAKDSLWPPFVGVKHGDLHPGHILIDENQCVTGVIDWSEVGIGDVSADFLSHQLLFGKEGLTKLIHAYKKAGGRTWPGMDEHIIELLTTSAITVAEYAQRSGLKDMHETAAYMLANES
G488	6	assembly	Bacillus sp. I	GCA_001974945.1	LZRW01000044.1	Mph(L)	66.107	427	7.22e-155	MNRLELKQLANHHGLDISENTIKINESGVDFRVAHVEDLHGDQWILRVPRRPESMKHTLQEKKTLDHMSKQVHFQVPQWSIFSESLIAYKQLEGVPAASIDVEKESYVWSFDQTKVPQAYYESLGRVLANVHSLDQQPFKTIGVEMLSAHELRGSMKQRMERVKSQYTINSGLWERWQEWLAKDSLWPPFVGVKHGDLHPGHILIDENQCVTGVIDWSEVGVGDVSADFLSHQLLFGKEGLTKLIHAYEKAGGRTWPGMDEHIIELLTTSAITVAEYAQRSGLKDMHETAAYMLANES
G489	6	assembly	Bacillus sp. LNXM12	GCA_003004355.1	PVWY01000001.1	Mph(L)	67.333	437	1.74e-158	MNMNRLDLKQLANHHGLEILENTIKINESGVDFRVAHVEDLHGDQWILRVPRRPESMKHTLQEKKTLDHISKQVQFQVPQWSIFTESLIAYKQLEGVPAASIDVEKQSYVWSFDQTNVPQAYYESLGRVLANVHSLDQQPFKTLGVEMLSAHELRESMKQRMERVKSQYTINSGLWERWQAWLAKDSLWPPFVGVKHGDLHPGHILIDENQCVTGVIDWSEVGVGDVSADFLSHQLLFGKEGLTKLIHAYEKAGGRTWPGMDEHIIELLTTSAITVAEYAQRSGLKDMHETAAYMLANES
G490	6	assembly	Bacillus sp. LNXM12	GCA_003004375.1	PVWX01000003.1	Mph(L)	67.333	437	1.74e-158	MNMNRLDLKQLANHHGLEILENTIKINESGVDFRVAHVEDLHGDQWILRVPRRPESMKHTLQEKKTLDHISKQVQFQVPQWSIFTESLIAYKQLEGVPAASIDVEKQSYVWSFDQTNVPQAYYESLGRVLANVHSLDQQPFKTLGVEMLSAHELRESMKQRMERVKSQYTINSGLWERWQAWLAKDSLWPPFVGVKHGDLHPGHILIDENQCVTGVIDWSEVGVGDVSADFLSHQLLFGKEGLTKLIHAYEKAGGRTWPGMDEHIIELLTTSAITVAEYAQRSGLKDMHETAAYMLANES
G491	6	assembly	Bacillus sp. ru9509.4	GCA_900119345.1	FPJL01000005.1	Mph(L)	67.667	436	2.26e-158	MDMNRLELKQLVKHHGLEILENTIKINESGVDFRVAHVEDLHGDQWILRMPRRPESMKHTLQEKKTLDYISNQVHFQVPKWSIFTENLIAYKQLEGVPAASIDVEQQSYVWSFDQTNVPQAYYESLGRVLANVHSLDQQPFKTIGVEMISAHELRGSMKQRMECVKSQYTINSGLWERWQEWLAKDSLWPPFVGVKHGDLHPGHILIDENQCVTGVIDWSEVGIGDVSADFLSHQLLFGKEGLTKLIHAYEKAGGRTWSGMDEHIIELLTTSAITVAEYAQRSGLKDMHESAEYMLANES
G492	6	assembly	Bacillus sp. RU27A	GCA_900188195.1	FZOE01000005.1	Mph(L)	67.667	436	2.26e-158	MDMNRLELKQLVKHHGLEILENTIKINESGVDFRVAHVEDLHGDQWILRMPRRPESMKHTLQEKKTLDYISNQVHFQVPKWSIFTENLIAYKQLEGVPAASIDVEQQSYVWSFDQTNVPQAYYESLGRVLANVHSLDQQPFKTIGVEMISAHELRGSMKQRMECVKSQYTINSGLWERWQEWLAKDSLWPPFVGVKHGDLHPGHILIDENQCVTGVIDWSEVGIGDVSADFLSHQLLFGKEGLTKLIHAYEKAGGRTWSGMDEHIIELLTTSAITVAEYAQRSGLKDMHESAEYMLANES
G493	6	assembly	Bacillus stratosphericus	GCA_001038775.1	LDWU01000002.1	Mph(L)	68.456	435	8.88e-158	MNRLELKQLVKHHGLEILENTIKINESGVDFRVAHVEDIHGDQWILRMPRRPESMKHTLPEKKTLDYISNQVHFQVPKWSIFTESLIAYKQLEGVPAASIDVEQQSYVWSFDPTNVPQAYYESLGNVLANVHSLDQQPFKTIGVEMLSAHELRESMKQRMERVKSQYTINSGLWERWQEWLAKDSLWPPFVGVKHGDLHPGHILIDENQCVTGVIDWSEVGIGDVSADFLSHQLLFGKEGLTKLIHAYEKAGGRTWSGMDEHIIELLTTSAITVAEYAQRSGLKDMHESAAYMLANES
G494	6	assembly	Bacillus stratosphericus	GCA_001038915.1	LDWL01000013.1	Mph(L)	68.456	435	8.88e-158	MNRLELKQLVKHHGLEILENTIKINESGVDFRVAHVEDIHGDQWILRMPRRPESMKHTLPEKKTLDYISNQVHFQVPKWSIFTESLIAYKQLEGVPAASIDVEQQSYVWSFDPTNVPQAYYESLGNVLANVHSLDQQPFKTIGVEMLSAHELRESMKQRMERVKSQYTINSGLWERWQEWLAKDSLWPPFVGVKHGDLHPGHILIDENQCVTGVIDWSEVGIGDVSADFLSHQLLFGKEGLTKLIHAYEKAGGRTWSGMDEHIIELLTTSAITVAEYAQRSGLKDMHESAAYMLANES
G495	6	assembly	Bacillus stratosphericus	GCA_001043535.1	LDUH01000029.1	Mph(L)	68.456	435	8.88e-158	MNRLELKQLVKHHGLEILENTIKINESGVDFRVAHVEDIHGDQWILRMPRRPESMKHTLPEKKTLDYISNQVHFQVPKWSIFTESLIAYKQLEGVPAASIDVEQQSYVWSFDPTNVPQAYYESLGNVLANVHSLDQQPFKTIGVEMLSAHELRESMKQRMERVKSQYTINSGLWERWQEWLAKDSLWPPFVGVKHGDLHPGHILIDENQCVTGVIDWSEVGIGDVSADFLSHQLLFGKEGLTKLIHAYEKAGGRTWSGMDEHIIELLTTSAITVAEYAQRSGLKDMHESAAYMLANES
G496	6	assembly	Bacillus sp. LK10	GCA_001043795.1	LDUQ01000022.1	Mph(L)	68.456	435	8.88e-158	MNRLELKQLVKHHGLEILENTIKINESGVDFRVAHVEDIHGDQWILRMPRRPESMKHTLPEKKTLDYISNQVHFQVPKWSIFTESLIAYKQLEGVPAASIDVEQQSYVWSFDPTNVPQAYYESLGNVLANVHSLDQQPFKTIGVEMLSAHELRESMKQRMERVKSQYTINSGLWERWQEWLAKDSLWPPFVGVKHGDLHPGHILIDENQCVTGVIDWSEVGIGDVSADFLSHQLLFGKEGLTKLIHAYEKAGGRTWSGMDEHIIELLTTSAITVAEYAQRSGLKDMHESAAYMLANES
G497	6	assembly	Bacillus pumilus	GCA_001468935.1	LHCE01000009.1	Mph(L)	67.785	436	2.19e-158	MNRLDLKQLANHHGLEILENTIKINESGVDFRVAHVEDLHGDQWILRVPRRPESMKHTLQEKKTLDHISKQVQFQVPQWSIFTESLIAYKQLEGVPAASIDVEKQSYVWSFDQTNVPQAYYESLGRVLANVHSLDQQPFKTLGVEMLSAHELRESMKQRMERVKSQYTINSGLWERWQAWLAKDSLWPPFVGVKHGDLHPGHILIDENQCVTGVIDWSEVGVGDVSADFLSHQLLFGKEGLTKLIHAYEKAGGRTWPGMDEHIIELLTTSAITVAEYAQRSGLKDMHETAAYMLANES
G498	6	assembly	Bacillus sp. MZGC1	GCA_002998605.1	PVRE01000002.1	Mph(L)	67.785	436	2.19e-158	MNRLDLKQLANHHGLEILENTIKINESGVDFRVAHVEDLHGDQWILRVPRRPESMKHTLQEKKTLDHISKQVQFQVPQWSIFTESLIAYKQLEGVPAASIDVEKQSYVWSFDQTNVPQAYYESLGRVLANVHSLDQQPFKTLGVEMLSAHELRESMKQRMERVKSQYTINSGLWERWQAWLAKDSLWPPFVGVKHGDLHPGHILIDENQCVTGVIDWSEVGVGDVSADFLSHQLLFGKEGLTKLIHAYEKAGGRTWPGMDEHIIELLTTSAITVAEYAQRSGLKDMHETAAYMLANES
G499	6	assembly	Bacillus sp. GBSW2	GCA_002998675.1	PVRC01000002.1	Mph(L)	67.785	436	2.19e-158	MNRLDLKQLANHHGLEILENTIKINESGVDFRVAHVEDLHGDQWILRVPRRPESMKHTLQEKKTLDHISKQVQFQVPQWSIFTESLIAYKQLEGVPAASIDVEKQSYVWSFDQTNVPQAYYESLGRVLANVHSLDQQPFKTLGVEMLSAHELRESMKQRMERVKSQYTINSGLWERWQAWLAKDSLWPPFVGVKHGDLHPGHILIDENQCVTGVIDWSEVGVGDVSADFLSHQLLFGKEGLTKLIHAYEKAGGRTWPGMDEHIIELLTTSAITVAEYAQRSGLKDMHETAAYMLANES
G500	6	assembly	Bacillus sp. NMTD17	GCA_002998735.1	PVRH01000002.1	Mph(L)	67.785	436	2.19e-158	MNRLDLKQLANHHGLEILENTIKINESGVDFRVAHVEDLHGDQWILRVPRRPESMKHTLQEKKTLDHISKQVQFQVPQWSIFTESLIAYKQLEGVPAASIDVEKQSYVWSFDQTNVPQAYYESLGRVLANVHSLDQQPFKTLGVEMLSAHELRESMKQRMERVKSQYTINSGLWERWQAWLAKDSLWPPFVGVKHGDLHPGHILIDENQCVTGVIDWSEVGVGDVSADFLSHQLLFGKEGLTKLIHAYEKAGGRTWPGMDEHIIELLTTSAITVAEYAQRSGLKDMHETAAYMLANES
G501	6	assembly	Bacillus altitudinis	GCA_007681245.1	VEKQ01000005.1	Mph(L)	67.450	429	1.90e-155	MNRLELKQLVKHHELEILENTIKINESGVDFRVAHVEDLHGDQWILRMPRRPESMKHTLQEKKTLDYISNQVHFQVPKWSIFTESLIAYKQLEGVPAASIDVEQQSYEWRFDQTNVPQAYYESLGRVLANVHSLDQQPFKTIGVDMLSAHELRGSMKQRMERVKSQYTINSGLWERWQEWLAKDSLWPPFVGVKHGDLHPGHILIDENQCVTGVIDWSEVGIGDVSADFLSHQLLFGKEGLTKLIHAYEKAGGRTWSGMDEHIIELLTTSAITVAEYAQRSGLKDMRESAAYMLANES
G502	6	assembly	Bacillus altitudinis	GCA_007681345.1	VEKT01000005.1	Mph(L)	67.450	429	1.90e-155	MNRLELKQLVKHHELEILENTIKINESGVDFRVAHVEDLHGDQWILRMPRRPESMKHTLQEKKTLDYISNQVHFQVPKWSIFTESLIAYKQLEGVPAASIDVEQQSYEWRFDQTNVPQAYYESLGRVLANVHSLDQQPFKTIGVDMLSAHELRGSMKQRMERVKSQYTINSGLWERWQEWLAKDSLWPPFVGVKHGDLHPGHILIDENQCVTGVIDWSEVGIGDVSADFLSHQLLFGKEGLTKLIHAYEKAGGRTWSGMDEHIIELLTTSAITVAEYAQRSGLKDMRESAAYMLANES
G503	6	assembly	Bacillus altitudinis	GCA_007681425.1	VEKY01000013.1	Mph(L)	67.450	429	1.90e-155	MNRLELKQLVKHHELEILENTIKINESGVDFRVAHVEDLHGDQWILRMPRRPESMKHTLQEKKTLDYISNQVHFQVPKWSIFTESLIAYKQLEGVPAASIDVEQQSYEWRFDQTNVPQAYYESLGRVLANVHSLDQQPFKTIGVDMLSAHELRGSMKQRMERVKSQYTINSGLWERWQEWLAKDSLWPPFVGVKHGDLHPGHILIDENQCVTGVIDWSEVGIGDVSADFLSHQLLFGKEGLTKLIHAYEKAGGRTWSGMDEHIIELLTTSAITVAEYAQRSGLKDMRESAAYMLANES
G504	7	assembly	Lentzea aerocolonigenes	GCA_000955955.1	JYJG01000326.1	Mph(C)	32.364	161	1.09e-50	LTEIHDIAQAMGLRPGSLVESGGDFRVLHALDAQGDPWILRQPRREWALKRMGPERALLDLVADRVPVPVPRWLPEHQDIAVYRALPGERNDEPSDEYFEDVARFLAALHAISQEEAARTGVEMRLPDEIRSTIARKIHRARAELALSDELWRYWQAWLDDDSTWPPRSVVAHADICPANTLVDNGRLSGVIDWTDSLFGDPAADFRRLVKQFGRLDELVEAYARHGGLVWPGMRRHVEERIRMAPVDSGLYGVDSGQDRYVTSALERLALLRPPAG
G505	7	assembly	Lentzea aerocolonigenes	GCA_000722255.1	KL590507.1	Mph(M)	32.069	161	1.14e-50	LTEIGDIALAMGLRPGSLVESGGDFLVLHATDADGDAWILRQPRREWALKRMGPERALPDLVADRVPAPVPRWLPEHRDVAVYRALPGDRADEPSDEYFEDVAGFLAALHAIPLDEASRTGVQLRTPEEIRSIIAHKIHRARAELGLSDRLWLHWQEWLEDDSPWPPRSVVAHADISPSNTLVDNGKLSGVIDWTDSLVGDPAADFRRLVQKFGRLDELLDAYERHGGVTWPGMRRHIEERSRMAPVDSGLYGIDSGQDRYVRSALERLEVLCPPTA
G506	7	assembly	Lentzea terrae	GCA_003265345.1	QFWW01000020.1	Mph(A)	34.028	158	2.47e-49	LTELPGIAAELGLRPGELVDTGGDFLVLHALDAGGAAWILRQPRRGWVLRRMGPERALLDLVADRVPVPVPRWRPEVRDIAVYRALPGECPDEPTDEYFEDVARFLAALHAIPLEDAVRTGVEVRLPGEIRAAIARKIHRARTELGLSDELWRYWQAWLDDDSTWPPRSVVAHADISPANTLVHNGKLSGVIDWTDSLVGDPAADFRRLVKQFGRLDSLIDAYERHGGIAWPGMRRYVEERVRMAPVDSGLYGIDSGQDRYVKSAVERLAGLQPPGHQAR
G507	7	assembly	Lentzea kentuckyensis	GCA_002150765.1	MUYM01000261.1	Mph(M)	32.872	164	7.45e-52	LTDLNELATELGLRPVEFATTGADFLVLHAEDADGAGWILRAPRRDWPLKCMGPERALLDLVADRVPVAVPRWLPEVEHVAVYRKLPGDISENPPERYFEDVARFLAALHAVPQDEAARTGVEVRQPDAIRETIARKIHRARAELGLPDAWWHHWQEWLGDDEPWPPWSLLVHADIKPANTLVHDGRLSGVIDWTDALVGDPGADFRRLVQRFGRLDELLEAYERHGGRTWPGMRRHVEERVRMAPVDSGLYGIDSGQDHYVRTAVQRLALVRPGG
G508	8	assembly	Streptomyces violaceusniger	GCA_001509775.1	LLZJ01000387.1	Mph(K)	35.959	184	3.19e-59	MEASALSVPHLVDHAVRHGIAVVPGSAVVDESGWDFRVVHCRDEHGREWILRSPRRAQVVAPAAAEDRLLRLLRDRLPTRIPEWRVHTPEFTAYPRLPGTAAGAEDPHSLRYRWAVDPLGPAAEYLGPLAGVLVSLHALPPATAGLPDTAPDRPRERVARQLHEAHAAFGLSPGRRAHWLRWLEDDYGWPTATVPVHGDVHPGHTLVSRRPGGGARLEGLLDWTNARVDDPAADFVDLYYAGGPAVLDALLAAYRGQGGTVREGMREHIVELGDFLWVRVALLGLRTNRPHLVTTARARLRELGTVP
G509	8	assembly	Streptomyces sp. DASNCL29	GCA_005938145.1	VCNB01000001.1	Mph(K)	34.323	180	1.95e-57	MEASALSVPQLVDRAVRHGIAVVPGSAVVDESGWDFRVVHCRDEHGRKWILRSPRRAQVVAPAAAEARLLRLLRDRLPIRIPEWRVHTPEFTAYPRLPGKAAGAEDPRSLRYHWAVDPLDPATEYLGPLAGVLVSLHALPPTTAGLPDTGPYRARERIARQLHEAQAAFGLPAGHRAHWSRWLENDYGWPTATVPVHGDVHPGHTLVSRRPGGGVRLAGLLDWTNARADDPAADFVDLYHAGGPAVLDALLAAYRAQGGTVREGMREHIAELGDFLWVRVALLGLRTDRPHLVATARARLRELGTVS
G510	8	assembly	NA	GCA_002154275.1	MUBN01000019.1	Mph(K)	35.959	183	8.04e-59	MEASALSVPHLVDHAVRHGIAVVPGSAVVDESGWDFRVVHCRDEHGREWILRSPRRAQVVAPAAAEDRLLRRLRDRLPTRIPEWRVHTPEFTAYPRLPGTAAGAEDPHSLRYRWAVDPLGPAAEYLGPLAGVLVSLHALPPATAGLPDTAPDRPRERVARQLHEAHAAFGLSPGRRAHWLRWLEDDYGWPTATVPVHGDVHPGHTLVSRRSGGGARLEGLLDWTNARVDDPAADFVDLYYAGGPAVLDALLAAYRGQGGTVREGMREHIVELGDFLWVRVALLGLRTNRPHLVTTARARLRELGTVP
G511	8	assembly	Streptomyces sp. WAC05858	GCA_003949695.1	RPRR01000006.1	Mph(K)	35.616	183	7.38e-59	MEASALSVPHLVDHAVRHGIAVVPGSAVVDESGWDFRVVHCRDEHGREWILRSPRRAQVVAPAAAEDRLLRLLRDRLPTRIPEWRVHTPEFTAYPRLPGTAAGAEDPHSLRYRWAVDPLGPAAEYLGPLAGVLVSLHALPPATAGLPDPAPDQPRERVARQLHEAHAAFGLSPGRRAHWLRWLEDDYGWPTATVPVHGDVHPGHTLVSRRPGGGARLEGLLDWTNARVDDPAADFVDLYYAGGPAVLDALLAAYRGQGGTVREGMREHIVELGDFLWVRVALLGLRTNRPHLVTTARARLRELGTVP
G512	8	assembly	Streptomyces rapamycinicus	GCA_000418455.1	CP006567.1	Mph(K)	35.314	180	1.12e-57	MEASALSVPQLVDHAVRHGIAVAPGSAVVDESGWDFRVVHCRDEHGGEWILRSPRRAQVVAPAAAEARLLRLLRDRLPTRIPEWRVHTPEFTAYPRLPGTAAGAEDPRSLRYRWAVDPLDPAAEYLGPLAGVLVSLHALPPATAGLPDTAPDRPRERVARQLHAAHAAFGLPPGRRAHWLRWLEDDYGWPTATVPVHGDVHPGHTLVSPRPGRGLRLAGLLDWTNARVDDPAADFVDLYYAGGPAVLDALLAAYRGQGGTVREGMREHIVELGDFLWVRVALRGLRTDRPHLVTTARARLRELGTVS
G513	8	assembly	Streptomyces rapamycinicus	GCA_003675955.1	QYCY01000001.1	Mph(K)	35.314	180	1.12e-57	MEASALSVPQLVDHAVRHGIAVAPGSAVVDESGWDFRVVHCRDEHGGEWILRSPRRAQVVAPAAAEARLLRLLRDRLPTRIPEWRVHTPEFTAYPRLPGTAAGAEDPRSLRYRWAVDPLDPAAEYLGPLAGVLVSLHALPPATAGLPDTAPDRPRERVARQLHAAHAAFGLPPGRRAHWLRWLEDDYGWPTATVPVHGDVHPGHTLVSPRPGRGLRLAGLLDWTNARVDDPAADFVDLYYAGGPAVLDALLAAYRGQGGTVREGMREHIVELGDFLWVRVALRGLRTDRPHLVTTARARLRELGTVS
G514	8	assembly	Streptomyces antimycoticus	GCA_005405925.1	BJHV01000001.1	Mph(K)	35.959	184	3.67e-59	MEASALSVPHLVDHAVRHGIAVVPGSAVVDESGWDFRVVHCRDEHGREWILRSPRRAQVVAPAAAEDRLLRLLRDRLPTRIPEWRVHTPEFTAYPRLPGTAAGAEDPHSLRYRWAVDPLDPAAEYLGPLAGVLVSLHALPPATAGLPDTAPDRPRERVARQLHEAHAAFGLSPGRRAHWLRWLEDDYGWPTATVPVHGDVHPGHTLVCRRPGGGARLAGLLDWTNARVDDPAADFVDLYYAGGPAVLDALLAAYRGQGGTVREGMREHIVELGDFLWVRVALLGLRTNRPHLVTTARARLRELGTVP
G515	9	assembly	Sorangium cellulosum	GCA_001589205.1	JEMC01001241.1	Mph(I)	41.156	229	1.97e-76	MTERSNTPSTPSPSPSSFAPIDSVGALLDAARREGLRLVASHEGFDQTGLDFLAVHAHDEEGVPWIVRTPRRAAVVEAARVEARVLALVRGRLPVAVPDWRVHTDQVIAYPRLGDVPAITIDPEAGVRWSRVDPAAPSEAFIASVADALAALQRVDVAAIAAAGVPVKSIDETRQLHARAMDETRAALSPPDALWARWQRWLANDAVWPRHLALVHGDLHPGHMLLDEGGRLTGILDWTEAHLGDPSVDFALFAGAFSKAAFDACIARFEAAGGATWAGLAAHAQERWAAWPAMAAKWGMDTGNEGVIAHARSMLAQIAAEGR
G516	9	refseq	Sorangium cellulosum	GCA_000418325.1	CP003969.1	Mph(I)	42.177	232	1.28e-77	MTERTQPPSPSPSSFAPIDSVAALLDAARREGLRLVASQEGFDQSGLDFLAVHARDEEGVPWIVRTPRRAAVVEAARVEARVLALVRGRLPVAVPDWRVHTDQVIAYPRLVDVPAITFDPEAGMRWNRVDPAAPSEAFIASVADALAALQRVDVAAIAAAGVPVKSIDDTRQLHARAMDETRAALSPPDALWARWQRWLANDAIWPRHLALVHGDLHPGHMLLDEGGRLTGILDWTEAHLGDPSVDFALLAGAFSKAAFDACVARFEAAGGATWPGFAAHAQERWAAWPAMAAKWGMDTGNEGVIAHARSMLGQIAAEGGGAVQGAG
G517	9	refseq	Sorangium cellulosum	GCA_004135735.1	CP012670.1	Mph(I)	41.497	232	1.14e-77	MTEHHGLSSTNSCSSSSFEPLDSVGALLEAARREGLRLTTSQTELDQTGLDFLVVHATDEAGVPWIVRAPRRRAVVEAARVEARVLSLVRPRLPVAVPDWRVHTDHVIAYPRLGDVPAVTVDPAAGVRWNRVDPAAPSAAFIASMAGALAALQRVDAASIERAGVPVKPIDDARQALAKAMDETRAVLAPPDALWARWHRWLDDDAVWPRHLALVHGDLHAGHMLVDEGGRLTGILDWTEAHLGDPSIDFALFVGTFGKAALDACIARFEAAGGRVWPGLAFHAGERWAAFPALGAMWGIESGNEGVIEQVRSMLGTIAAESG
G518	9	assembly	Polyangium sp. SDU3	GCA_005144635.1	SSMR01000005.1	Mph(I)	39.932	224	1.37e-74	MTEGNHFSSAGSSSFAPLDSTGALLEAARREGLRLVTPQTELDQTGLDFLVVHAHDEEGVPWVVRTPRRMAVVASARVEARVLALVRPHLPVAVPHWRVHTDQVIAYPRLGDIPAISVDPAVGVVWNRIDPKAPSPVFLDSYASALAALQRIDRRAVEEAGVPIKTIDELRQLQARAMDETRALLSPSEEIWARWQRWLANDAIWPRHLAMVHGDLHAGHLLLAEDGRLTGILDWTEAHFGDPSLDWALFFGMFGKDALDACIARFEAAGGVTWPGLAAHAAERWVAFPALAAKWAIDTDNQGVIEHARGMLATTAAETT
G519	9	refseq	Sorangium cellulosum	GCA_004135755.1	CP012672.1	Mph(I)	41.837	235	9.90e-79	MTERSSTPSTPSTSPSFAPIDSVGALLEAARREGLRLVASHEGFDQTGLDFLAVHARDEEGVPWIVRTPRRAAVVEAARVEARVLALVRGRLPVAVPDWRVHTDQVIAYPRLGDVPAVTFVPEAGVRWNRVDPAAPSEAFIASMADALAALQRVDVEAIAAAGVPVKSIDDARQLHARAMDETRAALSPPDALWARWQRWLANDAVWPRHLALVHGDLHPGHMLLDEGGRLTGILDWTEAHLGDPSVDFALFAGAFSKAAFDACIARFEAAGGATWPGLAAHAQERWAAWPAMAAKWGMDTGNEGVIAHARSMLAQIAAEGR
G520	9	assembly	Sorangium cellulosum	GCA_001589215.1	JEME01002047.1	Mph(I)	42.517	237	2.32e-79	MTERTQPPSPSSFAPIDSVGALLDAARREGLRLVPSHEGFDQSGLDFLAVHARDEEGVPWIVRTPRRAAVVEAARVEARVLALVRGRLPVAVPDWRVHTDQVIAYPRLGDVPAITIDPEAGVRWNRVDPAAPSEAFIASVADALAALQRVDVAAIAAAGVPVKSIDDTRQLHARAMDETRAALSPPDALWARWQRWLANDAVWPRHLALVHGDLHPGHMLLDEGGRLTGILDWTEAHLGDPSVDFALLAGAFSKAAFDACVARFEAAGGATWPGFAAHAQERWAAWPAMAAKWGMDTGNEGVIAHARSMLGQIAAEGGGAVQGAG
G521	9	refseq	Sorangium cellulosum	GCA_000067165.1	AM746676.1	Mph(I)	43.793	239	1.86e-80	MTERQDTSTGSPTASSSFAPIESAGALLDAARREGLRLVTSHADFDRSGLDFLVVHAHDEDGVPWVVRTPRRLAVVASARVEARVLALVGPRLPVAVPDWRVHTDHVIAYPRLGDVPAVSFDPEAGPRWSRVDPAAPSEVFIASVAEALAALQRVDAAAARSAGVPVKSIDDARQLHARAMDETRAALAPPEALWARWQRWLEDDAIWPRHLALVHGDLHPGHMLLDEGGRLTGILDWTEAHIGDPSVDFALFVGAFGKAALDACIARFEAAGGATWPGLAAHAGERWAAFPAIAAKWGVESGDEGVIAHARNLLAGIAAESG
G522	9	assembly	Polyangium fumosum	GCA_005144585.1	SSMQ01000051.1	Mph(I)	43.299	245	8.48e-83	MTEGNNLSSAASSSFEPLDSAPALLAAARRAGLRVTTEMADFDRSGLDFLVVHAHDEEGVPWVVRTPRRLSVASAARVEARVLDLVRAHLPVAVPHWRVFTDQVIAYPRLGGVPAVTVDPAAGVVWNRIDPQAPAAVFITSFAEALAALQKVDARAIEAAGVPTKSIDEARAELARAMDDTRAVLAPPEGVWARWQRWLANDAIWPRHRALVHGDLHPGHLLLDEEGRLTGILDWTEAHLGDPSIDFALFVGTFGKAALESCIERFEAAGGTTWSGLAAHAAERWAAFPALGAKWGLTTGNESVIEFSRTMLATIAQESG
G523	10	assembly	Streptomyces sp. LUP30	GCA_001746365.1	MJAJ01000014.1	Mph(K)	36.111	200	3.94e-65	VRARADWEARRISEQAGKGIDMQRDEEISCLLLESARRHGLVLREETAVPDDTGWDFHVVRVLGRDGTAWILRRARRADLAAAIEAESRVLRLVGPCLPVAVPQWAVAGPDLIAYPMLPGEPAASEDVRTHELHWRIDRTDPPERYVDALARLMAVLHGTDLRELRDTGIPVRGPDAVREVFRTRLEIGRTELGMHKSWWDRGLRWLAEDRLWSPQAVLIHGDLHPGHTLVDSDGDLTGVLDWTDAEIGDPGQEFVEAARKFDPPTWDRLMEGYRRHGGPAWPGLREHVLNAIAFAPLALGVLGLTSSQPRYVEMARQRMGTAEA
G524	10	assembly	Streptomyces luridiscabiei	GCA_001418625.1	LIQV01000286.1	Mph(K)	37.979	206	7.19e-68	MQSDEEISDLLLDSARHHGLDLREETAALDETGWDFHVVRVLGRDGTPWILRRARRADLAAAIEAESRVLALVGPRLTVAVPRWTVSGPDLIAYPMLPGEPAASENPLTHELHWRIDREAPPVQYIDALARLMAALHGTELHELRDTGIPVRDPGAVREAFRARLETGRTELGMHRSWWDAGLRWLADDRLWSPRCVFIHGDLHPGHTLVDPDGNLTGVLDWTDAEVGDPGQEFVEAARKFDPPTWDRLLEEYGRHGGPAWPGLREHVLRAIAFAPLALGVLGLSSGQPRYVEMARQRLGVPMG
G525	10	assembly	Streptomyces sp. CNT302	GCA_000377525.1	KB898286.1	Mph(K)	36.027	199	7.64e-65	MQRDEEISGLLLESARRHGLVLREETAVPDDTGWDFHVVRVLGRDGTAWILRRARRADLAAAIEAESRVLRLVGPCLPVAVPQWAVAGPDLIAYPMLPGEPAASEDVRTHGLHWRIDRADPPERYVDALARLMAVLHGTDLRELRDTGVPVRGPDAVREVFRARLEIGRTELGMHKSWWDRGLRWLAEDRLWSPRAVLIHGDLHPGHTLVDSDGDLTGVLDWTDAEIGDPGQEFVEAARKFDPPTWDRLMEGYRRHGGPAWPGLREHVLNAIAFAPLALGVLGLTNGQPRYVEMARQRMGTAVA
G526	10	refseq	Streptomyces spongiicola	GCA_003122365.1	CP029254.1	Mph(K)	36.242	198	1.20e-64	MQSDEEISGLLLESARRNGLDLRDGTATLDDTGWDFHVVRVLGRDGTPWILRRARRPGLAAAIEAESRVLGLLGPRLPVAVPQWAVAGPDLIAYPMLPGEPAASEDTRTRELHWRIDRANPPERYVDALAGLMAVLHRTELGELRGTGVPVRDPRAVREAFRTRLETGRAELGMHRSWWDTGLRWLADDRLWSPRCVFIHGDLHPGHTLVDEDGRLTGVLDWTDAEIGDPGQEFVEAARKFDPPTWDLLLKAYRDHGGPAWPGLREHVLNAIAFAPLALGVLGLERGQPRYVEMARERLGVAAG
G527	10	assembly	Streptomyces spongiicola	GCA_003402595.1	BGZL01000010.1	Mph(K)	36.242	198	1.35e-64	MQSDEEISGLLLESARRSGLDLRDGTATLDDTGWDFHVVRVLGRDGTPWILRRARRPGLAAAIEAESRVLGLLGPRLPVAVPQWAVAGPDLIAYPMLPGEPAASEDTRTRELHWRIDRANPPERYVDALAGLMAVLHRTELEELRGTGVPVRDPRAVREAFRTRLETGRAELGMHRSWWDTGLRWLADDRLWSPRCVFIHGDLHPGHTLVDEDGRLTGVLDWTDAEIGDPGQEFVEAARKFDPPTWDLLLKAYRDHGGPAWPGLREHVLNAIAFAPLALGVLGLERGQPRYVEMARERLGVAAG
G528	10	assembly	Streptomyces sp. NRRL S	GCA_000725705.1	JOJC01000017.1	Mph(K)	37.979	207	5.49e-68	MQSDEEISDLLLDSARHHGLDLREETAALDETGWDFHVVRVLGRDGTPWILRRARRADLAAAIEAESRVLALVGPRLTVPVPRWTVSGPDLIAYPMLPGEPAASENPLTHELHWRIDREAPPVQYIDALARLMAALHGTELHELRDTGIPVRDPGAVREAFRARLETGRTELGMHRSWWDAGLRWLADDRLWSPRCVFIHGDLHPGHTLVDPDGNLTGVLDWTDAEVGDPGQEFVEAARKFDPPTWDRLLEEYGRHGGPAWPGLREHVLRAIAFAPLALGVLGLSSGQPRYVEMARQRLGVPMG
G529	11	assembly	Paenibacillus amylolyticus	GCA_001955995.1	MRTG01000016.1	Mph(I)	51.466	318	1.00e-111	MTNSNEQVDFTQDIWLLAEQNGLQIRKESMEINESGMDFRVAFATDISGQKWVLRQPRRKDVWGRAENERRVLDVVRGSVPAQVPDWRICTPELIAYPLLDGDPIAVVDPAGAGYAWRFPQETLSDEFLDSLAATLAALHNIDPEEAAKGGVRIKTPMEARKEFAANIEEIKKNFTVPDQLAERWTVWLSVGSYWPKHSTFNHGDLHPPHIIVDDTQRVTGLIDWTEAEIADPGKDFVILYGLFQDDGLRDLLKRYEKAGGRTWPQMFEHIREQWAAYPALVAKFALTTGEESTMEMARGMLANWDVRRD
G530	11	assembly	Paenibacillus amylolyticus	GCA_001956035.1	MRTI01000010.1	Mph(I)	51.307	330	3.22e-116	MTKPNLNENLEIHKELLSLAKQNGLLIVEESLEINESGMDFRVAFATDEEGRRWVLRQPRREDVWERAENEHKVLDVVRGNIPAQVPDWRIFTPELISYPLLDGDPIAVVDPAGGGYVWRFPQESLSDTFLDSLATTLATLHNIDPDKAKKGGVRIKTPMEARKEFAANIEEVKQNFTVPTELVERWTVWLSVGSYWPQHSAFIHGDLHPPHIIVDDAQRVTGLIDWTEAEIADPGKDFVIYYALFQEDGLRELLSRYEKAGGRTWPQMLEHIREQWAAYPAIVAKFALITGKESDMEMARGMLANWDVKRG
G531	11	assembly	Paenibacillus pabuli	GCA_001514495.1	BCNM01000007.1	Mph(I)	52.769	335	2.86e-118	MTKSNVNEHDEFQKELLSLAEQNGLHIVEESMKINESGMDFRVAFATDGQGQQWILRQPRREDVWERAENERKVLEVVKAHLPVEVPEWRICTPELIAYPLLDGEPVAIVDPAGGGYAWRFPQESLSDTFFDSLAASLVALHNIDPDEAVNGGVRSKTPMEARQEFAANMEEIKQSFEVPDQLSKRWEAWLTTDRYWPEHSTFNHGDLHPPHIIVDDAQRVTGLIDWTEAEIADPGKDFIIYYALFEEEGLRDLLNRYEKAGGRTWPWMLEHIREQWAAYPAIVAKFALITGEESNMEMARGMLANWDVKQG
G532	11	assembly	Paenibacillus sp. FSL R5	GCA_001955855.1	MRTS01000011.1	Mph(I)	52.288	332	4.98e-117	MTKPNLNENLAIQKELLSLAKQNGLLIVEESLEINESGMDFRVAFATDEEGRRWVLRQPRREDVWERAENERKVLDVVRGNIPAQVPDWRIFTPELIAYPLLDGDPIAVVDPAGGGYVWRFPQESLSDTFLDSLATTLATLHNIDPDKAKKGGVRIKTPMEARKEFAANIEEVKQNFTVPTELVERWTVWLSVGSYWPQHSAFIHGDLHPPHIIVDDAQRVTGLIDWTEAEIADPGKDFVIYYALFQEDGLRELLSRYEKAGGRTWPQMLEHIREQWAAYPAIVAKFALITGKESDMEMARGMLANWDVKRG
G533	11	assembly	Paenibacillus sp. ov031	GCA_900143165.1	FRDO01000002.1	Mph(I)	53.094	333	2.43e-117	MTKSNVNEQFEFQKELKSLAAQNGLHIAEESMKINESGMDFRVAFATDEQGQQWILRQPRREDVWERAENERKVLEVAKSHLPVEVPEWRICTPELIAYPLLDGEPIAVVDPAGGGYAWRFPQESLSDDFFDSLAATLAALHNIDPDEAVKGGVRSKTPTEARKAFAANIEGIKQSFEVPDQLAKRWEAWLTTDSYWPEHSTFNHGDLHPPHIIVDDAQRVTGLIDWTEAEIADPGKDFVIYYALFEEEGLRDLLNRYEKAGGRVWPRMLEHIREQWAAYPAIVAQFALITGEESNMEMARGMLASWDVKRD
G534	11	assembly	Paenibacillus pabuli	GCA_001955985.1	MRTE01000001.1	Mph(I)	53.242	327	3.37e-115	MTKLTSNERLEFQKELWSLAEQNGLHIAEESMKINESGMDFRVAFATDEQGQQWILRQPRREDVWERAENERKVLEVVKSRLPVEVPEWRICTPELIAYPLLDGEPIAVVDPAGGGYAWRFSQDSLSDDFFESLATSLVALHNIDPDEAIKGGVRSKTPTEARKAFAANIEEIKQSFEVPEQLSKRWEAWLTTDSYWPEHSTFNHGDLHPPHIIVDDAQRVTGLIDWTEAEIADPGKDFVIYYALFEEEGLRNLLNRYEKAGGRTWPQMLEHIREQWAAYPAIVAQFALITGEESNMEMARGMLASWDVKRD
G535	11	assembly	Paenibacillus xylanexedens	GCA_007676705.1	VEBF01000003.1	Mph(I)	51.466	319	5.88e-112	MTKSNEQVDFTQDIWLLAEQNGLQIRKESMEINESGMDFRVAFATDISGQKWVLRQPRRKDVWGRAENERRVLDVVRGSVPAQVPDWRICTPELIAYPLLDGDPIAVVDPAGAGYAWRFPQETLSDEFLDSLAATLAALHNIDPEEAAKGGVRIKTPMEARKEFAANIEEIKKNFTVPDQLAERWTVWLSVGSYWPKHSTFNHGDLHPPHIIVDDTQRVTGLIDWTEAEIADPGKDFVILYGLFQDDGLRDLLKRYEKAGGRTWPQMFEHIREQWAAYPALVAKFALTTGEESTMEMARGMLANWDVRRD
G536	11	assembly	Paenibacillus taichungensis	GCA_002264305.1	NFUY01000039.1	Mph(I)	51.961	330	2.30e-116	MAKSNVNEHLEFQKKLTSLAKQNGLHIAEKSMKINESGMDFRVAFATDEQGQQWILRQPRREDVWERAENERKVLEVVKSHLPVEVPEWRICTPELIAYPLLDGEPIAVVDPAGGGYAWRFPQESLSDHFLDSLAATLAALHNIDPDEAVKGGVRSKTPTEAREAFAANIEEIKQSFEVPDLLAKRWEAWLTTDSYWPEHSAFNHGDLHPPHIIVDDTQRVTGLIDWTEAEIADPGKDFVIYYALFEEEGLRDLLNRYEKAGGRTWPQMLEHIREQWAAYPAIVAQFALITGEESNMEMARGMIATWDVKRD
G537	11	assembly	NA	GCA_003514925.1	DOOE01000027.1	Mph(I)	51.961	330	2.30e-116	MAKSNVNEHLEFQKKLTSLAKQNGLHIAEKSMKINESGMDFRVAFATDEQGQQWILRQPRREDVWERAENERKVLEVVKSHLPVEVPEWRICTPELIAYPLLDGEPIAVVDPAGGGYAWRFPQESLSDHFLDSLAATLAALHNIDPDEAVKGGVRSKTPTEAREAFAANIEEIKQSFEVPDLLAKRWEAWLTTDSYWPEHSAFNHGDLHPPHIIVDDTQRVTGLIDWTEAEIADPGKDFVIYYALFEEEGLRDLLNRYEKAGGRTWPQMLEHIREQWAAYPAIVAQFALITGEESNMEMARGMIATWDVKRD
G538	11	assembly	Paenibacillus sp. VT	GCA_001029205.1	LELF01000047.1	Mph(I)	51.961	333	3.33e-117	MTKPNLNENLEIHKELLSLAKQNGLLIVEESLEINESGMDFRVAFATDEEGRRWVLRQPRREDVWERAENERKVLDVVRGNIPAQVPDWRIFTPELIGYPLLDGDPIAVVDPEGGGYVWRFPQESLSDTFLDSLATTLATLHNIDPDKAKKGGVRIKTPMEARKEFAANIEEIKQNFTVPTELVERWTVWLSVGSYWPQHSAFIHGDLHPPHIIVDDAQRVTGLIDWTEAEIADPGKDFVIYYALFQEDGLRELLSRYEKAGGRTWPQMLEHIREQWAAYPAIVAKFALITGKESDMEMARGMLANWDVKRG
G539	11	assembly	Paenibacillus sp. UASWS1643	GCA_008693195.1	VXKZ01000106.1	Mph(I)	52.288	332	8.89e-117	MTKPNLNENLAIQKELLSLAKQNGLLIVEESLEINESGMDFRVAFATDEEGRRWVLRQPRREDVWERAENERKVLDVVRGNIPAQVPDWRIFTPELIAYPLLEGDPIAVVDPAGGGYVWRFPQESLSDTFLDSLATTLATLHNIDPDKAKKGGVRIKTPMEARKEFAANIEEVKQNFTVPTELVERWTVWLSVGSYWPQHSAFIHGDLHPPHIIVDAAQRVTGLIDWTEAEIADPGKDFVIYYALFQEDGLRELLSRYEKAGGRTWPQMLEHIREQWAAYPAIVAKFALITGKESDMEMARGMLANWDVKRG
G540	11	assembly	Paenibacillus sp. 7523	GCA_002276415.1	NPBR01000013.1	Mph(I)	53.156	330	2.13e-116	MTGPISNEQVKLQQDIWLLAEQNGLRIRKDSMEINESGMDFRVAFATDESGQKWVLRQPRRGDVWERAENERQVLGVVKEHLSVKVPDWKICTPELIAYPLLDGEPIAVVDPAGGGYAWRFPQEDLSDVFFDSLAAALVQLHGIDANAAVQGGVRSKTPREVRQEFAANMEQIKQSFTVPEQLAERWENWVSTDHFWPEHVTFNHGDLHPPHIIVDPTQQVTGLIDWTEAEIADPGKDFVILYGLFQDAGLRDLLKRYEKAGGKTWPRMFEHIREQWAAYPVLVAKFALITGEESTMEMARGMLANWDVPQD
G541	11	assembly	Paenibacillus sp. GM1FR	GCA_002803315.1	MKZL01000006.1	Mph(I)	52.288	330	2.68e-116	MTKPNLNENLAIQKELLFLAKQNGLLIVEESLEINESGMDFRVAFATDEEGRRWVLRQPRREDVWERAENEHKVLDVVRGNIPAQVPDWRIFTPELIAYPLLEGDPIAVVDPAGGGYVWRFPQEGLSDTFLDSLATTLATLHNIDPDKAKKGGVRIKTPIEARKEFAANIEEVKQNFTVPTKLVERWTVWLSISSYWPQHSAFIHGDLHPPHIIVDDAQRVTGLIDWTEAEIADPGKDFVIYYALFQEDGLRELLSRYEKAGGRTWPKMLEHIREQWAAYPAIVAKFALITGKESDMEMARGMLANWDVKRG
G542	11	assembly	Paenibacillus sp. O199	GCA_001636635.1	LGRP01000010.1	Mph(I)	53.420	337	9.58e-119	MTKTNVNEQFEFQKELKSLAAQNGLHIAEESMKINESGMDFRVAFATDGQGQQWILRQPRREDVWERAENERKVLEVVKSHLPVEVPEWRICTPELIAYPLLDGEPIAVVDPAGGGYAWRFPQESLSDDFFDSLAATLAALHNIDPDEAVKGGVRSKTPTEARKAFAANIEGIKQSFEVPDQLAKRWEAWLTTDSYWPEHSTFNHGDLHPPHIIVDDAQRVTGLIDWTEAEIADPGKDFVIYYALFEEEGLRDLLNRYEKAGGRVWPRMLEHIREQWAAYPAIVAQFALITGEESNMEMARGMLASWDVKRD
G543	11	assembly	Paenibacillus xylanexedens	GCA_003833245.1	RPHH01000003.1	Mph(I)	51.961	328	1.19e-115	MTKPNLNENLANQKELLSLAKQNGLLIVEESLEINESGMDFRVAFATDEEGRRWVLRQPRREDVWERAENERKVLDVVRGNIPAQVPDWRIFTPELIAYPLLEGDPIAVVDPAGGGYVWRFPQESLSDTFLDSLATTLATLHNIDPDKAKKGGVRIKTPMEARKEFAANIEEVKQNFTVPTELVERWTVWLSVGSYWPQHSAFIHGDLHPPHIIVDAAQRVTGLIDWTEAEIADPGKDFVIYYALFQEDGLRELLSRYEKAGGRTWPQMLEHIREQWAAYPAIVAKFALITGKESDMEMARGMLANWDVKRG
G544	11	assembly	Paenibacillus sp. OK060	GCA_900101205.1	FNFR01000003.1	Mph(I)	52.769	332	4.47e-117	MTKSNVNEQFEFQKELKSLAAQNGLHIAEESMKINESGMDFRVAFATDGQGQQWILRQPRREDVWERAENERKVLEVVKSHLPVEVPEWRICTPELIAYPLLDGEPIAVVDPAGGGYAWRFPQESLSDNFFDSLAATLAALHNIDPDEAVKGGVRSKTPTEARKAFAANIEGIKQSFEVPDQLAKRWEAWLTTDSYWPEHFTFNHGDLHPQHIIVDDAQRVTGLIDWTEAEIADPGKDFVIYYALFEEEGLRDLLNRYEKAGGRVWPRMLEHIREQWAAYPAIVAQFALITGEESNMEMARGMLASWDVKRD
G545	11	assembly	Paenibacillus sp. 7516	GCA_002272715.1	NPBI01000024.1	Mph(I)	54.333	333	3.52e-117	MTGPISNEQVKLQQDIWLLAEQNGLRIRRDSMEINESGMDFRVAFATDESGQKWVLRQPRRGDVWERAENERRVLGVVQDNLSVKVPDWRICTPELIAYPLLDGEPIAVVDPAGGGYAWRFPQEDLSDVFYDSLAAALVQLHGIDANEAVQGGVRSKTPREVRQEFAANMEQIKQSFTVPERLAERWEKWVSTDHFWPEHVTFNHGDLHPPHIIVDHTQRVTGLIDWTEAEIADPGKDFVILYGLFQDAGLRDLLKRYEKAGGKTWPRMFDHIREQWAAYPVLVAQFALITGEESTMEMARGMLTSWDVPQD
G546	11	refseq	Paenibacillus sp. 37	GCA_008386395.1	CP043761.1	Mph(I)	51.792	327	4.57e-115	MTKANMNEHLAIRKELLSLANQNGLLIVEESLEINESGMDFRVAFATDEEGRRWVLRQPRRKDVWERAENERKVLNVVRGNIHAQVPDWRICTPGLIAYPLLEGDPIAVVDPAGGGYVWRFPQESLSDTFLDSLATTLATLHNIDPDKAKKGGVRTKTPMEARKEFAANIEEVKQNFTVPTELVERWTVWLSISSYWPQHSAFIHGDLHPPHIIVDDAQRVTGLIDWTEAEIADPGKDFVIYYALFQEEGLRELLRRYEKAGGRTWPRMMEHIREQWAAYPAIVAKFALITGKESDMEMARGMLANWDVKRG
G547	11	assembly	Paenibacillus sp. MYb63	GCA_002975315.1	PCOX01000004.1	Mph(I)	51.792	327	4.57e-115	MTKANMNEHLAIRKELLSLANQNGLLIVEESLEINESGMDFRVAFATDEEGRRWVLRQPRRKDVWERAENERKVLNVVRGNIHAQVPDWRICTPGLIAYPLLEGDPIAVVDPAGGGYVWRFPQESLSDTFLDSLATTLATLHNIDPDKAKKGGVRTKTPMEARKEFAANIEEVKQNFTVPTELVERWTVWLSISSYWPQHSAFIHGDLHPPHIIVDDAQRVTGLIDWTEAEIADPGKDFVIYYALFQEEGLRELLRRYEKAGGRTWPRMMEHIREQWAAYPAIVAKFALITGKESDMEMARGMLANWDVKRG
G548	11	assembly	Paenibacillus sp. MYb67	GCA_002979235.1	PCOF01000009.1	Mph(I)	51.792	327	4.57e-115	MTKANMNEHLAIRKELLSLANQNGLLIVEESLEINESGMDFRVAFATDEEGRRWVLRQPRRKDVWERAENERKVLNVVRGNIHAQVPDWRICTPGLIAYPLLEGDPIAVVDPAGGGYVWRFPQESLSDTFLDSLATTLATLHNIDPDKAKKGGVRTKTPMEARKEFAANIEEVKQNFTVPTELVERWTVWLSISSYWPQHSAFIHGDLHPPHIIVDDAQRVTGLIDWTEAEIADPGKDFVIYYALFQEEGLRELLRRYEKAGGRTWPRMMEHIREQWAAYPAIVAKFALITGKESDMEMARGMLANWDVKRG
G549	11	assembly	Paenibacillus sp. AD87	GCA_001659845.1	LXQN01000019.1	Mph(I)	54.608	332	6.13e-117	MTKSNVNEQLEFPKELKSLAAQNGLHIAEESMKINESGMDFRVAFATDGQGQQWILRQPRREDVWERAENERKVLEVVKSHLPVEVPEWRICAPELIAYPLLDGDPIAVVDPAGGGYAWRFPQESLSDDFFDSLAATLAALHNIDLDEAVKGGVRSKTPTEARKAFAANIEGIKQSFEVPDQLAKRWEAWLTTDSYWPEHSTFNHGDLHPPHIIVDDAQRVTGLIDWTEAEIADPGKDFVIYYALFEEEGLRDLLNRYEKAGGRVWPRMLEHIREQWAAYPAIVAQFALITGEESNMEMARGMLASWDVKRD
G550	11	assembly	Paenibacillus amylolyticus	GCA_900095775.1	FMIS01000016.1	Mph(I)	52.769	334	7.54e-118	MTKANMNEHLAIRKELLSLANQNGLLIVEESLEINESGMDFRVAFATDEQGRRWVLRQPRRKDVWERAENERKVLNVVRGNIPAQVPDWRICTPGLIAYPLLEGDPIAVVDPAGGGYVWRFPQENLSDAFLDSLATTLVALHNIDPDKAKEGGVRVKTPMEARNEFAANIEEIKQNFTVPTELVERWTVWLSMNSFWPQHSAFIHGDLHPPHIIVDDAQRVTGLIDWTEAEIADPGKDFVIYYALFQEEGLRELLRRYEKAGGRTWPQMLEHIREQWAAYPAIVAKFALITGKESDMEMARGMLANWDVKRG
G551	11	assembly	Paenibacillus sp. MAEPY2	GCA_000499205.1	AWUK01000010.1	Mph(I)	51.667	327	5.94e-115	MTKSNVNEHLEFQKKLTSLAKQNGLRIAEESMKINESGMDFRVAFVTDEQGQQWILRQPRREDVWERAENELKVLEVVKSHLPVEVPEWRICTPELIAYPLLDGEPIAVVDPAGGGYAWRFPQESLSDHFLDSLAATLAALHNIDPDEAVKGGVPSKTPKEAREAFAANIEEIKQSFEVPEQLAKRWKTWLTTDSYWPEHSTFNHGDLHPPHIIVDDTQRVTGLIDWTEAEIADPGKDFVIYYALFEEEGLRDLLNRYEKAGGRTWPRMLEHIREQWAAYPAIVAQFALITGEESNMEMARGMLASWDVKRD
G552	11	assembly	Paenibacillus sp. MAEPY1	GCA_000499305.1	AWUJ01000028.1	Mph(I)	51.667	327	5.94e-115	MTKSNVNEHLEFQKKLTSLAKQNGLRIAEESMKINESGMDFRVAFVTDEQGQQWILRQPRREDVWERAENELKVLEVVKSHLPVEVPEWRICTPELIAYPLLDGEPIAVVDPAGGGYAWRFPQESLSDHFLDSLAATLAALHNIDPDEAVKGGVPSKTPKEAREAFAANIEEIKQSFEVPEQLAKRWKTWLTTDSYWPEHSTFNHGDLHPPHIIVDDTQRVTGLIDWTEAEIADPGKDFVIYYALFEEEGLRDLLNRYEKAGGRTWPRMLEHIREQWAAYPAIVAQFALITGEESNMEMARGMLASWDVKRD
G553	11	assembly	Paenibacillus illinoisensis	GCA_003224455.1	PRLG01000018.1	Mph(I)	53.488	331	1.18e-116	MTGPISNEQVKLQQEIWLLAEQNGLRIRKDSMEINESGMDFRVAFATDESGQKWVLRQPRRGDVWERAENERQVLGVVKEHLSVKVPDWQICTPELIAYPLLDGEPIAVVDPAGGGYAWRFPQEDLSDVFFDSLAAALVQLHGIDANAAVQGGVRSKTPREVRQEFAANMEQIKQSFTVPEQLAERWENWVSTDHFWPEHVTFNHGDLHPPHIIVDPTQRVTGLIDWTEAEIADPGKDFVILYGLFQDAGLRDLLKRYEKAGGKTWPRMFEHIREQWAAYPVLVAQFALITGEESTMEMARGMLASWDVKYIPV
G554	11	assembly	Paenibacillus sp. RU5A	GCA_900168305.1	FVZJ01000011.1	Mph(I)	53.268	334	1.04e-117	MTKSNVNEQFEFQKELKSLAAQNGLHIAEESMKINESGMDFRVAFATDEQGQQWILRQPRREDVWERAENERKVLEVVKSHLPVEVPEWRICTPELIAYPLLDGEPIAVVDPAGGGYAWRFPQESLSDDFFDSLAATLAALHNIDPDEAVKGGVRSKTPTEARKAFAANIEGIKQSFEVPDQLAKRWEAWLTTDSYWPEHSKFNHGDLHPPHIIVDDAQRVTGLIDWTEAEIADPGKDFVIYYALFEEEGLRDLLNRYEKAGGRVWPRMLEHIREQWAAYPAIVAQFALITGEESNMEMARGMLVSWDVKRD
G555	11	assembly	Paenibacillus sp. RU26A	GCA_900221045.1	OBQL01000011.1	Mph(I)	53.268	334	1.04e-117	MTKSNVNEQFEFQKELKSLAAQNGLHIAEESMKINESGMDFRVAFATDEQGQQWILRQPRREDVWERAENERKVLEVVKSHLPVEVPEWRICTPELIAYPLLDGEPIAVVDPAGGGYAWRFPQESLSDDFFDSLAATLAALHNIDPDEAVKGGVRSKTPTEARKAFAANIEGIKQSFEVPDQLAKRWEAWLTTDSYWPEHSKFNHGDLHPPHIIVDDAQRVTGLIDWTEAEIADPGKDFVIYYALFEEEGLRDLLNRYEKAGGRVWPRMLEHIREQWAAYPAIVAQFALITGEESNMEMARGMLVSWDVKRD
G556	11	assembly	Paenibacillus sp. RU5M	GCA_900221055.1	OBQM01000011.1	Mph(I)	53.268	334	1.04e-117	MTKSNVNEQFEFQKELKSLAAQNGLHIAEESMKINESGMDFRVAFATDEQGQQWILRQPRREDVWERAENERKVLEVVKSHLPVEVPEWRICTPELIAYPLLDGEPIAVVDPAGGGYAWRFPQESLSDDFFDSLAATLAALHNIDPDEAVKGGVRSKTPTEARKAFAANIEGIKQSFEVPDQLAKRWEAWLTTDSYWPEHSKFNHGDLHPPHIIVDDAQRVTGLIDWTEAEIADPGKDFVIYYALFEEEGLRDLLNRYEKAGGRVWPRMLEHIREQWAAYPAIVAQFALITGEESNMEMARGMLVSWDVKRD
G557	11	assembly	Paenibacillus illinoisensis	GCA_004000925.1	BIME01000003.1	Mph(I)	53.156	332	9.59e-117	MTGPISNEQVKLQQDIWLLAEQNGLRIRKDSMEINESGMDFRVTFATDESGQKWVLRQPRRGDVWERAENERKVLGVVQDNLSVKVPDWRVCTPELIAYPLLDGEPVAVVDPAGGGYAWRFPQEDLSDVFFDSLAAALVQLHGIDANEAVQGGVRCKTPREVRQEFTANMEQIKQSFTVPERLAERWKKWVSTDHFWPEHVTFNHGDLHPPHIIVDHTQRVTGLIDWTEAEIADPGKDFVILYGLFQDAGLRDLLKRYEKAGGKTWPRMFDHIREQWAAYPVLVAQFALITGEESTMEMARGMLASWDVPQD
G558	11	assembly	Paenibacillus amylolyticus	GCA_004358835.1	SMZV01000002.1	Mph(I)	51.792	318	1.39e-111	MTKSNEQVDFTQDIWLLAEQNGLQIRKESMEINESGMDFRVAFATDISGQKWVLRQPRREDVWGRAENERRVLDVVRGSVPAQVPDWRICTPELIAYPLLDGDPIAVVDPAGAGYAWRFPQETLSDEFLDSLAATLAALHNIDPEEAARGGVRIKTPMEARKEFAANIEEIKKNFTVPDQLAERWTVWLSVGSYWPKHSTFNHGDLHPPHIIVDDTQRVTGLIDWTEAEIADPGKDFVILYGLFQDDGLRDLLKRYEKAGGRTWPQMFEHIREQWAAYPALVAKFALTTGEESTMEMARGMLANWDVKRG
G559	11	assembly	Paenibacillus sp. CF095	GCA_900101225.1	FMZN01000002.1	Mph(I)	51.792	318	1.39e-111	MTKSNEQVDFTQDIWLLAEQNGLQIRKESMEINESGMDFRVAFATDISGQKWVLRQPRREDVWGRAENERRVLDVVRGSVPAQVPDWRICTPELIAYPLLDGDPIAVVDPAGAGYAWRFPQETLSDEFLDSLAATLAALHNIDPEEAARGGVRIKTPMEARKEFAANIEEIKKNFTVPDQLAERWTVWLSVGSYWPKHSTFNHGDLHPPHIIVDDTQRVTGLIDWTEAEIADPGKDFVILYGLFQDDGLRDLLKRYEKAGGRTWPQMFEHIREQWAAYPALVAKFALTTGEESTMEMARGMLANWDVKRG
G560	11	assembly	Paenibacillus xylanexedens	GCA_007679725.1	VEJL01000004.1	Mph(I)	53.000	330	2.92e-116	MTGPISNEQVKLQQDIWLLAEQNGLRIRKDSMEINESGMDFRVAFATDESGQKWVLRQPRRGDVWERAENERKVLGVVQDNLSVKVPDWQVCTPELIAYPLLDGEPVAVVDPAGGGYAWRFPQEDLSDVFFDSLAAALVQLHGIDANEAVQGGVRCKTPREVRQEFAANMEQIKQSFTVPERLAERWEKWVSTDHFWPEHVTFNHGDLHPPHIIVNHTQRVTGLIDWTEAEIADPGKDFVILYGLFQDAGLRDLLKRYEKAGGKTWPRMFDHIREQWAAYPVLVAQFALITGEESTMEMARGMLTSWDVPQD
G561	11	assembly	Paenibacillus amylolyticus	GCA_001956055.1	MRTJ01000004.1	Mph(I)	52.443	334	1.00e-117	MTKSNSNEYLAIQKELLSLAKQNGLLIVEESLEINESGMDFRVAFATDEEGRRWVLRQPRREDVWERAENERKVLDVVRGNIPAQVPDWRIFTPELIAYPLLDGDPIAVVDPAGGGYVWRFPQESLSDTFLDSLATTLATLHNIDPDKARKDGIRVKTPMEARKEFAANIEEVKQNFTVPTELVERWTVWLSISSYWPQHSAFIHGDLHPPHIIVDDAQRVTGLIDWTEAEIADPGKDFVIYYALFQEDGLRELLSRYEKAGGRTWPQMLEHIREQWAAYPAIVAKFALITGKESDMEMARGMLANWDVKRG
G562	11	assembly	Paenibacillus xylanexedens	GCA_007679255.1	VEGC01000004.1	Mph(I)	52.443	334	8.05e-118	MTKSNSNEYLAIQKELLSLAKQNGLLIVEESLEINESGMDFRVAFATDEEGRRWVLRQPRREDVWERAENERKVLDVVRGNIPAQVPDWRIFTPELIAYPLLDGDPIAVVDPAGGGYVWRFPQESLSDTFLDSLATTLATLHNIDPDKARKDGIRVKTPMEARKEFAANIEEVKQNFTVPTRLVERWTVWLSINSYWPQHSAFIHGDLHPPHIIVDDAQRVTGLIDWTEAEIADPGKDFVIYYALFQEDGLRELLSRYEKAGGRTWPQMLEHIREQWAAYPAIVAKFALITGKESDMEMARGMLANWDVKRG
G563	11	assembly	Paenibacillus sp. OK076	GCA_900110055.1	FOCH01000002.1	Mph(I)	54.608	332	8.15e-117	MTKLNVNEQLKFQKELTSLAAKNGLHIAEESIKINESGMDFRVAFATDEQGQQWILRQPRREDVWERAENERKVLEVVKSRLPVEVPEWRICTPELIAYPLLDGEPIAVVDPAGGGYTWRFPQENLSDNFLDSLATSLVALHNIDPDEAIKGGVRSKTPTEARKAFAANIEEIKQSFEVPVQLSERWEAWLTTDSYWPEHSTFNHGDLHPPHIIVDDAQRVTGLIDWTEAEIADPGKDFVIYYALFEEEGLRDLLNRYEKAGGRTWTRMLEHIREQWAAYPAIVAQFALITGEESNMEMARGMLASWYVKRD
G564	11	assembly	Paenibacillus sp. 276b	GCA_900107875.1	FNRR01000003.1	Mph(I)	53.094	335	3.75e-118	MTKSNVNEQFEFQKELKSLAAQNGLHIAEESMKINESGMDFRVAFATDGQGQQWILRQPRREDVWERAENERKVLEVVKSHLPVEVPEWRICTPELIAYPLLDGEPIAVVDPAGGGYAWRFPQESLSDDFFDSLAATLAALHNIDPDEAVKGGVRSKTTTEARKAFAANIEEIKQSFEVPDQLASRWEAWLTTDSYWPEHSTFNHGDLHPPHIIVDDAQRVTGLIDWTEAEIADPGKDFVIYYALFEEEGLRDLLNRYEKAGGRVWPRMLEHIREQWAAYPAIVAQFALITGEESNMEMARGMLASWDVKRD
G565	11	assembly	Paenibacillus sp. VT	GCA_002027255.1	MWZC01000504.1	Mph(I)	51.877	323	1.30e-113	MTKSNVNEQLEFQKKLISLAEQNGLRIAEKSMKINESGMDFRVAFVTDEQGQQWILRQPRREDVWERAENERKVLEVVKGYLPVEVPEWRIFTPELIAYPLLDGEPIAVVDPAGGGYAWRFPQESLSDDFFDSLAASLVALHNIDPDEAVKSGVRSNTPMEARQEFEANIEEIKQSFEVPDQLAKRWETWLTTDSYWPEHSTFNHGDLHPPHIIVDDAQRVTGLIDWTEAEIADPGKDFVVYYALFEEEGLQDLLNRYEKAGGRTWPRMLEHIREQWAAYPAIVARFALITGEESNMEMARGMLASWDVKQG
G566	11	assembly	Paenibacillus sp. FSL R5	GCA_000517845.1	ASPR01000022.1	Mph(I)	52.288	333	2.86e-117	MSKPNLNENLAIQKELLSLAKQNGLLIVEQSLEINESGMDFRVAFATDEEGRRWVLRQPRREDVWERAENEHKVLDVVRGNIPAQVPDWRIFTPELIAYPLLEGDPIAVVDPAGGGYVWRFTQEGLSDTFLDSLATTLATLHNIDPDKAKKGGVRIKTPMEARKEFAANIEEIKQNFTVPTKLVERWTVWLSINSYWPQHSAFIHGDLHPPHIIVDDAQRVTGLIDWTEAEIADPGKDFVIYYALFQEDGLRELLSRYEKAGGRTWPQMLEHIREQWAAYPAIVAKFALITGKESDMEMARGMLANWDVKRG
G567	11	assembly	Paenibacillus taichungensis	GCA_003287275.1	QEVW01000006.1	Mph(I)	54.072	338	2.17e-119	MTKSNVNEHIEFQKELTTLAAKNGLHIAEESMKMNESGMDFRVAFATDEQGQQWILRQPRREDVWERAENERKVLEVVKSHLPVEVPVWRICTPELIAYPLLDGEPIAIVDPAGGGYAWRFAQESLSDDFFDSLAATLAALHNIDPDEAVKGGVRSKTPTEARKAFAANIEEIKQRFEVPDQLASRWEAWLTTDSYWPEHSTFNHGDLHPPHIIVDDAQQVTGLIDWTEAEIADPGKDFVIYYALFEEEGLRDLLNRYEKAGGRTWPRMLEHIREQWAAYPAIVAQFALITGEESNMEMARGMLANWDVKRD
G568	12	assembly	Bacillus patagoniensis	GCA_002019705.1	KV917377.1	Mph(M)	53.356	351	7.44e-125	LNKQNVKQLANEHGIQIVETTIKLNESGLDFQVAHAEDTTGQKWILRIPRRADSMRSAEIEKAVLDTVNKHVSFQSPLWVIYTNELIAYKQLSGVPAGTVDPENQNYIWELDVENIPDSYHKSLGHVLAELHHVPIKDLSISGLTVHTADQARQSMKQRMDRVKHTLGVSDELWKKWQAWLENEPMWPKTTGLSHGDLHPGHELINDQSEVTGLIDWTEVSVTDVSRDFVTHYMVAGVEGLEKTIAAYEQAGGNTWPLMKEHIIELAGANAIGVAEFAAVSGLKEYEDMAKQMLGVSE
G569	13	assembly	Alphaproteobacteria bacterium 32	GCA_002280725.1	NCEM01000005.1	Mph(F)	35.294	192	2.23e-62	MSAAPDFRQLAADHGIELDKDASMLRIGGADAEYFAATARDAMGAYWMLRAPRRGDVQLLGRQEKLVLDFVRGKVPVVLPDWQVHTDKLIAYRVLPGIPAAEIDPLMGELIWRLPQKSVPPTFAQSLATALVALHRLDTGTAIEAGLPAVEASDLRRRMKIRMDDCNTLAKVPEKLWGLWQKWIDGDAFWPDRVVVVNGDIYHPHLFVDADYKLVGIDDWSNAEVTDPASDFTLYFAAAGREALEDLIAKYEAAGGETWARMADQAEMYYWASPVKFATYAMRTGDLSHLMNVKNMVHRYASMLEDSGYEE
G570	13	assembly	NA	GCA_005803935.1	SYPM01000146.1	Mph(J)	35.507	185	1.67e-59	MTSTPDFRELAAAHGIELDRDPSMLRPIGSTAEYFSANARDASGAYWMLKSPRRGDVQAQSRQEKRVLDHVRGKVPVVVPDWQVHSDKLIAYRVLPGVPAAEIDPLMGELVWRLPQASVPPMFADSLSEAMVKLHWLDVGAAAAAGIPVMTAEQSRARVRQRMDDCNTLTPVPEKLWGLWRKWTDGDAFWPDFTTLINGDIYHPRLFVNADYRVVAIENWADAEIGDPASDFTLYFAAAGREAMEDMIVRYERAGGQTWGRMADQAEMYYWASPIKFAAYAMRTGDVSHLMSVKNMVHRYASMLEDSGYGE
G571	13	pune river	Metagenome	19878		Mph(K)	36.655	204	1.92e-66	LPIAYCRLPFWGRAGVGECMSSAPDFKQLAAAHGIELDKDSSMLRMGGADAEYYGAMARDVSGAYWMLRAPRRGDVQMAGRQEAIVLAFVRGKIPVVVPDWQVHTDKLIAYRVLPGIPAAEVDPLMGELIWRLPQSRTPSAFSETLGETLAKLHALDVGAAAAAGIPAIRAEEVRERMRLRMEECNTLTPVPEKLWGLWQKWVDGDAFWPSHVALVNGDIYHPHLFVDADYRVVGINDWSRAEINDPAMDFSLYFAAAGREAMEELIKRYEEEGGRTWVRMADQAEMYYWASPVRFATYAMKTGDLSHLMNVKNMVHRYASMLEDSGYEG
G572	13	assembly	NA	GCA_002483135.1	DLHI01000021.1	Mph(L)	33.333	190	2.04e-61	MSSAPDFRQIAADHGIELDKDTTMLRVSGADAEYFAATARDTSGAYWMLKAPRRGDVQMLGRQEKLALDFVRGKVPVVLPDWQVHTDKLIAYRVLPGVPAAEIDPLMGELIWRLPQRVVPGTFAESLAGAMVKLHALDAGAAANAGIPAVDASELRQRMKMRMDECNTLAKVPDLLWGLWQKWIDGDAFWPDRVVLVNGDIYHPHLFVDADHRLVGIDDWSQAEVNDAALDFSLYFAAAGREALEDLIARYEKAGGETWARMADQAEMYYWSSPVRFAAYAMKTGDVAHLLNVKGMVHRYASMLEDSGYLD
G573	14	assembly	Nannocystis exedens	GCA_002343915.1	NETK01000001.1	Mph(I)	41.980	236	2.40e-79	MSEKSYVNSTLASSAESFHPAPTTVAELLARANRHGHALEAASEELETMGLDFVVAHATDAAGAPWIVRAPRRPDVVAAARVEARVLALVGQRLPVAVPDWRIHAPDVIAYPRIGGVPAVTVTAAGPQWNIVDPAAPSPAFIESMARALAALQAIAPESAAAQGVPTSTIAATRAKLAAAMAATREALQPSPRMWARWHRWLENDALWPTHTALVHGDLHPGHMLLADDARVIGVLDWTEARVDDPAIDLALFLGCFGRDALERLVERFVAAGGTSWPGLVEHTGERWAAFAVLAAEWALRAGHAGALEHGRAQLVALDAAAD
G574	14	assembly	Nannocystis exedens	GCA_900112715.1	FOMX01000027.1	Mph(I)	41.980	236	2.40e-79	MSEKSYVNSTLASSAESFHPAPTTVAELLARANRHGHALEAASEELETMGLDFVVAHATDAAGAPWIVRAPRRPDVVAAARVEARVLALVGQRLPVAVPDWRIHAPDVIAYPRIGGVPAVTVTAAGPQWNIVDPAAPSPAFIESMARALAALQAIAPESAAAQGVPTSTIAATRAKLAAAMAATREALQPSPRMWARWHRWLENDALWPTHTALVHGDLHPGHMLLADDARVIGVLDWTEARVDDPAIDLALFLGCFGRDALERLVERFVAAGGTSWPGLVEHTGERWAAFAVLAAEWALRAGHAGALEHGRAQLVALDAAAD
G575	15	assembly	Bacillus sp. FJAT	GCA_002813025.1	CP025024.1	Mph(M)	60.403	377	5.98e-135	MNKKGKEITEIARKNGINVQEDSIKINDSGLDFQVVHAIDNRNEKWVLRIPRRKDVMAKTDLEKSVLDTVNKHVSFEVPVWSVYTDDLIAYKQLSGVPAGTIDPEIQNYVWEFDINNVPESYHASIGKVLAKLHHVPKEKLSLPGLTLNGAEEAKASMIKRMNEVKETYGVREDLWARWQTWLANDEMWPEHTGLIHGDVHAGHTLINEQAEVTGLIDWTEAAVTDVSRDFIGHLRTFGEPGLEKAIAAYSKAGGVTWPLMKEHIIELTATYAIDIAEFAKVSGEKEYERMAKEALGVLEED
G576	15	assembly	Anaerobacillus alkalilacustris	GCA_001866005.1	MLQR01000001.1	Mph(B)	57.966	358	1.20e-127	MNKKVKEFAKRNGIIIAEDSIKINDSGLDFQVVHAVDHEGVPWILRLPRRENSMAKADVEKKVLDIVSRHVSFEVPVWLVYTDEFIAYKQLSGIPAGTIDPTIKNYIWEIDINNVPKSYLNSLGKVLAELHQVPKEMLNIPGLKVQTMTEAKASMKKRMSVVKEKYGVGEELWNRWQAWVDNDKMWPMHTGLIHGDVHAGHTLINDQAEVTGLIDWTEVAVTDVSKDFVGINMTFGEQVLEQVIASYEAAGGVTWPMMKDHIIELQATYAIDIAEFAEVSGSKEYVQMAKESLGVEK
G577	15	assembly	Bacillus populi	GCA_002352765.2	KZ293963.1	Mph(M)	60.067	376	9.27e-135	MNKKGKEITEIARKNGINVQEDSIKINDSGLDFQVVHAIDNRNEKWILRIPRRKDVMAKTDLEKSVLDTVNKHVSFEVPVWSVYTDDLIAYKQLSGVPAGTIDPEIQNYVWEFDINNVPESYHASIGKVLAKLHHVPKEKLSLPGLTLNGAEEAKASMIKRMNEVKETYGVREDLWARWQTWLANDEMWPEHTGLIHGDVHAGHTLINEQAEVTGLIDWTEAAVTDVSRDFIGHLRTFGEPGLEKAIAAYSKAGGVTWPLMKEHIIELTATYAIDIAEFAKVSGEKEYERMAKEALGVLEED
G578	16	assembly	Bacillus sp. MBGLi97	GCA_002915305.1	PQCL01000014.1	Mph(K)	60.396	394	1.88e-141	MTIVNEQIEHILKLAEKHGLRLKRKHAEINESGMDFQVVFAEDEAGKRWVLRKPRRDDVIERAVYEGKVLKLLQNHLPAAVPDWRIHTPELIAYPELPGVPAAVIDMEVKNYVWNMDHEPPAETFVKSLAKTLALLHSIDHKAAEAAGMHVMNPDGVRRSKAEQMEQIKRELGVSGELWDRWQKWLSDDSYWPEHTAFIHGDLHPPHILIDQHQSITGLLDWTEAKIADPAKDFLLYETILGEAETARLISYYEKEGGRVWPRMKEHITELQAAYGIEIGMFALQTKQEEHLKMALDALGVRQ
G579	16	assembly	Bacillus paralicheniformis	GCA_001939545.1	MIZE01000024.1	Mph(K)	60.396	397	7.12e-143	MTTVNEQIEHTLKLAEKHGLRLKRKHAEINESGMDFQVVFAEDEAGKRWVLRKPRRDDVIERAVYEGKVLKLLQNHLPAAVPDWRIHTPELIAYPELPGVPAAVIDMEMKNYVWNMDHEPPAEAFVKSLAKTLALLHSIDHKAAEEAGMHVMNPDGVRRSKAEQMEQIKRELGVSGELWERWQKWLSDDSYWPAHTAFIHGDLHPPHILIDQHQSITGLLDWTEAKIADPAKDFLLYETILGEAETARLISYYEKEGGRVWPRMKEHITELQAAYGIEIGMFALQTKQEEHLKMALDALGVRQ
G580	16	assembly	Bacillus paralicheniformis	GCA_007831905.1	NILY01000011.1	Mph(K)	60.396	397	7.12e-143	MTTVNEQIEHTLKLAEKHGLRLKRKHAEINESGMDFQVVFAEDEAGKRWVLRKPRRDDVIERAVYEGKVLKLLQNHLPAAVPDWRIHTPELIAYPELPGVPAAVIDMEMKNYVWNMDHEPPAEAFVKSLAKTLALLHSIDHKAAEEAGMHVMNPDGVRRSKAEQMEQIKRELGVSGELWERWQKWLSDDSYWPAHTAFIHGDLHPPHILIDQHQSITGLLDWTEAKIADPAKDFLLYETILGEAETARLISYYEKEGGRVWPRMKEHITELQAAYGIEIGMFALQTKQEEHLKMALDALGVRQ
G581	16	assembly	Bacillus paralicheniformis	GCA_007832115.1	NIMF01000037.1	Mph(K)	60.396	397	7.12e-143	MTTVNEQIEHTLKLAEKHGLRLKRKHAEINESGMDFQVVFAEDEAGKRWVLRKPRRDDVIERAVYEGKVLKLLQNHLPAAVPDWRIHTPELIAYPELPGVPAAVIDMEMKNYVWNMDHEPPAEAFVKSLAKTLALLHSIDHKAAEEAGMHVMNPDGVRRSKAEQMEQIKRELGVSGELWERWQKWLSDDSYWPAHTAFIHGDLHPPHILIDQHQSITGLLDWTEAKIADPAKDFLLYETILGEAETARLISYYEKEGGRVWPRMKEHITELQAAYGIEIGMFALQTKQEEHLKMALDALGVRQ
G582	16	assembly	Bacillus licheniformis	GCA_001831295.2	MLKN02000029.1	Mph(K)	61.184	398	4.35e-143	MTTVNEQIEHTLKLAEKHGLRLKRKHAEINESGMDFQVVFAEDEAGKSWVLRKPRRDDVIERAVYEGKVLKLLQNRLPAAVPDWRIHTPELIAYPELPGVPAAVIDMDIKNYVWNMEHEPPAEAFTRSLAKTLALLHGIDHKDAEEAGMHVMNPDDVRQTKAEHMERIKSELVVSAELWERWQKWLSDDSYWPEHTVFIHGDLHPPHILIDQHQSITGLLDWTEAKIADPAKDFLLYQTILGEAETARLISYYEEEGGRVWPRMKEHIKEMQAAYGIEIGMFALQTKQEEHLKMALDALGVTQ
G583	16	assembly	Bacillus licheniformis	GCA_007831055.1	NIKF01000143.1	Mph(K)	60.544	388	4.40e-139	MATVNGQIEHTLKLAEKHGLRLKRKHAEINESGMDFQVVFAEDEAGKRWVLRKPRRDDVIERAVYEGKVLKLLQNRLPAAVPDWRIHTPELIAYPKLPGVPAAVIDMEIKNYVWNMDHEPPAEAFVKSLAKTLVLLHSIDHKAAEEAGMHVMNPDDVRQSKAEQMEWIKRELGVSGELWERWQKWLSDDSYWPEYTAFIHGDLHPPHILIDQHQSIIGLLDWTEAKIADPAKDFLLYETILGGAETARLIAYYEEEGGRVWPRMKEHITELQAAYGIEIGMFALQTKQEEHLKMALDALGVRQ
G584	16	assembly	Bacillus haynesii	GCA_000559105.1	AZYP01000015.1	Mph(K)	61.513	394	1.75e-141	MTTVNEQIEHTLKLAEKHGLRLKRKHAEINESGMDFQVVFAEDKAGKRWVLRKPRRDDVIERAVYEGKVLKLLQNSLPAAAVPDWRIHTPELIAYPELPGVPAAVIDMEMKNYVWNMDHEPPAEAFTRSLAKTLALLHGIDHKAAEDAGMHVMNPDGVRQSKAEQMERIKRELGVSGELWERWQKWLTDDSYWPEHTVFIHGDLHPPHILIDQHQSITGLLDWTEAKIADPAKDFLLYQTILGEAETARLIAYYEEEGGRVWPRMKEHITEMQAAYGIEIGMFALQTKQEEHLKMALDALGVRQ
G585	16	refseq	Bacillus paralicheniformis	GCA_002993925.1	CP023665.1	Mph(K)	60.396	395	4.99e-142	MTIVNEQIEQILKLAEKHGLRLKRKHAEINESGMDFQVVFAEDEAGKRWVLRKPRRDDVIERAVYEGKVLKLLQNHLPAAVPDWRIHTPELIAYPELPGVPAAVIDMEVKNYVWNMDHEPPAETFVKSLAKTLALLHSIDHKAAEEAGMHVMNPDGVRRSKAEQMEQIKRELGVSGELWERWQNWLSDDSYWPEHTAFIHGDLHPPHILIDQHQSITGLLDWTEAKIADPAKDFLLYETILGEAETARLISYYEKEGGRVWPRMKEHITELQAAYGIEIGMFALQTKQEEHLKMALDALGVRQ
G586	16	refseq	Bacillus licheniformis	GCA_900635765.1	LR134165.1	Mph(K)	60.396	395	4.99e-142	MTIVNEQIEQILKLAEKHGLRLKRKHAEINESGMDFQVVFAEDEAGKRWVLRKPRRDDVIERAVYEGKVLKLLQNHLPAAVPDWRIHTPELIAYPELPGVPAAVIDMEVKNYVWNMDHEPPAETFVKSLAKTLALLHSIDHKAAEEAGMHVMNPDGVRRSKAEQMEQIKRELGVSGELWERWQNWLSDDSYWPEHTAFIHGDLHPPHILIDQHQSITGLLDWTEAKIADPAKDFLLYETILGEAETARLISYYEKEGGRVWPRMKEHITELQAAYGIEIGMFALQTKQEEHLKMALDALGVRQ
G587	16	assembly	Bacillus sp. SB47	GCA_000465445.1	KE819961.1	Mph(K)	60.396	395	4.99e-142	MTIVNEQIEQILKLAEKHGLRLKRKHAEINESGMDFQVVFAEDEAGKRWVLRKPRRDDVIERAVYEGKVLKLLQNHLPAAVPDWRIHTPELIAYPELPGVPAAVIDMEVKNYVWNMDHEPPAETFVKSLAKTLALLHSIDHKAAEEAGMHVMNPDGVRRSKAEQMEQIKRELGVSGELWERWQNWLSDDSYWPEHTAFIHGDLHPPHILIDQHQSITGLLDWTEAKIADPAKDFLLYETILGEAETARLISYYEKEGGRVWPRMKEHITELQAAYGIEIGMFALQTKQEEHLKMALDALGVRQ
G588	16	assembly	Bacillus paralicheniformis	GCA_000604165.1	AZSK01000018.1	Mph(K)	60.396	395	4.99e-142	MTIVNEQIEQILKLAEKHGLRLKRKHAEINESGMDFQVVFAEDEAGKRWVLRKPRRDDVIERAVYEGKVLKLLQNHLPAAVPDWRIHTPELIAYPELPGVPAAVIDMEVKNYVWNMDHEPPAETFVKSLAKTLALLHSIDHKAAEEAGMHVMNPDGVRRSKAEQMEQIKRELGVSGELWERWQNWLSDDSYWPEHTAFIHGDLHPPHILIDQHQSITGLLDWTEAKIADPAKDFLLYETILGEAETARLISYYEKEGGRVWPRMKEHITELQAAYGIEIGMFALQTKQEEHLKMALDALGVRQ
G589	16	assembly	Bacillus paralicheniformis	GCA_001969565.1	MSZY01000022.1	Mph(K)	60.396	395	4.99e-142	MTIVNEQIEQILKLAEKHGLRLKRKHAEINESGMDFQVVFAEDEAGKRWVLRKPRRDDVIERAVYEGKVLKLLQNHLPAAVPDWRIHTPELIAYPELPGVPAAVIDMEVKNYVWNMDHEPPAETFVKSLAKTLALLHSIDHKAAEEAGMHVMNPDGVRRSKAEQMEQIKRELGVSGELWERWQNWLSDDSYWPEHTAFIHGDLHPPHILIDQHQSITGLLDWTEAKIADPAKDFLLYETILGEAETARLISYYEKEGGRVWPRMKEHITELQAAYGIEIGMFALQTKQEEHLKMALDALGVRQ
G590	16	assembly	Bacillus paralicheniformis	GCA_002998255.1	PVQR01000005.1	Mph(K)	60.396	395	4.99e-142	MTIVNEQIEQILKLAEKHGLRLKRKHAEINESGMDFQVVFAEDEAGKRWVLRKPRRDDVIERAVYEGKVLKLLQNHLPAAVPDWRIHTPELIAYPELPGVPAAVIDMEVKNYVWNMDHEPPAETFVKSLAKTLALLHSIDHKAAEEAGMHVMNPDGVRRSKAEQMEQIKRELGVSGELWERWQNWLSDDSYWPEHTAFIHGDLHPPHILIDQHQSITGLLDWTEAKIADPAKDFLLYETILGEAETARLISYYEKEGGRVWPRMKEHITELQAAYGIEIGMFALQTKQEEHLKMALDALGVRQ
G591	16	assembly	Bacillus paralicheniformis	GCA_007830895.1	NIJX01000010.1	Mph(K)	60.396	395	4.99e-142	MTIVNEQIEQILKLAEKHGLRLKRKHAEINESGMDFQVVFAEDEAGKRWVLRKPRRDDVIERAVYEGKVLKLLQNHLPAAVPDWRIHTPELIAYPELPGVPAAVIDMEVKNYVWNMDHEPPAETFVKSLAKTLALLHSIDHKAAEEAGMHVMNPDGVRRSKAEQMEQIKRELGVSGELWERWQNWLSDDSYWPEHTAFIHGDLHPPHILIDQHQSITGLLDWTEAKIADPAKDFLLYETILGEAETARLISYYEKEGGRVWPRMKEHITELQAAYGIEIGMFALQTKQEEHLKMALDALGVRQ
G592	16	assembly	Bacillus paralicheniformis	GCA_007831185.1	NIKL01000005.1	Mph(K)	60.396	395	4.99e-142	MTIVNEQIEQILKLAEKHGLRLKRKHAEINESGMDFQVVFAEDEAGKRWVLRKPRRDDVIERAVYEGKVLKLLQNHLPAAVPDWRIHTPELIAYPELPGVPAAVIDMEVKNYVWNMDHEPPAETFVKSLAKTLALLHSIDHKAAEEAGMHVMNPDGVRRSKAEQMEQIKRELGVSGELWERWQNWLSDDSYWPEHTAFIHGDLHPPHILIDQHQSITGLLDWTEAKIADPAKDFLLYETILGEAETARLISYYEKEGGRVWPRMKEHITELQAAYGIEIGMFALQTKQEEHLKMALDALGVRQ
G593	16	assembly	Bacillus paralicheniformis	GCA_007831335.1	NIKU01000001.1	Mph(K)	60.396	395	4.99e-142	MTIVNEQIEQILKLAEKHGLRLKRKHAEINESGMDFQVVFAEDEAGKRWVLRKPRRDDVIERAVYEGKVLKLLQNHLPAAVPDWRIHTPELIAYPELPGVPAAVIDMEVKNYVWNMDHEPPAETFVKSLAKTLALLHSIDHKAAEEAGMHVMNPDGVRRSKAEQMEQIKRELGVSGELWERWQNWLSDDSYWPEHTAFIHGDLHPPHILIDQHQSITGLLDWTEAKIADPAKDFLLYETILGEAETARLISYYEKEGGRVWPRMKEHITELQAAYGIEIGMFALQTKQEEHLKMALDALGVRQ
G594	16	assembly	Bacillus paralicheniformis	GCA_007831535.1	NILF01000044.1	Mph(K)	60.396	395	4.99e-142	MTIVNEQIEQILKLAEKHGLRLKRKHAEINESGMDFQVVFAEDEAGKRWVLRKPRRDDVIERAVYEGKVLKLLQNHLPAAVPDWRIHTPELIAYPELPGVPAAVIDMEVKNYVWNMDHEPPAETFVKSLAKTLALLHSIDHKAAEEAGMHVMNPDGVRRSKAEQMEQIKRELGVSGELWERWQNWLSDDSYWPEHTAFIHGDLHPPHILIDQHQSITGLLDWTEAKIADPAKDFLLYETILGEAETARLISYYEKEGGRVWPRMKEHITELQAAYGIEIGMFALQTKQEEHLKMALDALGVRQ
G595	16	assembly	Bacillus paralicheniformis	GCA_007831955.1	NJHA01000026.1	Mph(K)	60.396	395	4.99e-142	MTIVNEQIEQILKLAEKHGLRLKRKHAEINESGMDFQVVFAEDEAGKRWVLRKPRRDDVIERAVYEGKVLKLLQNHLPAAVPDWRIHTPELIAYPELPGVPAAVIDMEVKNYVWNMDHEPPAETFVKSLAKTLALLHSIDHKAAEEAGMHVMNPDGVRRSKAEQMEQIKRELGVSGELWERWQNWLSDDSYWPEHTAFIHGDLHPPHILIDQHQSITGLLDWTEAKIADPAKDFLLYETILGEAETARLISYYEKEGGRVWPRMKEHITELQAAYGIEIGMFALQTKQEEHLKMALDALGVRQ
G596	16	assembly	Bacillus paralicheniformis	GCA_007832075.1	NJHE01000010.1	Mph(K)	60.396	395	4.99e-142	MTIVNEQIEQILKLAEKHGLRLKRKHAEINESGMDFQVVFAEDEAGKRWVLRKPRRDDVIERAVYEGKVLKLLQNHLPAAVPDWRIHTPELIAYPELPGVPAAVIDMEVKNYVWNMDHEPPAETFVKSLAKTLALLHSIDHKAAEEAGMHVMNPDGVRRSKAEQMEQIKRELGVSGELWERWQNWLSDDSYWPEHTAFIHGDLHPPHILIDQHQSITGLLDWTEAKIADPAKDFLLYETILGEAETARLISYYEKEGGRVWPRMKEHITELQAAYGIEIGMFALQTKQEEHLKMALDALGVRQ
G597	16	assembly	Bacillus paralicheniformis	GCA_007832455.1	NIMX01000025.1	Mph(K)	60.396	395	4.99e-142	MTIVNEQIEQILKLAEKHGLRLKRKHAEINESGMDFQVVFAEDEAGKRWVLRKPRRDDVIERAVYEGKVLKLLQNHLPAAVPDWRIHTPELIAYPELPGVPAAVIDMEVKNYVWNMDHEPPAETFVKSLAKTLALLHSIDHKAAEEAGMHVMNPDGVRRSKAEQMEQIKRELGVSGELWERWQNWLSDDSYWPEHTAFIHGDLHPPHILIDQHQSITGLLDWTEAKIADPAKDFLLYETILGEAETARLISYYEKEGGRVWPRMKEHITELQAAYGIEIGMFALQTKQEEHLKMALDALGVRQ
G598	16	refseq	Bacillus paralicheniformis	GCA_000408885.1	CP005965.1	Mph(K)	60.396	395	8.26e-142	MTIVNEQIEQILKLAEKHGLRLKRKHAEINESGMDFQVVFAEDEAGKRWVLRKPRRDDVIERAVYEGKVLKLLQNHLPAAVPDWRIHTPELIAYPELPGVPAAVIDMEVKNYVWNMDHEPPAEAFVKSLAKTLALLHSIDHKAAEEAGMHVMNPDGVRRSKAEQMEQIKRELGVSGELWERWQKWLSDDSYWPEHTAFIHSDLHPPHILIDQHQSITGLLDWTEAKIADPAKDFLLYETILGEAETARLISYYEKEGGRVWPRMKEHITELQAAYGIEIGMFALQTKQEEHLKMALDALGVRQ
G599	16	refseq	Bacillus paralicheniformis	GCA_002393225.1	CP023168.1	Mph(K)	60.396	395	8.26e-142	MTIVNEQIEQILKLAEKHGLRLKRKHAEINESGMDFQVVFAEDEAGKRWVLRKPRRDDVIERAVYEGKVLKLLQNHLPAAVPDWRIHTPELIAYPELPGVPAAVIDMEVKNYVWNMDHEPPAEAFVKSLAKTLALLHSIDHKAAEEAGMHVMNPDGVRRSKAEQMEQIKRELGVSGELWERWQKWLSDDSYWPEHTAFIHSDLHPPHILIDQHQSITGLLDWTEAKIADPAKDFLLYETILGEAETARLISYYEKEGGRVWPRMKEHITELQAAYGIEIGMFALQTKQEEHLKMALDALGVRQ
G600	16	refseq	Bacillus paralicheniformis	GCA_003711025.1	CP033389.1	Mph(K)	60.396	395	8.26e-142	MTIVNEQIEQILKLAEKHGLRLKRKHAEINESGMDFQVVFAEDEAGKRWVLRKPRRDDVIERAVYEGKVLKLLQNHLPAAVPDWRIHTPELIAYPELPGVPAAVIDMEVKNYVWNMDHEPPAEAFVKSLAKTLALLHSIDHKAAEEAGMHVMNPDGVRRSKAEQMEQIKRELGVSGELWERWQKWLSDDSYWPEHTAFIHSDLHPPHILIDQHQSITGLLDWTEAKIADPAKDFLLYETILGEAETARLISYYEKEGGRVWPRMKEHITELQAAYGIEIGMFALQTKQEEHLKMALDALGVRQ
G601	16	refseq	Bacillus paralicheniformis	GCA_008365255.1	CP043501.1	Mph(K)	60.396	395	8.26e-142	MTIVNEQIEQILKLAEKHGLRLKRKHAEINESGMDFQVVFAEDEAGKRWVLRKPRRDDVIERAVYEGKVLKLLQNHLPAAVPDWRIHTPELIAYPELPGVPAAVIDMEVKNYVWNMDHEPPAEAFVKSLAKTLALLHSIDHKAAEEAGMHVMNPDGVRRSKAEQMEQIKRELGVSGELWERWQKWLSDDSYWPEHTAFIHSDLHPPHILIDQHQSITGLLDWTEAKIADPAKDFLLYETILGEAETARLISYYEKEGGRVWPRMKEHITELQAAYGIEIGMFALQTKQEEHLKMALDALGVRQ
G602	16	assembly	Bacillus amyloliquefaciens	GCA_000947115.1	JZDI01000050.1	Mph(K)	60.396	395	8.26e-142	MTIVNEQIEQILKLAEKHGLRLKRKHAEINESGMDFQVVFAEDEAGKRWVLRKPRRDDVIERAVYEGKVLKLLQNHLPAAVPDWRIHTPELIAYPELPGVPAAVIDMEVKNYVWNMDHEPPAEAFVKSLAKTLALLHSIDHKAAEEAGMHVMNPDGVRRSKAEQMEQIKRELGVSGELWERWQKWLSDDSYWPEHTAFIHSDLHPPHILIDQHQSITGLLDWTEAKIADPAKDFLLYETILGEAETARLISYYEKEGGRVWPRMKEHITELQAAYGIEIGMFALQTKQEEHLKMALDALGVRQ
G603	16	assembly	Bacillus paralicheniformis	GCA_001042485.2	LBMN02000005.1	Mph(K)	60.396	395	8.26e-142	MTIVNEQIEQILKLAEKHGLRLKRKHAEINESGMDFQVVFAEDEAGKRWVLRKPRRDDVIERAVYEGKVLKLLQNHLPAAVPDWRIHTPELIAYPELPGVPAAVIDMEVKNYVWNMDHEPPAEAFVKSLAKTLALLHSIDHKAAEEAGMHVMNPDGVRRSKAEQMEQIKRELGVSGELWERWQKWLSDDSYWPEHTAFIHSDLHPPHILIDQHQSITGLLDWTEAKIADPAKDFLLYETILGEAETARLISYYEKEGGRVWPRMKEHITELQAAYGIEIGMFALQTKQEEHLKMALDALGVRQ
G604	16	assembly	Bacillus paralicheniformis	GCA_001188525.1	LFIM01000005.1	Mph(K)	60.396	395	8.26e-142	MTIVNEQIEQILKLAEKHGLRLKRKHAEINESGMDFQVVFAEDEAGKRWVLRKPRRDDVIERAVYEGKVLKLLQNHLPAAVPDWRIHTPELIAYPELPGVPAAVIDMEVKNYVWNMDHEPPAEAFVKSLAKTLALLHSIDHKAAEEAGMHVMNPDGVRRSKAEQMEQIKRELGVSGELWERWQKWLSDDSYWPEHTAFIHSDLHPPHILIDQHQSITGLLDWTEAKIADPAKDFLLYETILGEAETARLISYYEKEGGRVWPRMKEHITELQAAYGIEIGMFALQTKQEEHLKMALDALGVRQ
G605	16	assembly	Bacillus licheniformis	GCA_001507755.1	AZSX01000021.1	Mph(K)	60.396	395	8.26e-142	MTIVNEQIEQILKLAEKHGLRLKRKHAEINESGMDFQVVFAEDEAGKRWVLRKPRRDDVIERAVYEGKVLKLLQNHLPAAVPDWRIHTPELIAYPELPGVPAAVIDMEVKNYVWNMDHEPPAEAFVKSLAKTLALLHSIDHKAAEEAGMHVMNPDGVRRSKAEQMEQIKRELGVSGELWERWQKWLSDDSYWPEHTAFIHSDLHPPHILIDQHQSITGLLDWTEAKIADPAKDFLLYETILGEAETARLISYYEKEGGRVWPRMKEHITELQAAYGIEIGMFALQTKQEEHLKMALDALGVRQ
G606	16	assembly	Bacillus paralicheniformis	GCA_001691515.1	MBGK01000012.1	Mph(K)	60.396	395	8.26e-142	MTIVNEQIEQILKLAEKHGLRLKRKHAEINESGMDFQVVFAEDEAGKRWVLRKPRRDDVIERAVYEGKVLKLLQNHLPAAVPDWRIHTPELIAYPELPGVPAAVIDMEVKNYVWNMDHEPPAEAFVKSLAKTLALLHSIDHKAAEEAGMHVMNPDGVRRSKAEQMEQIKRELGVSGELWERWQKWLSDDSYWPEHTAFIHSDLHPPHILIDQHQSITGLLDWTEAKIADPAKDFLLYETILGEAETARLISYYEKEGGRVWPRMKEHITELQAAYGIEIGMFALQTKQEEHLKMALDALGVRQ
G607	16	assembly	Bacillus paralicheniformis	GCA_002272155.1	NPMO01000056.1	Mph(K)	60.396	395	8.26e-142	MTIVNEQIEQILKLAEKHGLRLKRKHAEINESGMDFQVVFAEDEAGKRWVLRKPRRDDVIERAVYEGKVLKLLQNHLPAAVPDWRIHTPELIAYPELPGVPAAVIDMEVKNYVWNMDHEPPAEAFVKSLAKTLALLHSIDHKAAEEAGMHVMNPDGVRRSKAEQMEQIKRELGVSGELWERWQKWLSDDSYWPEHTAFIHSDLHPPHILIDQHQSITGLLDWTEAKIADPAKDFLLYETILGEAETARLISYYEKEGGRVWPRMKEHITELQAAYGIEIGMFALQTKQEEHLKMALDALGVRQ
G608	16	assembly	Bacillus aerius	GCA_003611925.1	RAZC01000011.1	Mph(K)	60.396	395	8.26e-142	MTIVNEQIEQILKLAEKHGLRLKRKHAEINESGMDFQVVFAEDEAGKRWVLRKPRRDDVIERAVYEGKVLKLLQNHLPAAVPDWRIHTPELIAYPELPGVPAAVIDMEVKNYVWNMDHEPPAEAFVKSLAKTLALLHSIDHKAAEEAGMHVMNPDGVRRSKAEQMEQIKRELGVSGELWERWQKWLSDDSYWPEHTAFIHSDLHPPHILIDQHQSITGLLDWTEAKIADPAKDFLLYETILGEAETARLISYYEKEGGRVWPRMKEHITELQAAYGIEIGMFALQTKQEEHLKMALDALGVRQ
G609	16	assembly	Bacillus paralicheniformis	GCA_005047705.1	SULF01000009.1	Mph(K)	60.396	395	8.26e-142	MTIVNEQIEQILKLAEKHGLRLKRKHAEINESGMDFQVVFAEDEAGKRWVLRKPRRDDVIERAVYEGKVLKLLQNHLPAAVPDWRIHTPELIAYPELPGVPAAVIDMEVKNYVWNMDHEPPAEAFVKSLAKTLALLHSIDHKAAEEAGMHVMNPDGVRRSKAEQMEQIKRELGVSGELWERWQKWLSDDSYWPEHTAFIHSDLHPPHILIDQHQSITGLLDWTEAKIADPAKDFLLYETILGEAETARLISYYEKEGGRVWPRMKEHITELQAAYGIEIGMFALQTKQEEHLKMALDALGVRQ
G610	16	assembly	Bacillus paralicheniformis	GCA_007113895.2	SAZD02000005.1	Mph(K)	60.396	395	8.26e-142	MTIVNEQIEQILKLAEKHGLRLKRKHAEINESGMDFQVVFAEDEAGKRWVLRKPRRDDVIERAVYEGKVLKLLQNHLPAAVPDWRIHTPELIAYPELPGVPAAVIDMEVKNYVWNMDHEPPAEAFVKSLAKTLALLHSIDHKAAEEAGMHVMNPDGVRRSKAEQMEQIKRELGVSGELWERWQKWLSDDSYWPEHTAFIHSDLHPPHILIDQHQSITGLLDWTEAKIADPAKDFLLYETILGEAETARLISYYEKEGGRVWPRMKEHITELQAAYGIEIGMFALQTKQEEHLKMALDALGVRQ
G611	16	assembly	Bacillus paralicheniformis	GCA_007830915.1	NIJT01000026.1	Mph(K)	60.396	395	8.26e-142	MTIVNEQIEQILKLAEKHGLRLKRKHAEINESGMDFQVVFAEDEAGKRWVLRKPRRDDVIERAVYEGKVLKLLQNHLPAAVPDWRIHTPELIAYPELPGVPAAVIDMEVKNYVWNMDHEPPAEAFVKSLAKTLALLHSIDHKAAEEAGMHVMNPDGVRRSKAEQMEQIKRELGVSGELWERWQKWLSDDSYWPEHTAFIHSDLHPPHILIDQHQSITGLLDWTEAKIADPAKDFLLYETILGEAETARLISYYEKEGGRVWPRMKEHITELQAAYGIEIGMFALQTKQEEHLKMALDALGVRQ
G612	16	assembly	Bacillus paralicheniformis	GCA_007831375.1	NIKZ01000037.1	Mph(K)	60.396	395	8.26e-142	MTIVNEQIEQILKLAEKHGLRLKRKHAEINESGMDFQVVFAEDEAGKRWVLRKPRRDDVIERAVYEGKVLKLLQNHLPAAVPDWRIHTPELIAYPELPGVPAAVIDMEVKNYVWNMDHEPPAEAFVKSLAKTLALLHSIDHKAAEEAGMHVMNPDGVRRSKAEQMEQIKRELGVSGELWERWQKWLSDDSYWPEHTAFIHSDLHPPHILIDQHQSITGLLDWTEAKIADPAKDFLLYETILGEAETARLISYYEKEGGRVWPRMKEHITELQAAYGIEIGMFALQTKQEEHLKMALDALGVRQ
G613	16	assembly	Bacillus paralicheniformis	GCA_007831395.1	NIKY01000011.1	Mph(K)	60.396	395	8.26e-142	MTIVNEQIEQILKLAEKHGLRLKRKHAEINESGMDFQVVFAEDEAGKRWVLRKPRRDDVIERAVYEGKVLKLLQNHLPAAVPDWRIHTPELIAYPELPGVPAAVIDMEVKNYVWNMDHEPPAEAFVKSLAKTLALLHSIDHKAAEEAGMHVMNPDGVRRSKAEQMEQIKRELGVSGELWERWQKWLSDDSYWPEHTAFIHSDLHPPHILIDQHQSITGLLDWTEAKIADPAKDFLLYETILGEAETARLISYYEKEGGRVWPRMKEHITELQAAYGIEIGMFALQTKQEEHLKMALDALGVRQ
G614	16	assembly	Bacillus paralicheniformis	GCA_007831555.1	NILG01000044.1	Mph(K)	60.396	395	8.26e-142	MTIVNEQIEQILKLAEKHGLRLKRKHAEINESGMDFQVVFAEDEAGKRWVLRKPRRDDVIERAVYEGKVLKLLQNHLPAAVPDWRIHTPELIAYPELPGVPAAVIDMEVKNYVWNMDHEPPAEAFVKSLAKTLALLHSIDHKAAEEAGMHVMNPDGVRRSKAEQMEQIKRELGVSGELWERWQKWLSDDSYWPEHTAFIHSDLHPPHILIDQHQSITGLLDWTEAKIADPAKDFLLYETILGEAETARLISYYEKEGGRVWPRMKEHITELQAAYGIEIGMFALQTKQEEHLKMALDALGVRQ
G615	16	assembly	Bacillus paralicheniformis	GCA_007831595.1	NILI01000016.1	Mph(K)	60.396	395	8.26e-142	MTIVNEQIEQILKLAEKHGLRLKRKHAEINESGMDFQVVFAEDEAGKRWVLRKPRRDDVIERAVYEGKVLKLLQNHLPAAVPDWRIHTPELIAYPELPGVPAAVIDMEVKNYVWNMDHEPPAEAFVKSLAKTLALLHSIDHKAAEEAGMHVMNPDGVRRSKAEQMEQIKRELGVSGELWERWQKWLSDDSYWPEHTAFIHSDLHPPHILIDQHQSITGLLDWTEAKIADPAKDFLLYETILGEAETARLISYYEKEGGRVWPRMKEHITELQAAYGIEIGMFALQTKQEEHLKMALDALGVRQ
G616	16	assembly	Bacillus paralicheniformis	GCA_007832405.1	NIMV01000106.1	Mph(K)	60.396	395	8.26e-142	MTIVNEQIEQILKLAEKHGLRLKRKHAEINESGMDFQVVFAEDEAGKRWVLRKPRRDDVIERAVYEGKVLKLLQNHLPAAVPDWRIHTPELIAYPELPGVPAAVIDMEVKNYVWNMDHEPPAEAFVKSLAKTLALLHSIDHKAAEEAGMHVMNPDGVRRSKAEQMEQIKRELGVSGELWERWQKWLSDDSYWPEHTAFIHSDLHPPHILIDQHQSITGLLDWTEAKIADPAKDFLLYETILGEAETARLISYYEKEGGRVWPRMKEHITELQAAYGIEIGMFALQTKQEEHLKMALDALGVRQ
G617	16	assembly	Bacillus paralicheniformis	GCA_007832535.1	NINC01000045.1	Mph(K)	60.396	395	8.26e-142	MTIVNEQIEQILKLAEKHGLRLKRKHAEINESGMDFQVVFAEDEAGKRWVLRKPRRDDVIERAVYEGKVLKLLQNHLPAAVPDWRIHTPELIAYPELPGVPAAVIDMEVKNYVWNMDHEPPAEAFVKSLAKTLALLHSIDHKAAEEAGMHVMNPDGVRRSKAEQMEQIKRELGVSGELWERWQKWLSDDSYWPEHTAFIHSDLHPPHILIDQHQSITGLLDWTEAKIADPAKDFLLYETILGEAETARLISYYEKEGGRVWPRMKEHITELQAAYGIEIGMFALQTKQEEHLKMALDALGVRQ
G618	16	assembly	Bacillus haynesii	GCA_001969855.1	MRBL01000017.1	Mph(K)	60.726	389	2.19e-139	MTTVNEQIEHILKLAEKHGLRLKRMRAEINESGMDFQVVFAEDKAGKRWVLRKPRRDDVIERAVYEGKVLKLLQNRLPAAVPDWFIHTPELIAYPELPGVPAAVIDMEMKNYVWNMDHEPPAEAFTRSLAKTLALLHGIDHKAAEDAGMHVMNPDGVRQSKAEQMERIKRELGVSGELWERWQKWLTDDSYWPEHTVFIHGDLHPPHILIDQHQSITGLLDWTEAKIADPAKDFLLYQTILGEAETARLIAYYVEEGGRVWPRMKEHITELQSAYGIEIGMFALQTKQEDHLKMALDALGVRH
G619	16	assembly	Bacillus paralicheniformis	GCA_902363785.1	CABJBE010000004.1	Mph(K)	60.726	397	5.48e-143	MTIVNEQIEQILKLAEKHGLRLKRKHAEINESGMDFQVVFAEDEAGKRWVLRKPRRNDVIERAVYEGKVLKLLQNHLPAAVPDWRIHTPELIAYPELPGVPAAVIDMEVKNYVWNMDHEPPAEAFVKSLAKTLALLHSIDHKAAEEAGMHVMNPDGVRRSKAEQMEQIKRELGVSGELWERWQKWLSDDSYWPEHTAFIHGDLHPPHILIDQHQSITGLLDWTEAKIADPAKDFLLYETILGEAETARLISYYEKEGGRVWPRMKEHITELQAAYGIEIGMFALQTKQEEHLKMALDALGVRQ
G620	16	assembly	Bacillus licheniformis	GCA_001507765.1	AZSZ01000009.1	Mph(K)	60.726	397	5.48e-143	MTIVNEQIEQILKLAEKHGLRLKRKHAEINESGMDFQVVFAEDEAGKRWVLRKPRRNDVIERAVYEGKVLKLLQNHLPAAVPDWRIHTPELIAYPELPGVPAAVIDMEVKNYVWNMDHEPPAEAFVKSLAKTLALLHSIDHKAAEEAGMHVMNPDGVRRSKAEQMEQIKRELGVSGELWERWQKWLSDDSYWPEHTAFIHGDLHPPHILIDQHQSITGLLDWTEAKIADPAKDFLLYETILGEAETARLISYYEKEGGRVWPRMKEHITELQAAYGIEIGMFALQTKQEEHLKMALDALGVRQ
G621	16	assembly	Bacillus paralicheniformis	GCA_001691735.1	LXPD01000014.1	Mph(K)	60.726	397	5.48e-143	MTIVNEQIEQILKLAEKHGLRLKRKHAEINESGMDFQVVFAEDEAGKRWVLRKPRRNDVIERAVYEGKVLKLLQNHLPAAVPDWRIHTPELIAYPELPGVPAAVIDMEVKNYVWNMDHEPPAEAFVKSLAKTLALLHSIDHKAAEEAGMHVMNPDGVRRSKAEQMEQIKRELGVSGELWERWQKWLSDDSYWPEHTAFIHGDLHPPHILIDQHQSITGLLDWTEAKIADPAKDFLLYETILGEAETARLISYYEKEGGRVWPRMKEHITELQAAYGIEIGMFALQTKQEEHLKMALDALGVRQ
G622	16	assembly	Bacillus paralicheniformis	GCA_004296375.1	PJMD01000017.1	Mph(K)	60.726	397	5.48e-143	MTIVNEQIEQILKLAEKHGLRLKRKHAEINESGMDFQVVFAEDEAGKRWVLRKPRRNDVIERAVYEGKVLKLLQNHLPAAVPDWRIHTPELIAYPELPGVPAAVIDMEVKNYVWNMDHEPPAEAFVKSLAKTLALLHSIDHKAAEEAGMHVMNPDGVRRSKAEQMEQIKRELGVSGELWERWQKWLSDDSYWPEHTAFIHGDLHPPHILIDQHQSITGLLDWTEAKIADPAKDFLLYETILGEAETARLISYYEKEGGRVWPRMKEHITELQAAYGIEIGMFALQTKQEEHLKMALDALGVRQ
G623	16	assembly	Bacillus paralicheniformis	GCA_007830855.1	NIJR01000052.1	Mph(K)	60.726	397	5.48e-143	MTIVNEQIEQILKLAEKHGLRLKRKHAEINESGMDFQVVFAEDEAGKRWVLRKPRRNDVIERAVYEGKVLKLLQNHLPAAVPDWRIHTPELIAYPELPGVPAAVIDMEVKNYVWNMDHEPPAEAFVKSLAKTLALLHSIDHKAAEEAGMHVMNPDGVRRSKAEQMEQIKRELGVSGELWERWQKWLSDDSYWPEHTAFIHGDLHPPHILIDQHQSITGLLDWTEAKIADPAKDFLLYETILGEAETARLISYYEKEGGRVWPRMKEHITELQAAYGIEIGMFALQTKQEEHLKMALDALGVRQ
G624	16	assembly	Bacillus paralicheniformis	GCA_007830945.1	NIJV01000008.1	Mph(K)	60.726	397	5.48e-143	MTIVNEQIEQILKLAEKHGLRLKRKHAEINESGMDFQVVFAEDEAGKRWVLRKPRRNDVIERAVYEGKVLKLLQNHLPAAVPDWRIHTPELIAYPELPGVPAAVIDMEVKNYVWNMDHEPPAEAFVKSLAKTLALLHSIDHKAAEEAGMHVMNPDGVRRSKAEQMEQIKRELGVSGELWERWQKWLSDDSYWPEHTAFIHGDLHPPHILIDQHQSITGLLDWTEAKIADPAKDFLLYETILGEAETARLISYYEKEGGRVWPRMKEHITELQAAYGIEIGMFALQTKQEEHLKMALDALGVRQ
G625	16	assembly	Bacillus paralicheniformis	GCA_007831895.1	NILZ01000044.1	Mph(K)	60.726	397	5.48e-143	MTIVNEQIEQILKLAEKHGLRLKRKHAEINESGMDFQVVFAEDEAGKRWVLRKPRRNDVIERAVYEGKVLKLLQNHLPAAVPDWRIHTPELIAYPELPGVPAAVIDMEVKNYVWNMDHEPPAEAFVKSLAKTLALLHSIDHKAAEEAGMHVMNPDGVRRSKAEQMEQIKRELGVSGELWERWQKWLSDDSYWPEHTAFIHGDLHPPHILIDQHQSITGLLDWTEAKIADPAKDFLLYETILGEAETARLISYYEKEGGRVWPRMKEHITELQAAYGIEIGMFALQTKQEEHLKMALDALGVRQ
G626	16	assembly	Bacillus paralicheniformis	GCA_008368485.1	RSBG01000009.1	Mph(K)	60.726	397	5.48e-143	MTIVNEQIEQILKLAEKHGLRLKRKHAEINESGMDFQVVFAEDEAGKRWVLRKPRRNDVIERAVYEGKVLKLLQNHLPAAVPDWRIHTPELIAYPELPGVPAAVIDMEVKNYVWNMDHEPPAEAFVKSLAKTLALLHSIDHKAAEEAGMHVMNPDGVRRSKAEQMEQIKRELGVSGELWERWQKWLSDDSYWPEHTAFIHGDLHPPHILIDQHQSITGLLDWTEAKIADPAKDFLLYETILGEAETARLISYYEKEGGRVWPRMKEHITELQAAYGIEIGMFALQTKQEEHLKMALDALGVRQ
G627	16	assembly	Bacillus paralicheniformis	GCA_008368495.1	RSBH01000007.1	Mph(K)	60.726	397	5.48e-143	MTIVNEQIEQILKLAEKHGLRLKRKHAEINESGMDFQVVFAEDEAGKRWVLRKPRRNDVIERAVYEGKVLKLLQNHLPAAVPDWRIHTPELIAYPELPGVPAAVIDMEVKNYVWNMDHEPPAEAFVKSLAKTLALLHSIDHKAAEEAGMHVMNPDGVRRSKAEQMEQIKRELGVSGELWERWQKWLSDDSYWPEHTAFIHGDLHPPHILIDQHQSITGLLDWTEAKIADPAKDFLLYETILGEAETARLISYYEKEGGRVWPRMKEHITELQAAYGIEIGMFALQTKQEEHLKMALDALGVRQ
G628	16	refseq	Bacillus paralicheniformis	GCA_000876525.1	CP010524.1	Mph(K)	60.726	397	9.26e-143	MTIVNEQIEQILKLAEKHGLRLKRKHAEINESGMDFQVVFAEDEAGKRWVLRKPRRDDVIERAVYEGKVLKLLQNHLPAAVPDWRIHTPELIAYPELPGVPAAVIDMEVKNYVWNMDHEPPAEAFVKSLAKTLALLHSIDHKAAEEAGMHVMNPDGVRRSKAEQMEQIKRELGVSGELWERWQKWLSDDSYWPEHTAFIHGDLHPPHILIDQHQSITGLLDWTEAKIADPAKDFLLYETILGEAETARLISYYEKEGGRVWPRMKEHITELQAAYGIEIGMFALQTKQEEHLKMALDALGVRQ
G629	16	refseq	Bacillus paralicheniformis	GCA_002068155.1	CP020352.1	Mph(K)	60.726	397	9.26e-143	MTIVNEQIEQILKLAEKHGLRLKRKHAEINESGMDFQVVFAEDEAGKRWVLRKPRRDDVIERAVYEGKVLKLLQNHLPAAVPDWRIHTPELIAYPELPGVPAAVIDMEVKNYVWNMDHEPPAEAFVKSLAKTLALLHSIDHKAAEEAGMHVMNPDGVRRSKAEQMEQIKRELGVSGELWERWQKWLSDDSYWPEHTAFIHGDLHPPHILIDQHQSITGLLDWTEAKIADPAKDFLLYETILGEAETARLISYYEKEGGRVWPRMKEHITELQAAYGIEIGMFALQTKQEEHLKMALDALGVRQ
G630	16	refseq	Bacillus paralicheniformis	GCA_002993945.1	CP023666.1	Mph(K)	60.726	397	9.26e-143	MTIVNEQIEQILKLAEKHGLRLKRKHAEINESGMDFQVVFAEDEAGKRWVLRKPRRDDVIERAVYEGKVLKLLQNHLPAAVPDWRIHTPELIAYPELPGVPAAVIDMEVKNYVWNMDHEPPAEAFVKSLAKTLALLHSIDHKAAEEAGMHVMNPDGVRRSKAEQMEQIKRELGVSGELWERWQKWLSDDSYWPEHTAFIHGDLHPPHILIDQHQSITGLLDWTEAKIADPAKDFLLYETILGEAETARLISYYEKEGGRVWPRMKEHITELQAAYGIEIGMFALQTKQEEHLKMALDALGVRQ
G631	16	assembly	Bacillus sp. CPSM8	GCA_000409505.2	ANNR02000035.1	Mph(K)	60.726	397	9.26e-143	MTIVNEQIEQILKLAEKHGLRLKRKHAEINESGMDFQVVFAEDEAGKRWVLRKPRRDDVIERAVYEGKVLKLLQNHLPAAVPDWRIHTPELIAYPELPGVPAAVIDMEVKNYVWNMDHEPPAEAFVKSLAKTLALLHSIDHKAAEEAGMHVMNPDGVRRSKAEQMEQIKRELGVSGELWERWQKWLSDDSYWPEHTAFIHGDLHPPHILIDQHQSITGLLDWTEAKIADPAKDFLLYETILGEAETARLISYYEKEGGRVWPRMKEHITELQAAYGIEIGMFALQTKQEEHLKMALDALGVRQ
G632	16	assembly	Bacillus sp. MSP5.4	GCA_000815365.1	JXAP01000006.1	Mph(K)	60.726	397	9.26e-143	MTIVNEQIEQILKLAEKHGLRLKRKHAEINESGMDFQVVFAEDEAGKRWVLRKPRRDDVIERAVYEGKVLKLLQNHLPAAVPDWRIHTPELIAYPELPGVPAAVIDMEVKNYVWNMDHEPPAEAFVKSLAKTLALLHSIDHKAAEEAGMHVMNPDGVRRSKAEQMEQIKRELGVSGELWERWQKWLSDDSYWPEHTAFIHGDLHPPHILIDQHQSITGLLDWTEAKIADPAKDFLLYETILGEAETARLISYYEKEGGRVWPRMKEHITELQAAYGIEIGMFALQTKQEEHLKMALDALGVRQ
G633	16	assembly	Bacillus paralicheniformis	GCA_001925045.1	LKPO01000013.1	Mph(K)	60.726	397	9.26e-143	MTIVNEQIEQILKLAEKHGLRLKRKHAEINESGMDFQVVFAEDEAGKRWVLRKPRRDDVIERAVYEGKVLKLLQNHLPAAVPDWRIHTPELIAYPELPGVPAAVIDMEVKNYVWNMDHEPPAEAFVKSLAKTLALLHSIDHKAAEEAGMHVMNPDGVRRSKAEQMEQIKRELGVSGELWERWQKWLSDDSYWPEHTAFIHGDLHPPHILIDQHQSITGLLDWTEAKIADPAKDFLLYETILGEAETARLISYYEKEGGRVWPRMKEHITELQAAYGIEIGMFALQTKQEEHLKMALDALGVRQ
G634	16	assembly	Bacillus paralicheniformis	GCA_001925105.1	LKPR01000010.1	Mph(K)	60.726	397	9.26e-143	MTIVNEQIEQILKLAEKHGLRLKRKHAEINESGMDFQVVFAEDEAGKRWVLRKPRRDDVIERAVYEGKVLKLLQNHLPAAVPDWRIHTPELIAYPELPGVPAAVIDMEVKNYVWNMDHEPPAEAFVKSLAKTLALLHSIDHKAAEEAGMHVMNPDGVRRSKAEQMEQIKRELGVSGELWERWQKWLSDDSYWPEHTAFIHGDLHPPHILIDQHQSITGLLDWTEAKIADPAKDFLLYETILGEAETARLISYYEKEGGRVWPRMKEHITELQAAYGIEIGMFALQTKQEEHLKMALDALGVRQ
G635	16	assembly	Bacillus sp. TYF	GCA_003717485.1	QXII01000004.1	Mph(K)	60.726	397	9.26e-143	MTIVNEQIEQILKLAEKHGLRLKRKHAEINESGMDFQVVFAEDEAGKRWVLRKPRRDDVIERAVYEGKVLKLLQNHLPAAVPDWRIHTPELIAYPELPGVPAAVIDMEVKNYVWNMDHEPPAEAFVKSLAKTLALLHSIDHKAAEEAGMHVMNPDGVRRSKAEQMEQIKRELGVSGELWERWQKWLSDDSYWPEHTAFIHGDLHPPHILIDQHQSITGLLDWTEAKIADPAKDFLLYETILGEAETARLISYYEKEGGRVWPRMKEHITELQAAYGIEIGMFALQTKQEEHLKMALDALGVRQ
G636	16	assembly	Bacillus paralicheniformis	GCA_007830755.1	NIJN01000029.1	Mph(K)	60.726	397	9.26e-143	MTIVNEQIEQILKLAEKHGLRLKRKHAEINESGMDFQVVFAEDEAGKRWVLRKPRRDDVIERAVYEGKVLKLLQNHLPAAVPDWRIHTPELIAYPELPGVPAAVIDMEVKNYVWNMDHEPPAEAFVKSLAKTLALLHSIDHKAAEEAGMHVMNPDGVRRSKAEQMEQIKRELGVSGELWERWQKWLSDDSYWPEHTAFIHGDLHPPHILIDQHQSITGLLDWTEAKIADPAKDFLLYETILGEAETARLISYYEKEGGRVWPRMKEHITELQAAYGIEIGMFALQTKQEEHLKMALDALGVRQ
G637	16	assembly	Bacillus paralicheniformis	GCA_007831845.1	NILU01000046.1	Mph(K)	60.726	397	9.26e-143	MTIVNEQIEQILKLAEKHGLRLKRKHAEINESGMDFQVVFAEDEAGKRWVLRKPRRDDVIERAVYEGKVLKLLQNHLPAAVPDWRIHTPELIAYPELPGVPAAVIDMEVKNYVWNMDHEPPAEAFVKSLAKTLALLHSIDHKAAEEAGMHVMNPDGVRRSKAEQMEQIKRELGVSGELWERWQKWLSDDSYWPEHTAFIHGDLHPPHILIDQHQSITGLLDWTEAKIADPAKDFLLYETILGEAETARLISYYEKEGGRVWPRMKEHITELQAAYGIEIGMFALQTKQEEHLKMALDALGVRQ
G638	16	assembly	Bacillus paralicheniformis	GCA_007832015.1	NJHB01000008.1	Mph(K)	60.726	397	9.26e-143	MTIVNEQIEQILKLAEKHGLRLKRKHAEINESGMDFQVVFAEDEAGKRWVLRKPRRDDVIERAVYEGKVLKLLQNHLPAAVPDWRIHTPELIAYPELPGVPAAVIDMEVKNYVWNMDHEPPAEAFVKSLAKTLALLHSIDHKAAEEAGMHVMNPDGVRRSKAEQMEQIKRELGVSGELWERWQKWLSDDSYWPEHTAFIHGDLHPPHILIDQHQSITGLLDWTEAKIADPAKDFLLYETILGEAETARLISYYEKEGGRVWPRMKEHITELQAAYGIEIGMFALQTKQEEHLKMALDALGVRQ
G639	16	assembly	Bacillus paralicheniformis	GCA_007832305.1	NIMC01000018.1	Mph(K)	60.726	397	9.26e-143	MTIVNEQIEQILKLAEKHGLRLKRKHAEINESGMDFQVVFAEDEAGKRWVLRKPRRDDVIERAVYEGKVLKLLQNHLPAAVPDWRIHTPELIAYPELPGVPAAVIDMEVKNYVWNMDHEPPAEAFVKSLAKTLALLHSIDHKAAEEAGMHVMNPDGVRRSKAEQMEQIKRELGVSGELWERWQKWLSDDSYWPEHTAFIHGDLHPPHILIDQHQSITGLLDWTEAKIADPAKDFLLYETILGEAETARLISYYEKEGGRVWPRMKEHITELQAAYGIEIGMFALQTKQEEHLKMALDALGVRQ
G640	16	assembly	Bacillus paralicheniformis	GCA_007994395.1	NIND01000003.1	Mph(K)	60.726	397	9.26e-143	MTIVNEQIEQILKLAEKHGLRLKRKHAEINESGMDFQVVFAEDEAGKRWVLRKPRRDDVIERAVYEGKVLKLLQNHLPAAVPDWRIHTPELIAYPELPGVPAAVIDMEVKNYVWNMDHEPPAEAFVKSLAKTLALLHSIDHKAAEEAGMHVMNPDGVRRSKAEQMEQIKRELGVSGELWERWQKWLSDDSYWPEHTAFIHGDLHPPHILIDQHQSITGLLDWTEAKIADPAKDFLLYETILGEAETARLISYYEKEGGRVWPRMKEHITELQAAYGIEIGMFALQTKQEEHLKMALDALGVRQ
G641	16	assembly	Bacillus paralicheniformis	GCA_007994475.1	NJHC01000027.1	Mph(K)	60.726	397	9.26e-143	MTIVNEQIEQILKLAEKHGLRLKRKHAEINESGMDFQVVFAEDEAGKRWVLRKPRRDDVIERAVYEGKVLKLLQNHLPAAVPDWRIHTPELIAYPELPGVPAAVIDMEVKNYVWNMDHEPPAEAFVKSLAKTLALLHSIDHKAAEEAGMHVMNPDGVRRSKAEQMEQIKRELGVSGELWERWQKWLSDDSYWPEHTAFIHGDLHPPHILIDQHQSITGLLDWTEAKIADPAKDFLLYETILGEAETARLISYYEKEGGRVWPRMKEHITELQAAYGIEIGMFALQTKQEEHLKMALDALGVRQ
G642	16	assembly	Bacillus paralicheniformis	GCA_000746885.1	KN125579.1	Mph(K)	60.396	395	4.06e-142	MTIVNEQIEQILKLAEKHGLRLKRKHAEINESGMDFQVVFAEDEAGKRWVLRKPRRDDVIERAVYEGKVLKLLQNHLPAAVPDWRIHTPELIAYPELPGVPAAVIDMEVKNYVWNMDHEPPAEAFVKSLAKTLALLHSIDHKAAEEAGMHVMNPDGVRRSKAEQMEQIKRELGVSGELWDRWQKWLSDDSYWPEHTAFIHGDLHPPHILIDQHQSITGLLDWTEAKIADPAKDFLLYETILGEAETARLISYYEKEGGRVWPRMKEHITELQAAYGIEIGMFALQTKQEEHLKMALDALGVRQ
G643	16	assembly	Bacillus paralicheniformis	GCA_002026335.1	MYFI01000035.1	Mph(K)	60.396	395	4.06e-142	MTIVNEQIEQILKLAEKHGLRLKRKHAEINESGMDFQVVFAEDEAGKRWVLRKPRRDDVIERAVYEGKVLKLLQNHLPAAVPDWRIHTPELIAYPELPGVPAAVIDMEVKNYVWNMDHEPPAEAFVKSLAKTLALLHSIDHKAAEEAGMHVMNPDGVRRSKAEQMEQIKRELGVSGELWDRWQKWLSDDSYWPEHTAFIHGDLHPPHILIDQHQSITGLLDWTEAKIADPAKDFLLYETILGEAETARLISYYEKEGGRVWPRMKEHITELQAAYGIEIGMFALQTKQEEHLKMALDALGVRQ
G644	16	assembly	Bacillus paralicheniformis	GCA_002849425.1	MUEI01000003.1	Mph(K)	60.396	395	4.06e-142	MTIVNEQIEQILKLAEKHGLRLKRKHAEINESGMDFQVVFAEDEAGKRWVLRKPRRDDVIERAVYEGKVLKLLQNHLPAAVPDWRIHTPELIAYPELPGVPAAVIDMEVKNYVWNMDHEPPAEAFVKSLAKTLALLHSIDHKAAEEAGMHVMNPDGVRRSKAEQMEQIKRELGVSGELWDRWQKWLSDDSYWPEHTAFIHGDLHPPHILIDQHQSITGLLDWTEAKIADPAKDFLLYETILGEAETARLISYYEKEGGRVWPRMKEHITELQAAYGIEIGMFALQTKQEEHLKMALDALGVRQ
G645	16	assembly	Bacillus paralicheniformis	GCA_004282815.1	SHMY01000003.1	Mph(K)	60.396	395	4.06e-142	MTIVNEQIEQILKLAEKHGLRLKRKHAEINESGMDFQVVFAEDEAGKRWVLRKPRRDDVIERAVYEGKVLKLLQNHLPAAVPDWRIHTPELIAYPELPGVPAAVIDMEVKNYVWNMDHEPPAEAFVKSLAKTLALLHSIDHKAAEEAGMHVMNPDGVRRSKAEQMEQIKRELGVSGELWDRWQKWLSDDSYWPEHTAFIHGDLHPPHILIDQHQSITGLLDWTEAKIADPAKDFLLYETILGEAETARLISYYEKEGGRVWPRMKEHITELQAAYGIEIGMFALQTKQEEHLKMALDALGVRQ
G646	16	assembly	Bacillus paralicheniformis	GCA_007831095.1	NIKH01000009.1	Mph(K)	60.396	395	4.06e-142	MTIVNEQIEQILKLAEKHGLRLKRKHAEINESGMDFQVVFAEDEAGKRWVLRKPRRDDVIERAVYEGKVLKLLQNHLPAAVPDWRIHTPELIAYPELPGVPAAVIDMEVKNYVWNMDHEPPAEAFVKSLAKTLALLHSIDHKAAEEAGMHVMNPDGVRRSKAEQMEQIKRELGVSGELWDRWQKWLSDDSYWPEHTAFIHGDLHPPHILIDQHQSITGLLDWTEAKIADPAKDFLLYETILGEAETARLISYYEKEGGRVWPRMKEHITELQAAYGIEIGMFALQTKQEEHLKMALDALGVRQ
G647	16	assembly	Bacillus paralicheniformis	GCA_007994205.1	NIJS01000002.1	Mph(K)	60.396	395	4.06e-142	MTIVNEQIEQILKLAEKHGLRLKRKHAEINESGMDFQVVFAEDEAGKRWVLRKPRRDDVIERAVYEGKVLKLLQNHLPAAVPDWRIHTPELIAYPELPGVPAAVIDMEVKNYVWNMDHEPPAEAFVKSLAKTLALLHSIDHKAAEEAGMHVMNPDGVRRSKAEQMEQIKRELGVSGELWDRWQKWLSDDSYWPEHTAFIHGDLHPPHILIDQHQSITGLLDWTEAKIADPAKDFLLYETILGEAETARLISYYEKEGGRVWPRMKEHITELQAAYGIEIGMFALQTKQEEHLKMALDALGVRQ
G648	16	assembly	Bacillus paralicheniformis	GCA_002271505.1	NPCO01000042.1	Mph(K)	60.396	395	7.40e-142	MTIVNEQIEHILKLAEKHGLRLKRKHAEINESGMDFQVVFAEDEAGKRWVLRKPRRDDVIERAVYEGKVLKLLQNHLPAAVPDWRIHTPELIAYPELPGVPAAVIDMEVKNYVWNMDHEPPAEAFVKSLAKTLALLHSIDHKAAEEAGMHVMNPDGVRRSKAEQMEQIKRELGVSGELWDRWQKWLSDDSYWPEHTAFIHGDLHPPHILIDQHQSITGLLDWTEAKIADPAKDFLLYETILGEAETARLISYYEKEGGRVWPRMKEHITELQAAYGIEIGMFALQTKQEEHLKMALDALGVRQ
G649	16	assembly	Bacillus paralicheniformis	GCA_007831175.1	NIKK01000023.1	Mph(K)	60.396	395	7.40e-142	MTIVNEQIEHILKLAEKHGLRLKRKHAEINESGMDFQVVFAEDEAGKRWVLRKPRRDDVIERAVYEGKVLKLLQNHLPAAVPDWRIHTPELIAYPELPGVPAAVIDMEVKNYVWNMDHEPPAEAFVKSLAKTLALLHSIDHKAAEEAGMHVMNPDGVRRSKAEQMEQIKRELGVSGELWDRWQKWLSDDSYWPEHTAFIHGDLHPPHILIDQHQSITGLLDWTEAKIADPAKDFLLYETILGEAETARLISYYEKEGGRVWPRMKEHITELQAAYGIEIGMFALQTKQEEHLKMALDALGVRQ
G650	16	assembly	Bacillus sp. SUBG0010	GCA_003171815.1	QGHN01000007.1	Mph(K)	60.726	397	9.16e-143	MTIVNEQIEQILKLAEKHGLRLKRKHAEINESGMDFQVVFAEDEAGKRWVLRKPRRDDVIERAVYEGKVLKLLQNHLPAAVPDWRIHTPELIAYPELPGVPAAVIDMEVKNYVWNMDHEPPAETFVKSLAKTLALLHSIDHKAAEEAGMHVMNPDGVRRSKAEQMEQIKRELGVSGELWERWQKWLSDDSYWPEHTAFIHGDLHPPHILIDQHQSITGLLDWTEAKIADPAKDFLLYETILGEAETARLISYYEKEGGRVWPRMKEHITELQAAYGIEIGMFALQTKQEEHLKMALDALGVRQ
G651	16	assembly	Bacillus paralicheniformis	GCA_007994265.1	NIKT01000029.1	Mph(K)	60.396	393	2.58e-141	MTIVNEQIEHILKLAEKHGLRLKRKHAEINESGMDFQVVFAEDEAGKRWVLRKPRRDDVIERAVYEGKVLKLLQNHLPAAVPDWRIHTPELIAYPELPGVPAAVIDMEVKNYVWNMDHEPPAEAFVKSLAKTLALLHSIDHKAAEEVGMHVMNPDGVRRSKAEQMEQIKRELGVSGELWDRWQKWLSDDSYWPEHTAFIHGDLHPPHILIDQHQSITGLLDWTEAKIADPAKDFLLYETILGEAETARLISYYEKEGGRVWPRMKEHITELQAAYGIEIGMFALQTKQEEHLKMALDALGVRQ
G652	16	assembly	Bacillus swezeyi	GCA_008180465.1	VTEL01000006.1	Mph(K)	62.706	413	2.94e-149	MTNVHEQIENMLKLAEKHGLQLKRENAQMNESGMDFQVVFADDATGMRWALRKPRREDVIERAAAEGRVLKLLQHHLPADVPDWRIHTPELIAYPKLAGVPAAVIDMEMKNYVWNMNHQPPSEAFVRSLAKTLSALHRINHQTAAEAGIQVMSPHDVRQTKAEQMERIKEELGVSDVLWERWQKWLSEDSYWPCYTAFIHGDLHPPHILINANDHITGLLDWTEAKVADPAKDFLLYQTILGKEETARLIAYYEEEGGRVWPRMKEHIAEMQAAYGIDIGMFALQTKQKEHLEMAHEALGVK
G653	16	assembly	Bacillus swezeyi	GCA_008682325.1	QSND01000003.1	Mph(K)	62.706	413	2.94e-149	MTNVHEQIENMLKLAEKHGLQLKRENAQMNESGMDFQVVFADDATGMRWALRKPRREDVIERAAAEGRVLKLLQHHLPADVPDWRIHTPELIAYPKLAGVPAAVIDMEMKNYVWNMNHQPPSEAFVRSLAKTLSALHRINHQTAAEAGIQVMSPHDVRQTKAEQMERIKEELGVSDVLWERWQKWLSEDSYWPCYTAFIHGDLHPPHILINANDHITGLLDWTEAKVADPAKDFLLYQTILGKEETARLIAYYEEEGGRVWPRMKEHIAEMQAAYGIDIGMFALQTKQKEHLEMAHEALGVK
G654	16	assembly	Bacillus swezeyi	GCA_008682385.1	QSNF01000004.1	Mph(K)	62.376	412	1.14e-148	MTNVHEQIENMLKLAEKHGLQLKRENAQMNESGMDFQVVFADDATGMRWALRKPRREDVIERAAAEGRVLKLLQHHLPADVPDWRIHTPELIAYPKLAGVPAAVIDMEMKNYVWNMNHQPPSEAFVRSLAKTLSALHRINHQTAAEAGIQVMSPHDVRQTKAEQMERIKEELGVSDVLWERWQKWLSEDSYWPCYTAFIHGDLHPPHILINANDHITGLLDWTEAKVADPAKDFLLYQTILGKEETARLIAYYEEEGGRVWPRLKEHIAEMQAAYGIDIGMFALQTKQKEHLEMAHEALGVK
G655	16	assembly	Bacillus swezeyi	GCA_001969555.1	MTJL01000032.1	Mph(K)	63.366	414	2.49e-149	MTNVHEQIENMLKLAEKHGLQLNRENAQMNESGMDFQVVFADDASGMRWVLRKPRREDVIERAAAESRVLKLLQHHLPVDVPDWRIHTPELIAYPKLVGVPAAVIDMEIKNYVWNMNHQPPSEAFVRSLAKTLSALHGINHQTAAEAGIQVMNPHDVRQTKAEQMERIKEELGVSDVLWERWQKWLYDDSYWPWYTAFIHGDLHPPHILIDANDQITGLLDWTEAKVADPAKDFLLYQTILGEEETARLIAHYEEEGGRVWPRMKEHIAEMQAAYGIEIGMFALQTKQKEHLEMAHEALGVK
G656	16	assembly	Bacillus swezeyi	GCA_001969815.1	MRBK01000001.1	Mph(K)	63.366	414	2.49e-149	MTNVHEQIENMLKLAEKHGLQLNRENAQMNESGMDFQVVFADDASGMRWVLRKPRREDVIERAAAESRVLKLLQHHLPVDVPDWRIHTPELIAYPKLVGVPAAVIDMEIKNYVWNMNHQPPSEAFVRSLAKTLSALHGINHQTAAEAGIQVMNPHDVRQTKAEQMERIKEELGVSDVLWERWQKWLYDDSYWPWYTAFIHGDLHPPHILIDANDQITGLLDWTEAKVADPAKDFLLYQTILGEEETARLIAHYEEEGGRVWPRMKEHIAEMQAAYGIEIGMFALQTKQKEHLEMAHEALGVK
G657	17	assembly	Arthrobacter sp. MYb221	GCA_002979835.1	PCPW01000017.1	Mph(O)	54.286	319	6.00e-112	MENSAIREICALAEIHGLTLDPSSITINELGLDFQVAIGTTNSGDSWVLRIPRRPDVTERAAVEGRLLHCLAPHLDVAIPDWKIHSEQLIAYPLLPGEPGLTLDEAGQPHWHFDLESRHYAHSLADVIAQLHAVDPRVVADSGIEVFTPDSVRQRKREDIATVVNEFEVAPDLQDRWNAWLADDRYWPQHTTVTHGEIYPAHQLMTGERIDSILDWTTAAIGDPARDFVFHQASVSPQAFDATVARYVAQGGVVSPLLAEHCAELFSTAAVDYGLFALQTGADEHLKAAAAQLNS
G658	17	assembly	Arthrobacter sp. MYb211	GCA_002979925.1	PCQB01000018.1	Mph(O)	54.286	319	6.00e-112	MENSAIREICALAEIHGLTLDPSSITINELGLDFQVAIGTTNSGDSWVLRIPRRPDVTERAAVEGRLLHCLAPHLDVAIPDWKIHSEQLIAYPLLPGEPGLTLDEAGQPHWHFDLESRHYAHSLADVIAQLHAVDPRVVADSGIEVFTPDSVRQRKREDIATVVNEFEVAPDLQDRWNAWLADDRYWPQHTTVTHGEIYPAHQLMTGERIDSILDWTTAAIGDPARDFVFHQASVSPQAFDATVARYVAQGGVVSPLLAEHCAELFSTAAVDYGLFALQTGADEHLKAAAAQLNS
G659	17	assembly	Glutamicibacter sp. BW77	GCA_002332285.1	NRGT01000060.1	Mph(O)	53.929	318	2.96e-111	MLGSSGLALYFSGATGKARIMEDSAIDEICALAEKHGLELDPHSLTINELGLDFQVAIGTTNTGDSWVLRIPRRPDVTERAAIEGRLLRRLAPHLDVAIPDWKIHSDTLIAYPLLPGEPGLTLTEEGQPQWHFALESREYAHSLADFLAQLHAVDPTEVIDSGIEVFTPSSVRQQKREDIARVVKEFEVSAELQERWSRWLADDRYWPEHTTLTHGEIYPAHQLMTGERIDSILDWTTAAIGDPARDFVFHHASVSATAFNATVDRYVAQGGVVGPLIAEHCVELFSTAAVDYGLFALQTGNAEHLKAAAAQLNP
G660	17	assembly	NA	GCA_003514975.1	DONX01000008.1	Mph(O)	53.929	318	2.96e-111	MLGSSGLALYFSGATGKARIMEDSAIDEICALAEKHGLELDPHSLTINELGLDFQVAIGTTNTGDSWVLRIPRRPDVTERAAIEGRLLRRLAPHLDVAIPDWKIHSDTLIAYPLLPGEPGLTLTEEGQPQWHFALESREYAHSLADFLAQLHAVDPTEVIDSGIEVFTPSSVRQQKREDIARVVKEFEVSAELQERWSRWLADDRYWPEHTTLTHGEIYPAHQLMTGERIDSILDWTTAAIGDPARDFVFHHASVSATAFNATVDRYVAQGGVVGPLIAEHCVELFSTAAVDYGLFALQTGNAEHLKAAAAQLNP
G661	17	assembly	Arthrobacter sp. MYb213	GCA_002979915.1	PCQA01000002.1	Mph(O)	51.786	306	3.73e-107	MEDSAINEICTLAKMHGLELDPRSITINELGLDFQVAIGTTHTDESWVLRIPRRPDVTERAAIEGRLLRRLAPHLNVEIPDWKIHSDTLIAYPLLPGEPGLTLTDEGQPEWHFALESRQYAHSLADFLAQLHAVDPSEVIDSGIEVFTPSSVRQRKREDIARVVKEFEVSADLQDRWNQWLADDRYWPEHTTLTHGEIYPAHQLMTGERIDSILDWTTAAIGDPARDFVFHHASVSAPAFNATVDRYVAQGGVVGPLLAEHCVELFSTAAVDYGLFALQTENTDHLKAAAAQLNP
G662	17	assembly	Arthrobacter sp. MYb229	GCA_002975405.1	PCPS01000001.1	Mph(O)	53.929	318	1.18e-111	MENSAIREICALAEIHGLTLDPSSITINELGLDFQVAIGTTNSGDSWVLRIPRRPDVTERAAVEGRLLHCLAPHLDVAIPDWKIHSEQLIAYPLLPGEPGLTLDEAGQPQWHFDLESRHYAHSLADVIEQLHAVDPRVVADSGIEVFTPDSVRQRKREDIATVVNEFEVAPDLQDRWNAWLADDRYWPQHTTVTHGEIYPAHQLMTGERIDSILDWTTAAIGDPARDFVFHQASVSPQAFDATVARYVAQGGVVSPLLAEHCAELFSTAAVDYGLFALQTGADEHLKAAAAQLNS
G663	17	assembly	Arthrobacter sp. MYb216	GCA_002979855.1	PCPY01000001.1	Mph(O)	53.929	318	1.18e-111	MENSAIREICALAEIHGLTLDPSSITINELGLDFQVAIGTTNSGDSWVLRIPRRPDVTERAAVEGRLLHCLAPHLDVAIPDWKIHSEQLIAYPLLPGEPGLTLDEAGQPQWHFDLESRHYAHSLADVIEQLHAVDPRVVADSGIEVFTPDSVRQRKREDIATVVNEFEVAPDLQDRWNAWLADDRYWPQHTTVTHGEIYPAHQLMTGERIDSILDWTTAAIGDPARDFVFHQASVSPQAFDATVARYVAQGGVVSPLLAEHCAELFSTAAVDYGLFALQTGADEHLKAAAAQLNS
G664	18	assembly	Isoptericola sp. PW21	GCA_003244315.1	QKWH01000012.1	Mph(O)	48.763	255	6.06e-87	MSTIDDVISLAAAHGLHLAREGAVLNEAGLDYSVVLATSTDDGTRWVLRRPRRPDVAAGMAAETRTLDLVGPVLAAEGVAVPDWRVRSPELIAYPALPGAPGLTLSEAGEPVWHMDPASPDYAARLGRLLARLHSITPEQAGTAGVEVRTPAQVRQSWRDDVARVCEGFAVAPALTEAWESWLSDDSCWPDQTVMTHGEIYPAHVLLGEDGTFTGVLDWTTARVDDPARDLSAQYGAAGEDMLQATLEAYEAAGGRVHAGLAAQAKHLWDAAPIGYGLYALTTRAEADMAAAAAMLDPEG
G665	18	assembly	Serinibacter arcticus	GCA_004786095.1	RHPJ01000001.1	Mph(O)	50.175	266	1.30e-90	LLYPLSYEGWPTEPNGRSDRGSERPRKPWAAGRVRGSVSAMDTVEDVVALAAAHGLALTARGATVTEAGLDYRVVMADDDGGSRWVLRVPRRPDVADGMAAELRILDLVAPVLAADGVAVPDWRVRSPELIAYPALPGAPGLTLSEAGEPVWHMDPASADYAARLGRLLARLHSIDHDDALAAGVEVRPPAQVRQGWRDDVARVSEAFTVAPALLGAWEEWLADDDCWPERTVMTHGEIYPAHVLLEAGGAVVGVLDWTTARVDDPARDLSAQVGAGGEDALAVTLDAYAAAGGHVHPGLARQAQHLWDASPIGYGLYALTTGAEQDRAAAGALLDPSG
G666	18	assembly	Nocardioides litoris	GCA_006346315.1	VDMR01000009.1	Mph(H)	55.556	274	2.14e-94	MSDVGPTLTDVLALAARHGLDLVADGATVVEAGLDFRVVLADATDGRRWALRLPRRPDVVEGTDAEARTLDLVAPALAAVGVAVPDWQVRSPELLAYPALPGSPGLTLTAAGEPVWHLEPDSPDYAARLGRLLAALHAITAEQAAVAGVEVRTPEQVRQAWRDDVARVSEAFTVAPALSEGWRAWLADDACWPTATVMTHGEVYPAHVLLADDGTVTGVLDWTTARVDDPARDLSAQYGAAGSAGLEATLAAYAEAGGRVHDGLAAQARHLWDAAPLGYALYALTTGAEADRATAQALLDPESQPGTPGSE
G667	18	assembly	Aeromicrobium sp. IC 218	GCA_004336805.1	SJXM01000006.1	Mph(H)	51.930	251	2.18e-85	MSAVDEALALAAKHGLELSAHDATVNEAGLDYRVVMASDGDGVRWVLRVPRRDDVSAGMAAEVRILDLVAPVLAGDGIAVPDWQVRTPELIAYRALPGSPGLTLSEAGEPVWHMDPASPDYAARLGRLLARLHSVDVGAAEAAGVEVRSPDQVRQAWADDVARVRENFTVAPSVAGGWQAWLDDDVCWPTRTVMTHGEIYPAHVLLAEDGTFTGVLDWTTARVDDPARDLSAQYGAGGEDMLQATLHSYADAGGHVHPGLAVQAKHLWDAAPLGYALYALTTGAAPDRDVAAALLDPQG
G668	18	assembly	Blastococcus sp. DSM 44205	GCA_900102115.1	FNAW01000003.1	Mph(O)	50.355	257	1.27e-87	MHTIDAAVALAAVHGLQLSAEGATVNEAGLDYQVVMASDTDGRRWVLRIPRRPDVSAGMAAEARILGLVGPVLAADRIAVPDWRVREPGLIAYPALPGAPGLTVADGRPEWHMDPASPDYAARLGRLLARLHSIPSQDAAAAGVEVRTPADVRRSWADDVTRVREAFPVPPSRSGAWQDWLDDDSCWPDATVMTHGEIYPAHVLFDEDGAVTGVLDWTTARVDDPARDLAAQYGAAGEEMLLATIAAYEQAGGHAHPGLAEQARHLWEASSLGYALHALVTGQEADLAAAAAMLSVDTDA
G669	18	assembly	Aeromicrobium massiliense	GCA_902374835.1	CABKRP010000002.1	Mph(H)	50.000	254	8.74e-87	MSTIDEALAVAAEHGLELSAHDATVNEAGLDYRVVMASDADGVRWVLRLPRREDVSEGMADEVRILDLVAPVLAADGIAVPDWQVRAPELIAYRALPGAPGLTLTDASEVVWHMDPASPDYAERLGRLLARLHSIGAEEARSAGVEVRTPAEVRQAWLDDVSRVREAFTVAPSLSDAWQAWLDDDACWPERTVMTHGEIYPAHVLLADDGTFTGVLDWTTARVDDPARDLSAQYGAGGEEMLQLTLRAYEQAGGHVHPGLAAQAQHLWDASPIGYGLYALTTGADADLATAAALLDPQE
G670	18	assembly	Aeromicrobium massiliense	GCA_000285435.1	CAEF01000235.1	Mph(H)	50.000	254	8.74e-87	MSTIDEALAVAAEHGLELSAHDATVNEAGLDYRVVMASDADGVRWVLRLPRREDVSEGMADEVRILDLVAPVLAADGIAVPDWQVRAPELIAYRALPGAPGLTLTDASEVVWHMDPASPDYAERLGRLLARLHSIGAEEARSAGVEVRTPAEVRQAWLDDVSRVREAFTVAPSLSDAWQAWLDDDACWPERTVMTHGEIYPAHVLLADDGTFTGVLDWTTARVDDPARDLSAQYGAGGEEMLQLTLRAYEQAGGHVHPGLAAQAQHLWDASPIGYGLYALTTGADADLATAAALLDPQE
G671	18	assembly	Aeromicrobium massiliense	GCA_000312105.1	HE978637.1	Mph(H)	50.000	254	8.74e-87	MSTIDEALAVAAEHGLELSAHDATVNEAGLDYRVVMASDADGVRWVLRLPRREDVSEGMADEVRILDLVAPVLAADGIAVPDWQVRAPELIAYRALPGAPGLTLTDASEVVWHMDPASPDYAERLGRLLARLHSIGAEEARSAGVEVRTPAEVRQAWLDDVSRVREAFTVAPSLSDAWQAWLDDDACWPERTVMTHGEIYPAHVLLADDGTFTGVLDWTTARVDDPARDLSAQYGAGGEEMLQLTLRAYEQAGGHVHPGLAAQAQHLWDASPIGYGLYALTTGADADLATAAALLDPQE
G672	18	refseq	Nocardiopsis dassonvillei	GCA_002260685.1	CP022434.1	Mph(O)	48.936	259	1.64e-88	MSTIDDTITLAAAHGLHLSARDATVNEAGLDYRVVMARDATGRKWVLRVPRRADVSEGMAAETRVLGLVAPVLAEDGVAVPDWRVRSPELIAYPALSGAPGLTLTDAGEPVWHMDPASPDYAERLGRLLARLHSIAPERAEAAGVEVRTPDRVRQAWRDDIARVSEAFTVSPALTGAWRAWLDDDTCWPERTVMTHGEIYPAHVLLDEEGAVTGVLDWTTARVDDPARDLSAQYGAAGEEMLRATLTAYERAGGHVHPGLAAQARHLWDASPIGYALYALTTGAEADLAAAAAVLNPEA
G673	18	assembly	Streptomyces pini	GCA_900114215.1	FOSG01000006.1	Mph(O)	48.421	264	3.07e-90	VNTIDDVIALAAVHGLHLSARDATVNEAGLDYRVVMAFDTSGRRWVLRVPRRADVSEGMAAERHILDLVAPVLAEDGVAVPDWQVRSPELIAYPALPGVPGLTLTDAGEPDWHMDPADPGYAERLGRLLARLHSIAPERAGAAGVEVRTPARVRQAWRDDIARVSEAFTVSPALAEAWRAWLDDDTCWPERTVMTHGEIYPAHVLLDEEGTITGVLDWTTARVDDPARDLSFQYGAAGEEMLQATLTAYERAGGHVHPGLAAQAKHLWDSSPIGYALYALTTGAETDRATAAAMLNPEA
G674	18	refseq	Xylanimonas cellulosilytica	GCA_000024965.1	CP001821.1	Mph(H)	51.408	256	1.36e-87	MGSTASDAVAAIELAATHGLRLDAATARVNEAGLDYQVVMASDDAGRDWVLRVPRRPDVSAGMAAEARILDLVSPVLAAEGVAVPDWRVRTPDLIAYPALPGAPGLTLDGTAPVWHMDPANPDYAARLGRLLARLHAITPVQAEAAGVEVRTPAQVRQAWADDVARVREAFAVSPTLTDDWQAWLDDDACWPDATVMTHGEIYPAHVLLDGDGAITGVLDWSTARVDDPARDLAAQFGAAGEGMLHATLDAYAAAGGHVHPGLAAQARHLWDASPIGYALYALTTNAEADRATAAALLNPTT
G675	18	assembly	Nocardiopsis alkaliphila	GCA_000341005.1	ANBD01000144.1	Mph(O)	49.291	270	1.06e-92	MSTIDDVIALAATHGLHLSARGATVNEAGLDYRVVMAFDATGQRWVLRLPRRADVCEGMAAETRILDLVAPALAQEGVAVPDWRVRSPELIAYPALPGAPGLTLTEAGEPDWHMDPASPDYAERLGRLLARLHSITPEQAQAADVEVRTPNRVRQAWRDDIARVSEAFTVSPALTEAWRAWLEDDTCWPEQAVMTHGEIYPAHVLLDEQGAITGVLDWTTARVDDPARDLSFQYGAAGEEMLRATLTAYEEAGGHAHPGLAAQARHLWDASPIGYGLYALTTGAQTDMATAAAMLNPQA
G676	18	assembly	Nocardiopsis sp. RV163	GCA_001029525.1	LEKI01000124.1	Mph(O)	49.643	268	8.59e-92	MSAIDHTIALAAAHGLHLSARGATVNEAGLDYRVVMARDTNGREWVLRVPRRADVTEGMTAEKRVLDLVAPVLAEDGVAVPDWRVRSPELIAYPALPGAPGLTLTDAGEPVWHMDPASPDYAERLGRLLARLHSISPERAGAAGVEVRTPARVRQAWRDDIARVSEAFTVSPALTGAWRAWLDDDTCWPERTVMTHGEIYPAHVLLDGEGAVTGVLDWTTARVDDPARDLSAQYGAAGEEMLRATLTAYERAGGHVHPGLAAQARHLWDASPIGYALYALTTGAAADLAAAAAVLAPQG
G677	18	assembly	Nocardia amikacinitolerans	GCA_900215415.1	OBEG01000001.1	Mph(O)	48.582	260	7.35e-89	MNTIDDVIALAATHGPRLSAQDATVNEAGLDYRVVMASDATGQRWVLRVPRRADVSEGMAAEARVLDLVAPVLAEDGVAVPDWQVRSSELIAYPALPGAPGLTLTDAGEPTWHMDPASPDYADRLGRLLARLHSITPEQAAAAGVEVRTSDRVRQAWRDDIARVSEAFTVSPALTEAWQAWLEDETCWPERTVLTHGEIYPAHVLFDEAGAITGVLDWSTARVDDPARDLSAQYGAAGEGMLQVTLAAYEQAGGHVHPGLAAQAAHLWDASPIGYALYALTTGAETDLATAAAMLNPDAGARPD
G678	18	refseq	Nocardiopsis dassonvillei	GCA_001877055.1	CP017965.1	Mph(O)	49.645	265	1.26e-90	MSTIDDTITLAAAHGLHLSARDATVNEAGLDYRVVMARDATGRRWVLRVPRRADVSEGMAAETRVLDLVAPVLAEDGVAVPDWRVRSPELIAYPALPGAPGLTLTGSGEPVWHMDPASPDYAERLGRLLARLHSIAPERAEAAGVEVRTPDRVRQAWRDDIARVSEAFTVSPALTEAWRAWLDDDTCWPERTVMTHGEIYPAHVLLDEEGAVTGVLDWTTARVDDPARDLSAQYGAAGEEMLRATLTAYERAGGHVHPGLAAQARHLWDASPIGYALYALTTGAEADLAAAAAVLNPEG
G679	18	assembly	Nocardiopsis sp. CNZ308	GCA_004217075.1	SHKJ01000001.1	Mph(O)	49.291	266	6.21e-91	MSTIDDTIALAAAHGLHLSAEDATVNEAGLDYRVVMARDATGRRWVLRVPRCADVSGGMAAETRILDLVAPVLAGDGVAVPDWRVRSPELIAYPALPGDPGLTLTDAGEPVWHMDPASPDYAERLGRLLARLHSITPERAEAAGVEVRTPARVRQAWRDDIARVSEAFTVSPALTEAWRAWLDDDTCWPERTVMTHGEIYPAHVLLDGQGAITGVLDWTTARVDDPARDLSAQYGAAGEEMLRATLTAYERAGGHVHPGLAAQARCLWDASPIGYALYALTTGADADMAAAAAVLDPEG
G680	18	assembly	Nocardiopsis sp. CNZ304	GCA_004217655.1	SHLE01000001.1	Mph(O)	49.291	266	6.21e-91	MSTIDDTIALAAAHGLHLSAEDATVNEAGLDYRVVMARDATGRRWVLRVPRCADVSGGMAAETRILDLVAPVLAGDGVAVPDWRVRSPELIAYPALPGDPGLTLTDAGEPVWHMDPASPDYAERLGRLLARLHSITPERAEAAGVEVRTPARVRQAWRDDIARVSEAFTVSPALTEAWRAWLDDDTCWPERTVMTHGEIYPAHVLLDGQGAITGVLDWTTARVDDPARDLSAQYGAAGEEMLRATLTAYERAGGHVHPGLAAQARCLWDASPIGYALYALTTGADADMAAAAAVLDPEG
G681	18	assembly	Rhodococcus sp. SMB37	GCA_004345605.1	SLVY01000027.1	Mph(H)	48.592	251	1.33e-85	MTSFAASDAISLAAAHGVHLSVEDATVNEAGLDYRVVMASDDTGQRWVLRVPRRDDVSAGMATEMRILDLVSPVLAEAGIAVPHWQIRAPELIAYPALPGAPGLTLTDTGEPVWHMDPASPDYARRLGHLLARLHSIGAQQAEAAGVEVRSPAQVRQSWRDDIERVSAAFTVAPSLSRAWQTWLEDESCWPEETVMTHGEIYPAHVLLGENGAITGILDWTTARVDDPARDMSAQYGAVGEEMLHATIDSYAAAGGRTYPGLAAQAAHLWDASPIGYALYALTTQAEADLTTAAAMLNPV
G682	18	assembly	Mycolicibacter longobardus	GCA_002102265.1	LQPG01000022.1	Mph(H)	50.350	255	6.82e-87	MSTIDDVITLASRHGLHLASKGATVNEAGLDYRVVMASDERGCRWVLRLPRRDDVSAAMAAEARILDLVGPVLATDGVAVPDWQVRSTELVAYPALPGTPGLTLTDGGEPVWHIDPASPDYAVRLGRLLARLHSIRPEQAEAAGADVRTPEQVRQSWRDDIKTVRTEFAVAPELCEAWDAWLADDTCWPDQTVMTHGEIYPAHVLLAQDGTITGVLDWTTARVDDPARDLAAQYGAAGEEMLQVTLEAYAQAGGHVHPGLAAQARRLWDASPIGYAQYALITRAEGDLAAAAAMLNQPGQAPGLVPTRHSYYTSS
G683	18	assembly	Streptomyces barkulensis	GCA_002811705.1	PDKQ01000449.1	Mph(O)	49.645	267	1.52e-91	MNTIDDLIALAAVHGLHLSAQDATVNEAGLDYRVVMAFDTSGRRWVLRVPRRADVSEGMAAERRILDLVAPVLAEDGVAVPDWQVRSPELIAYPALPGAPGLTLTDAGEPNWHMDPASPVYAERLGRLLARLHSIAPERAEAAGVEVRTPARVRQAWREDIARVSEAFTVSPALTEAWRAWLEDDTCWPERTVMTHGEIYPAHVLLDEEGTITGVLDWTTARVDDPARDLSFQYGAAGEEMLQATLTAYERAGGHVHPGLAAQAKHLWDSSPIGYALYALTTGADRPSQHLALALTITPRNT
G684	18	assembly	Streptomyces sp. CB01580	GCA_001905795.1	LIXJ01000051.1	Mph(O)	48.227	267	1.52e-91	MIDDVIALAATHGPRLSAQDATVNEAGLDYRVVMASDTTDQRWVLRVPRRADVSEGMAAETRILDLVAPVLAEDGVAVPDWQVRSPELIAYPALPGAPGLTLTDAGEPNWHMDPASPDYAKRLGRLLARLHSITPEQAEAAGVEVRTPAQARQAWRDDIARVSEAFTVSPALTEAWQAWLEDDTCWPEQTVMTHGEIYPAHLLFDEEGTITGVLDWTTARVDDPARDLSAQYGAAGEEMLQATLTAYEQAGGNVHPGLAAQAKHLWDTSPIGYALYALTTGAETDLATAAAMLTPEA
G685	18	assembly	Mycolicibacter algericus	GCA_002086455.1	MVHC01000005.1	Mph(O)	48.029	256	2.61e-87	MSTIDDALALAASHGLNLVSRGARVNDAGLDYRVVMASDEGGRRWVLRLPRRADVVAGMAAEARVLGLVGPVLAADGIAVPDWRISSPELVAYPALTGAPGLTLNDDGGPDWHMDPASPDYAVRLGRLLARLHSITGEQAAAAGVEVRTPEQVRQSWRDDIAEVRSEFTVAPELAEAWQSWLADDTCWPDQTVMTHGEIYPAHVLLAEDGTLVGLLDWTTARVDDPARDLAAQYGAAGEEMLQATLAAYAQAGGQVRPGLTAQTRRLWHAASIGYARYALTTRVEGDVAAAAAMLNPRSRRR
G686	18	assembly	Mycobacterium sp. UM Kg17	GCA_000972915.1	JRML01000058.1	Mph(H)	50.530	254	8.83e-87	VSTLDDIIAVAASRGLKVGSGDAALNEAGLDYRVVIATDEDGCRWVLRVPRRADVAQGMPAETRILNLVGPALAKDGVAVPDWKICTPELVAYPALPGAPGLTLTHDGEPDWHIDPAGRDYAIRLGHLLARLHSVTREQAEAAGVEVRTAEQVRQSWRDDIRTVRAEFAVASELAEAWESWLADDTCWPDRTVMTHGEIYPAHVLLAEDGAITGVLDWTTARVDDPARDLAAQYGAAGEEMLHVTLQAYTQAGGHVYRGMAEQARHLWDASPIGYARYALTTQAEGDLAAAAAMLNPRS
G687	18	assembly	Nocardiopsis sp. NRRL B	GCA_001279585.1	LGEC01000114.1	Mph(O)	48.936	260	1.10e-88	MSTIDDVIALAAAHGPRLSAQDATVNEAGLDYLVVMASDTTGRRWVLRVPRRTDVSEGMAAEKRILDLVAPVLAEDGVAVPDWRIRSPELIAYPALPGTPGLTLTDAGEPAWHMDPASPDYAERLGRLLARLHSITPEQAEAAGVEVRTPARVRQAWRDDVARVSEAFTVLPALAEAWQAWLEDDTCWPERTVMTHGEIYPAHLLFDEQGTITGVLDWTTARVDDPARDLSAQYGAAGDEMLQATLAAYERAGGHVRPGLAAQAKHLWDASPIGYALYALTTGGETELATAAAMLNPGT
G688	18	assembly	Nocardiopsis synnemataformans	GCA_000340945.1	ANAW01000101.1	Mph(H)	52.113	261	2.57e-89	MSTIDDIIALAAAHGLHLSARGATVNGAGLDYRVVMARDTTGRKWVLRVPRRADVSEGMAAEARVLDLVAPALAGDGVAVPDWRVRSPELIAYPALPGAPGLTLTDAGEPVWHMDPASPDYAERLGRLLARLHSITPERAEAAGVEVRTPARVRQAWRDDVARVSEAFTVSPALTEAWRAWLDDDTCWPERTVMTHGEIYPAHVLLDEEGAVTGVLDWTTARVDDPARDLSAQYGAAGEAMLRAALTAYERAGGHVRPGLAAQARHLWDASPVGYALYALTTGAETDLAAAAAMLDPQA
G689	18	assembly	Nocardiopsis sp. H13	GCA_008638355.1	VWVS01000019.1	Mph(O)	48.582	260	8.27e-89	MSTIDHTIALAAAHDLHLSARGATVNEAGLDYRVVMARDTTGRKWVLRVPRRADVTEGMTAEKRTLDLVAPVLAQDGVAVPDWRVRSPELIAYPALPGAPGLTLTDAGEPVWHMDPASPDYAERLGRLLARLHSITPERAGAAGVEVRTPARVRQAWRDDIARVSEAFTVSPALTGAWRTWLDDDTCWPERTVMTHGEIYPAHVLLDGEGAVTGVLDWTTARVDDPARDLSAQYGAAGEAMLRATLTAYERAGGHVHPGLAAQARHLWDASPIGYALYALTTGAEADLAAAAAMLDPGA
G690	18	assembly	Nocardia amamiensis	GCA_001612745.1	BDBA01000021.1	Mph(O)	47.518	258	4.45e-88	MSTIDDAIALAATHGPHLSAQDATVNEAGLDYRVVMASDATGQRWVLRVPRRADVSEGMAAETRILDLVTPVLAEDGVAVPDWQVRSPELIAYPALPGAPGLTLTNAGEPNWHMDPASPDYADRLGRLLARLHSITPEQAEAAGVEVRTSAQVRQAWRDDIARVSEAFTVSPALSEAWQAWLEDETCWPEWTVMTHGEIYPAHVLFDEEGTITGVLDWTTARVDDPARDLSAQYGAAGEEMLQVTLTAYEQAGGHVHPRLAAQAAHLWDASPIGYALHALTTGAETDLATAAAMLNPDA
G691	18	refseq	Mycolicibacter sinensis	GCA_000214155.1	CP002329.1	Mph(H)	48.958	249	8.63e-85	MSTIHDAIALAASHGLNLVPRGARVNDAGLDYRVVMASDEGGRRWVLRLPRRADVAAGMAAEARVLGLVGPVLAADGIAVPDWRIRSPELVAYPALTGAPGLTLNDDGRPDWHMDPASPDYAVRLGRLLARLHSITGEQAAAAGVEVRTPEQVRQSWRDDIAEVRSEFTVAPELAEAWQSWLADDTCWPDQTVMTHGEIYPAHVLLGEDGTLVGLLDWTTARVDDPARDLAAQYGAAGDEMLQTTVAAYAQAGGQVRPGLVAQTRRLWHAASIGYARYALTTRAEGDVAAAAAMLNPRSRRR
G692	18	assembly	Nocardiopsis sp. CNS	GCA_000381685.1	KB906866.1	Mph(O)	49.291	262	1.22e-89	MSTIDDTITLAAAHGLHLSARDATVNEAGLDYRVVMARDATGRKWVLRVPRRADVSEGMAAETRVLGLVAPVLAEDGVAVPDWRVRSPELIAYPALPGAPGLTLTDAGEPVWHMDPASPDYAERLGRLLARLHSIAPERAEAAGVEVRTPDRVRQAWRDDIARVSEAFTVSPALTGAWRAWLDDDTCWPERTVMTHGEIYPAHVLLDEEGAVTGVLDWTTARVDDPARDLSAQYGAAGEEMLRATLTAYERAGGHVHPGLAAQARHLWDASPIGYALYALTTGAEADLAAAAAVLNPEA
G693	18	assembly	Nocardiopsis sp. TNDT3	GCA_003427465.1	QPFC01000858.1	Mph(O)	49.291	261	2.88e-89	MSTIDDTITLAAAHGLHLSARDATVNEAGLDYRVVMARDATGRRWVLRVPRRADVSEGMAAETRVLDLVAPVLAEDGVAVPDWRVRSPELIAYPALPGAPGLTLTGSGEPVWHMDPASPDYAERLGRLLARLHSIAPERAEAAGVEVRTPDRVRQAWRDDIARVSEAFTVSLALTEAWRAWLDDDTCWPERTVMTHGEIYPAHVLLDEEGAVTGVLDWTTARVDDPARDLSAQYGAAGEEMLRATLTAYERAGGHVHPGLAAQARHLWDASPIGYALYALTTGAEADLAAAAAVLNPEA
G694	18	assembly	Mycolicibacter arupensis	GCA_008373105.1	VUJZ01000034.1	Mph(H)	51.056	259	1.17e-88	VSTLDDIIAVAASRGLKVGSGDAALNEAGLDYRVVIATDEDGCRWVLRVPRRADVAQGMPAETRILNLVGPALAKDGVAVPDWKICTPELVAYPALPGAPGLTLTHDGEPDWHIDPAGRDYAIRLGHLLARLHSVTREQAEAAGVEVRTAEQVRQSWRDDIRTVRAEFAVASELAEAWESWLADDTCWPDRTVMTHGEIYPAHVLLAEDGTITGVLDWTTARVDDPARDLAAQYGAAGEEMLHVTLQAYTQAGGHVYRGMAEQARHLWDASPIGYALYALTTQAEGDLAAAAAMLNPPG
G695	18	assembly	Mycolicibacter senuensis	GCA_002101885.1	LQPS01000051.1	Mph(O)	47.163	244	1.77e-82	MSTIHDAIALAASHGLYLAPGDARATDAGLDYRVVMASDEGGRRWVLRLPRRADVAAGMAAEARVLDLVRPVLAADGIAVPDWRIRSPELVAYPALAGTPGLTLNDDGGPDWHMEPASPDYAIRLGRLLARLHAITAEQAEAAGVEVRTPGRVRQSWRDDITEVCSEFTVAPELAEAWQGWLADDTCWPDQTVMTHGEIYPAHVLLAEDGTFVGVLDWTTARVDDPARDLAAQYGAAGEEMLQATLEAYARAGGQLRPGLAAQTRRLWHASSIGFARYALTTRAEGDVAAAAAMLNP
G696	18	assembly	Streptomyces chilikensis	GCA_001642695.1	LWCC01000031.1	Mph(O)	49.291	270	8.85e-93	MSTIDDVIALAATHGPRLSAQDATVNEAGLDYRVVMASDTAGRRWVLRIPRRADVSEGMAAETRVLDLVAPVLAEDGVAVPDWQIRSPELIAYPALPGAPGLTLTDAGKPDWHMDPASPDYAERLGRLLARLHSITPEQAEAAGVEVRTPAQVRQAWRDDIARVSEAFTVLPALSDAWQAWLDDDTCWPERTVMTHGEIYPAHVLLDEEGAITGILDWTTARVDDPARDLSFQYGAAGEEMLQATLTAYEQAGGHVHPGLAAQAKHLWDASPIGYALYALTTGAETDLATAAAMLNPED
G697	18	assembly	Bogoriella caseilytica	GCA_003752405.1	RKHK01000001.1	Mph(H)	51.748	261	2.84e-89	MNTLDEALSLAASHGLCLSAGGATVSEAGLDYRVVMASNEAGQVWVLRIPRREDVARGMAAEVAILELVSPVLGLDGIEVPDWRIRRPELIAYPALPGAPGLTLSEAGEPIWHMDPASPDYAARLGRLLGRLHSVTAAEAATAGVEIRSPDEVRQAWRDDVARVSAEFTVAPALAGAWQTWLEDDACWPDHTVMTHGEIYPAHILFRDGGAITGVLDWTTARVDDPARDFAAQYGAAGEEMLQAALDAYSVAGGRIYPGLAAQARHLWDASPLGYALYALTTGAEADHAAASALLDPAE
G698	18	assembly	Streptomyces barkulensis	GCA_002843305.1	PGSG01000054.1	Mph(O)	49.825	270	8.66e-93	MNTIDDLIALAAVHGLHLSAQDATVNEAGLDYRVVMAFDTSGRRWVLRVPRRADVSEGMAAERRILDLVAPVLAEDGVAVPDWQVRSPELIAYPALPGAPGLTLTDAGEPNWHMDPASPVYAERLGRLLARLHSIAPERAEAAGVEVRTPARVRQAWREDIARVSEAFTVSPALTEAWRAWLEDDTCWPERTVMTHGEIYPAHVLLDEEGTITGVLDWTTARVDDPARDLSFQYGAAGEEMLQATLTAYERAGGHVHPGLAAQAKHLWDSSPIGYALYALTTGAETDRATAAAMLNPEA
G699	18	assembly	Nocardia amikacinitolerans	GCA_001612615.1	BDAU01000001.1	Mph(O)	48.227	258	4.18e-88	MNTINDVIALAVTHGPRLSAQDATVNEAGLDYRVVMASDATGQRWVLRVPRRADVSEGMAAEARVLDLVAPVLAEDGVAVPDWQVRSPELIAYPALPGAPGLTLTDAGEPTWHMDPASPDYADRLGRLLARLHSITPEQAEAAGVEVRTSDRVRQAWRDDIARVSEAFTVSPALTEAWQAWLEDETCWPERTVLTHGEIYPAHVLFDEAGAITGVLDWSTARVDDPARDLSAQYGAAGEEMLQVTLAAYEQAGGHVHPGLAAQAAHLWDASPIGYALYALTTGAEIDLATAAAMLNPDAGARRD
G700	19	assembly	Streptomyces sp. 3211.6	GCA_003634815.1	RBXC01000001.1	Mph(M)	33.846	172	3.15e-54	VSRPAGAPTGRGRGGTAAAGAADPAVTAERAAPADLTGLGGSADPAAVAAYASRRLGVALDPATARADDSGWDFRVLHVRAADGTWWILRRPRRAEASARLAFEGAVLAAARDRIPVPVPYWRLHTPGLVAYPRLSGAPAGTEDPETLVYSWSVDPLAHPAHYLEPLARALVAVHTTALEGSPALAARAGADPGSVRARIADRLDRARAELPLPAAGVRRWQAWLDDERLWPDRLTLVHGDVHPGHTLVVRPPSGPPVLSGLLDWANADVGDPAADFVDMLYAGGTAVLDRLLAAYRVAGGEVRPGLRAHVLARASFLWVHVALRGLDTGRPAWTETALRRMTP
G701	19	assembly	Streptomyces sp. CB03234	GCA_001905885.1	LIYH01000002.1	Mph(C)	28.082	173	8.92e-55	MSAAAMPPGAEAAELAAYASRRLGVALVPESARGDDSGWDFRVTHIRAADGTHWILRQPRRPEVSGQLAVEGAVLGAVRDRVPVPVPDWRLHTPDLVAYPRLSGEAAGSEDPVTLTYGWSMDPLARPECYLEPLARCLVAVHSTPLDGTWELPGRHGADPRAVRSGIADKLARARAELELPAAGVRRWQEWLDDDRLWPDRLVLVHGDVHPGHTLVERRPSGPPTLSGLLDWANAGIGDPAVDFVDMLYAGGPGVLDRLLDAYRAAGGKVPDGMRSHILARASFLWVHVALRGLDTGRPAWTEIALRRMGR
G702	19	assembly	Streptomyces yangpuensis	GCA_001005295.1	LBMK01000002.1	Mph(C)	29.210	172	2.86e-54	MTAATRAGASCGAGPDSLASLAALAAHASRRLGLALDPATARADDTGWDFRVVHIRAADGSWWILRRPRRPEAAEQLAFEGAVLAAVRDRTPVPVPDWRLHDPDLVAYPRLPGEAAGTEDPGTLVYGWSIDPLAHPGQYLEPLARALVAVHTTPLDDSPALAARGRADAGAVRTRIADRLDRARAELPLPQAGVRRWRAWLDEDRLWPGRLTLVHGDVHPGHTLVDRPRSGPPVLSGLLDWANADVGDPAADFVDMLYAGGPAVLDRLLDAYRAAGGEVREGMRAHILARASFLWVHVALRGLDTGRRAWVETALRRMAP
G703	19	assembly	Streptomyces albulus	GCA_001646665.1	LWBU01000347.1	Mph(K)	34.828	174	3.49e-55	MSAAATTPPGADATTPPGTDTAAHPGADTAELAAYASRRLGVELVPGSARADDSGWDFRVVHIRATDGTHWILRRPRRPEASAQLAVEGAVLAAVRGRVAVPVPDWRLHTPELVAYPRLPGVAAGSEDPETLVYGWSMDPLARPDRYLEPLARCLVAVHSTPLDGTWELPGAHPADPGTVRSRIADKLARARAELELPAHRVARWRKWLDDDRLWPDRLVLVHGDVHPGHTLVESRPSGPPALSGLLDWANAGVGDPAADFVDMLYAGGTDVLDRLLDAYRAAGGEVRDGMRAHVLARASFLWVHVALRGLDTGRPAWVETALRRLAR
G704	19	assembly	Streptomyces sp. WAC06614	GCA_003949795.1	RPRY01000055.1	Mph(M)	34.457	175	3.32e-55	MSRRAPGPAAPHGPGGLAATGGPAPTEGPAPTEAPAPAQGPAPAEDLLAYAARRLGVELDPATARPDESGWDFRVTHVRATDGTRWILRQPRRPEAAALLEREGAVLAAVRDRVPVPVPDWLLHTPDLVAYPRLPGEPAGTEDPHTLVYGWSMDPLAHPAHYLEPLARTLVAVHTTPPDASPALAASAAPAATADADPGAVRARTADKLARARAELPLPAPGLRRWQAWLDDDRLWPERLVLVHGDVHPGHTLVARPGADGPPVLAGLLDWANTHVGDPAVDFVDLLYAGGPAVLDRLLAAYRAAGGEVRPGLREHVLARADFLWVHVALRGLDTGRPAWVRTALHRMAAR
G705	19	assembly	Streptomyces sp. WAC05292	GCA_003949955.1	RPSE01000020.1	Mph(M)	35.385	184	7.87e-59	MSAPAGRTTAGRGRGRGEAPAVGPAAGTAEAADAAEAADAAEAADAAEAAGPAGLAAYASRRLGVVLDPATALVDESGWDFRVVHVGGTDGTRWILRRPRRAEASARLAFEGAVLAAVRDRIPVPVPHWRLHTPDLVAYPRLPGAPAGTEDPETLVYGWSVDPLAHPAHYLEPLARALVAVHTTPLEGSPALAARAQADPGSVRVRVADRLDRARAELPLPAAGLRRWQAWLDDDRLWPDRLALVHGDVHPGHTLVVRPPAGPPALSGLLDWANADVGDPSADFVDMLYAGGTAVLDRLLAAYRSAGGEVRAGLREHILARASFLWVHVALRGLDTGRPAWTETALRRMAR
G706	19	assembly	Streptomyces sp. WAC07149	GCA_003949875.1	RQJC01000011.1	Mph(M)	36.604	189	8.62e-61	VNRPAGAEPAVRAGTGADADGRARAEDLVGEAARRLGAELDPGSARVDESGWDFRVVHVRAADGTRWILRQPRRSEAAALLAFEGAVLTAVRDRVPVPVPHWRLHTPDLVAYPRLPGAPAGTEDPDTLVYGWSMDPLAHPDRYLEPLARTLVAVHTTPPDASPALATRAAADGADPGAVRARTADRLARARAELPLPAAGLRRWQSWLDDDRLWPGRLTLVHGDVHPGHTLVTRPRSGPPVLAGLLDWANAHVGDPAVDFVDLLYAGGPAVLDRLLAAYRAAGGEVRPGLREHVLARADFLWVHVALRGLDTGRPAWVETALSRMAP
G707	19	refseq	Streptomyces globosus	GCA_003325375.1	CP030864.1	Mph(M)	35.000	179	5.02e-57	MSAPAGRTTAGGRGAAGAAGAAGAAGAAGAELADAADLAGLAAYASRRLGVVLDPATARADESGWDFRVVHVRGTDGTWWILRRPRRAEASARLAFEGAVLAAVRDRIPVPVPYWRLHTPDLVAYPRLPGAPAGTEDPETLVYGWSVDPLAHPAHYLEPLARALVAVHTTPPEGSPVLAARAQADPGSVRARIADRLARARAELPLPAAGLRRWQAWLDDGRLWPDRLTLVHGDVHPGHTLVVRPPSGPPALSGLLDWANADVGDPAADFVDMLYAGGTAVLDRLLAAYRSAGGEVRAGLREHILARASFLWVHVALRGLDTGRPAWTETALRRMVR
G708	19	assembly	Streptomyces sp. PCS3	GCA_000612545.1	JDUZ01000001.1	Mph(M)	33.846	167	3.27e-52	MNAATGAAGTASGGVPEAPAEAARPVGSAAAPERALPGSTAPDVADSGAGADRSELAAYASRRLGVSLDPATARADESGWDFRVTHVRAADGTWWILRQPRRSEASRQLAFEGAALAAVRGRTPVPVPDWCLHGPDLVAYPRLPGEAAGTEDPRTLVYRWSIDPLSHPGRYLEPLARALVAVHTTALDSSPVLASRGQADPGTVRTRIADRLARARAELPLPSAGLRRWRTWLDDDRLWPDRLALVHGDVHPGHTLVVRPDAGPPTLSGLLDWANADVGDPAVDFVDMLYAGGPAVLDRLLDAYRTAGGEVRDGMRAHILARASFLWVHVALRGLDTGRPAWVETALRRMAP
G709	19	assembly	Streptomyces lavendulae	GCA_000718705.1	JOBU01000003.1	Mph(C)	29.352	176	9.08e-56	MTAATRAGAPSGAGPDSLAALAAHASRRLGLALDPATARADDTGWDFQVVHIRAADGAWWILRRPRRPEAAEQLAFEGAVLAAVRARTPVPVPDWRLHDPDLVAYPRLPGEAAGTEDPGTLVYGWSIDPLAHPGQYLEPLARALVAVHTTALDGSPALAARGRADAGAVRTRIADRLDRARAELPLPEAGVRRWRAWLDEDRLWPGRLTLVHGDVHPGHTLVERPRSGPPVLSGLLDWANADVGDPAADFVDMLYAGGTPVLDRLLDAYRTAGGEVRPDMRAHILARASFLWVHVALRGLDTGRSAWVETALRRMAL
G710	19	assembly	Streptomyces sp. NRRL B	GCA_000719625.1	JOHF01000002.1	Mph(C)	29.352	176	9.08e-56	MTAATRAGAPSGAGPDSLAALAAHASRRLGLALDPATARADDTGWDFQVVHIRAADGAWWILRRPRRPEAAEQLAFEGAVLAAVRARTPVPVPDWRLHDPDLVAYPRLPGEAAGTEDPGTLVYGWSIDPLAHPGQYLEPLARALVAVHTTALDGSPALAARGRADAGAVRTRIADRLDRARAELPLPEAGVRRWRAWLDEDRLWPGRLTLVHGDVHPGHTLVERPRSGPPVLSGLLDWANADVGDPAADFVDMLYAGGTPVLDRLLDAYRTAGGEVRPDMRAHILARASFLWVHVALRGLDTGRSAWVETALRRMAL
G711	19	assembly	Streptomyces sp. XY511	GCA_001279485.1	LGDM01000254.1	Mph(C)	29.352	176	9.08e-56	MTAATRAGAPSGAGPDSLAALAAHASRRLGLALDPATARADDTGWDFQVVHIRAADGAWWILRRPRRPEAAEQLAFEGAVLAAVRARTPVPVPDWRLHDPDLVAYPRLPGEAAGTEDPGTLVYGWSIDPLAHPGQYLEPLARALVAVHTTALDGSPALAARGRADAGAVRTRIADRLDRARAELPLPEAGVRRWRAWLDEDRLWPGRLTLVHGDVHPGHTLVERPRSGPPVLSGLLDWANADVGDPAADFVDMLYAGGTPVLDRLLDAYRTAGGEVRPDMRAHILARASFLWVHVALRGLDTGRSAWVETALRRMAL
G712	19	assembly	Streptomyces sp. XY593	GCA_001279885.1	LGDJ01000036.1	Mph(C)	29.352	176	9.08e-56	MTAATRAGAPSGAGPDSLAALAAHASRRLGLALDPATARADDTGWDFQVVHIRAADGAWWILRRPRRPEAAEQLAFEGAVLAAVRARTPVPVPDWRLHDPDLVAYPRLPGEAAGTEDPGTLVYGWSIDPLAHPGQYLEPLARALVAVHTTALDGSPALAARGRADAGAVRTRIADRLDRARAELPLPEAGVRRWRAWLDEDRLWPGRLTLVHGDVHPGHTLVERPRSGPPVLSGLLDWANADVGDPAADFVDMLYAGGTPVLDRLLDAYRTAGGEVRPDMRAHILARASFLWVHVALRGLDTGRSAWVETALRRMAL
G713	19	refseq	Streptomyces lavendulae	GCA_002803845.1	CP024985.1	Mph(C)	28.094	166	6.67e-52	MSAVRDAASGPETDAPARTDADAVAHASRRLGVALDPASARADDSGWDFRVTHVRAADGTWWILRQPRRPEAAGQLAFEGAVLAAVRDRMPVPVPHWRLHTPDLVAYPRLPGEAAGTEDPGTLVYRWSTDPLAHPGHYLEPLARALVAVHTTPLDSPGALADRARTDPGTVRTLIADRLARAHDELPLPAAGLRRWQAWLDDDRGWPARLTLVHGDVHPGHTLVVRPASGPPALSGLLDWANADVGDPAADFVDMLYAGGSAVLDRLLDAYRAAGGEVGDGMRAHILARASFLWVHVALRGLDTGRPAWVETALRRMAP
G714	19	assembly	Streptomyces lavendulae	GCA_000718155.1	JOEW01000007.1	Mph(C)	28.094	166	6.67e-52	MSAVRDAASGPETDAPARTDADAVAHASRRLGVALDPASARADDSGWDFRVTHVRAADGTWWILRQPRRPEAAGQLAFEGAVLAAVRDRMPVPVPHWRLHTPDLVAYPRLPGEAAGTEDPGTLVYRWSTDPLAHPGHYLEPLARALVAVHTTPLDSPGALADRARTDPGTVRTLIADRLARAHDELPLPAAGLRRWQAWLDDDRGWPARLTLVHGDVHPGHTLVVRPASGPPALSGLLDWANADVGDPAADFVDMLYAGGSAVLDRLLDAYRAAGGEVGDGMRAHILARASFLWVHVALRGLDTGRPAWVETALRRMAP
G715	19	refseq	Streptomyces sp. W1SF4	GCA_003950035.1	CP034350.1	Mph(M)	36.742	189	1.21e-60	VNRPAGAEPAAPARGPGPSVPAGRADTDADGRARAEDLVGEAARRLGAELEPGSARVDESGWDFRVVHVRAADGTRWILRQPRRPEAAALLAFEGAVLTAVRDRVPVPVPHWRLHAPDLVAYPRLPGTPAGTEDPDTLVYGWSMDPLAHPGRYLEPLARTLVAVHTTPPDVSPALAARAAADGADPGAVRARTADRLARARAELPLPAAGVRRWQSWLDDDRLWPGRLALVHGDVHPGHTLVTRPPSGPPVLAGLLDWANAHVGDPAVDFVDLLYAGGPAVLDRLLAAYREAGGEVRPGLREHVRARADFLWVHVALRGLDTGRPAWVQTALRRMAP
G716	19	assembly	Streptomyces sp. WAC07061	GCA_003949535.1	RPRS01000007.1	Mph(M)	36.604	188	1.80e-60	VNRPAGAEPAAPARGPGPSLPAGHADTDADAAGRARAEDLVGEAARRLGAELDPGSARVDESGWDFRVVHVRAADGTRWILRQPRRPEAAALLAFEGAVLTAVRDRVPVPVPHWRLHAPDLVAYPRLPGTPAGTEDPDTLVYGWSMDPLAHPGRYLEPLARTLVAVHTTPPDVSPALAARAAADGADPGAVRARTADRLARARAELPLPAAGVRRWQSWLDDDRLWPGRLTLVHGDVHPGHTLVTRPPSGPPVLAGLLDWANAHVGDPAVDFVDLLYAGGPAVLDRLLAAYREAGGEVRPGLREHVLARADFLWVHVALRGLDTGRPAWVQTALRRMAP
G717	19	assembly	Streptomyces sp. NRRL B	GCA_000722305.1	KL591514.1	Mph(C)	29.352	175	1.04e-55	MTAATRAGAPSGAGPDSLAALAAHASRRLGLALDPATARADDTGWDFQVVHIRAADGAWWILRRPRRPEAAEQLAFEGAVLAAVRDRTPVRVPDWRLHDPDLVAYPRLPGEAAGTEDPGTLVYGWSIDPLAHPGQYLEPLARALVAVHTTALDGSPALAARGRADAGAVRTRIADRLDRARAELPLPEAGVRRWRAWLDEDRLWPGRLTLVHGDVHPGHTLVERPRSGPPVLSGLLDWANADVGDPAADFVDMLYAGGTPVLDRLLDAYRTAGGEVRPDMRAHILARASFLWVHVALRGLDTGRSAWVETALRRMAL
G718	19	assembly	Streptomyces sp. WM6349	GCA_001279445.1	LGCZ01000174.1	Mph(C)	29.352	175	1.04e-55	MTAATRAGAPSGAGPDSLAALAAHASRRLGLALDPATARADDTGWDFQVVHIRAADGAWWILRRPRRPEAAEQLAFEGAVLAAVRDRTPVRVPDWRLHDPDLVAYPRLPGEAAGTEDPGTLVYGWSIDPLAHPGQYLEPLARALVAVHTTALDGSPALAARGRADAGAVRTRIADRLDRARAELPLPEAGVRRWRAWLDEDRLWPGRLTLVHGDVHPGHTLVERPRSGPPVLSGLLDWANADVGDPAADFVDMLYAGGTPVLDRLLDAYRTAGGEVRPDMRAHILARASFLWVHVALRGLDTGRSAWVETALRRMAL
G719	19	assembly	Streptomyces sp. XY533	GCA_001279845.1	LGDL01000178.1	Mph(C)	29.352	175	1.04e-55	MTAATRAGAPSGAGPDSLAALAAHASRRLGLALDPATARADDTGWDFQVVHIRAADGAWWILRRPRRPEAAEQLAFEGAVLAAVRDRTPVRVPDWRLHDPDLVAYPRLPGEAAGTEDPGTLVYGWSIDPLAHPGQYLEPLARALVAVHTTALDGSPALAARGRADAGAVRTRIADRLDRARAELPLPEAGVRRWRAWLDEDRLWPGRLTLVHGDVHPGHTLVERPRSGPPVLSGLLDWANADVGDPAADFVDMLYAGGTPVLDRLLDAYRTAGGEVRPDMRAHILARASFLWVHVALRGLDTGRSAWVETALRRMAL
G720	19	assembly	Streptomyces sp. H036	GCA_001279925.1	LGDS01000186.1	Mph(C)	29.352	175	1.04e-55	MTAATRAGAPSGAGPDSLAALAAHASRRLGLALDPATARADDTGWDFQVVHIRAADGAWWILRRPRRPEAAEQLAFEGAVLAAVRDRTPVRVPDWRLHDPDLVAYPRLPGEAAGTEDPGTLVYGWSIDPLAHPGQYLEPLARALVAVHTTALDGSPALAARGRADAGAVRTRIADRLDRARAELPLPEAGVRRWRAWLDEDRLWPGRLTLVHGDVHPGHTLVERPRSGPPVLSGLLDWANADVGDPAADFVDMLYAGGTPVLDRLLDAYRTAGGEVRPDMRAHILARASFLWVHVALRGLDTGRSAWVETALRRMAL
G721	20	assembly	Saccharopolyspora sp. 7K502	GCA_004348985.1	SMKW01000022.1	Mph(K)	37.543	184	2.79e-59	VFVDLARKHGLHVRVLEVDETGWDFQVGHAVDADGARWVLRMPRRPEVSELIAGERRLLEFLRPRLDVTLPQWEVCTSELVAYRRLPGSPLGPEDPVTLDYQWRMDVPEELFGVLGAVIAELHRASAAEVAELGVPVSERTALREEADDHLRRAVSELDVPEPRARRWREWIDDDRYWIGESAGLRLVHADLHPGHLLVDDSGTLTGILDWTDAAVDDPALDFIAPRRAFGEAGLDRLLAAYVDAGGRPREHFRAHIEQLSAFLFSVSLGIHGIDTGNDGYVKIAQERLQA
G722	20	assembly	Saccharopolyspora shandongensis	GCA_900106995.1	FNOK01000013.1	Mph(C)	30.537	187	2.06e-60	MNRGERPPGATVRGVFVDLARKHGLQVRVLEIDERGWDFQVGHAVDADGVRWVLRVPRRPDVSELIAGEQRLLEFLRPRLDVALPRWEVCTSEFVAYRRLPGSPLAPEDPVTLAYEWWIDVPEELFGILGAVIAELHRAPVAAIAELGVPVSARTAVRDEADDHLRRAESELDVPERRARRWREWIDDDRYWIGEPAGLHLVHADLHPGHLLVDDSGMLTGILDWTDAAVDDPALDFIAPRRAFGESGLDRLLAAYVDAGGRPREHFREHVEQLSSFLFSVSLGIHGIDTGHDGYVKIAQERLRE
G723	21	assembly	Staphylococcus schleiferi	GCA_006680085.1	VFBN01000080.1	Mph(C)	70.234	456	2.15e-166	MTQHENIVTIAAECGLDIQAESITINESGLDFQVAFAEDRHGVEWVLRIPRRPEVYERTDSEKETVDFIQQHVSFEVPNWQIHKETLIAYPKLTGVPAATIDTELQQYVWEIEHKPVPQNFINTLAEVLVDLHRITDDELVSSEIKTTTIQQIKQDYQERMHKVKETFGVSPDLWNRWQKWLDRDELWPNHVTMIHGDLHPGHIMVDKEANVTGLIDWTESSHADPSNDFMGHHRVFGDEGLDELIEAYDKAGGKTWPHMKEHIIELNAVFPMFIAEFAIASGEAAYEKMAKKELGVEE
G724	21	assembly	Staphylococcus sciuri	GCA_003042135.1	PZGW01000024.1	Mph(C)	71.237	461	5.35e-168	MTQHENIVTIATECGLDIQPESITINESGLDFQVAFAEDRHGVEWVLRIPRRPEVYERTDSEKETVDFIQQHVSFEVPNWQIHKETLIAYPKLTGVPAATIDTELQQYVWEIEHKPVPQNFINTLAEVLVDLHRITDEELVSSEIKTTTIQQIKQDYQERMHKVKETFGVSPDLWNRWQKWLDRDELWPNHVTMIHGDLHPGHIMVDKEANVTGLIDWTEASHADPSNDFMGHHRVFGDEGLDELIEAYDKAGGTTWPHMKEHIIELNAVFPMFIAEFAIASGEAAYEKMAKKELGVEE
G725	21	assembly	Salmonella sp. 3DZ2	GCA_004127505.1	QFLJ01000375.1	Mph(C)	71.237	458	5.06e-167	MTQHENIVTIAAECGLDIQPESITINESGLDFQVAFAEDRHGVKWVLRIPRRPEVYARTDSEKETVDFIQQHVSFEVPNWQIHKETLIAYPKLTGVPAATIDPELQQYVWEIEHKPVPQNFIDTLAEVLVDLHSITDEELFSSDIKTTTIQQIKQDYQERMYKVKETFGVSPDLWNRWQTWLERDELWPNHVTMIHGDLHPGHIMVDKEANVTGLIDWTEASHADPSNDFMGHHRVFGDEGLDDLIEAYDKAGGTTWPHMKEHIIELNAVFPMFIAEFAIVSGEAAYEKMAKKELGVDE
G726	21	assembly	Staphylococcus sciuri	GCA_003041975.1	PZHD01000039.1	Mph(C)	70.903	460	5.72e-168	MTQHENIVTIAAECGLDIQPESITINESGLDFQVAFAVDRHGVEWVLRIPRRPEVYERTDSEKETVDFIQQHVSFEVPNWQIHKETLIAYPKLTGVPAATIDPELQQYVWEIEHKPVPQNFIDTLAEVLVDLHRITDDELVSSEIKTTTIQQIKQDYQERMHKVKETFGVSSDLWNRWQKWLDRDELWPNHVTMIHGDLHPGHIMVDKEANVTGLIDWTEASHADPSNDFMGHHRVFGDEGLDDLIEAYDKAGGKTWPHMKEHIIELNAVFPMFIAEFAIASGEAAYEKMAKKELGVEE
G727	21	assembly	Staphylococcus sciuri	GCA_003042855.1	PZHA01000036.1	Mph(C)	71.572	464	1.87e-169	MTQHENIVTIASQCGLDIQPESISINESGLDFQVAFAEDRHGVEWVLRIPRRPEVYERTDSEKETVDFVQQHVSFEVPNWQIHKETLIAYPKLTGVPAATIDPELQQYVWEIEHKPVPQNFIDTLAEVLVDLHRITDEELASSDIKTTTIEQIKEDYQERMHKVKETFGVSPDLWNRWQRWLENDKLWPNHVTMIHGDLHPGHIMVDKEANVTGLIDWTEASHADPSNDFMGHHRVFGDEGLDELIEAYDKAGGTTWPHMKEHIIELNAVFPMFIAEFALASGEAAYEKMAKKELGVEE
G728	21	assembly	Staphylococcus sciuri	GCA_003043615.1	PZHE01000060.1	Mph(C)	72.575	462	1.18e-168	MTQHENIVTIASECGLDIQPESISINESGLDFQVAFAVDRHGVEWVLRIPRRPEVYKRTDSEKETVDFVQQHVSFEVPNWQIHKETLIAYPKLTGIPAATIDPELQQYVWEIEHKPVPQNFIDTLAEVLVDLHRITNEELVSSDIKTTTIQQIKEDYQDRMHKVKETYGVSPDLWNRWQTWLENDELWPNHVTMIHGDLHPGHIMVDKEANVTGLIDWTEASHADPSNDFMGHHRVFGDEGLDDLIEAYDKAGGTTWPHMKEHIIELNAVFPMFIAEFALASGEAAYEKMAKKELDVDE
G729	21	assembly	Staphylococcus sciuri	GCA_003580395.1	QXVB01000043.1	Mph(C)	71.237	462	1.87e-168	MTQHENIVTIAAECGLDIQPESITINESGLDFQVAFAEDRHGVEWVLRIPRRPEVYERTDSEKETVDFIQQHVSFEVPNWQIHKETLIAYPKLTGVPAATIDPELQQYVWEIEHKPVPQNFIDTLAEVLVDLHRITDEELVASEIKTTTIQQIKQDYQERMHKVKETFGVSPDLWNRWQKWLDRDELWPNHVTMIHGDLHPGHIMVDKEANVTGLIDWTEASHADPSNDFMGHHRVFGDEGLDDLIEAYDKAGGKTWPHMKEHIIELNAVFPMFIAEFAIASGEAAYEKMAKKELGVEE
G730	21	assembly	Staphylococcus sciuri	GCA_002091355.1	NADO01000001.1	Mph(C)	71.237	462	1.52e-168	MTQHENIVTIAAECGLDIQPESITINESGLDFQVAFAEDRHGVEWVLRIPRRPEVYERTDSEKETVDFIQQHVSFEVPNWQIHKETLIAYPKLTGVPAATIDPELQQYVWEIEHKPVPQNFINTLAEVLVDLHRITDDELVSSEIKTTTIQQIKQDYQERMHKVKETFGVSPDLWNRWQKWLDRDELWPNHVTMIHGDLHPGHIMVDKEANVTGLIDWTEASHADPSNDFMGHHRVFGDEGLDDLIEAYDKAGGTTWPHMKEHIIELNAVFPMFIAEFAIDSGEAAYEKMAKKELGVEE
G731	21	assembly	Staphylococcus sciuri	GCA_003579375.1	QXUZ01000013.1	Mph(C)	71.572	464	3.17e-169	MTQHENIVTIASQCGLDIQPESISINESGLDFQVAFAEDRHGVEWVLRIPRRPDVYERTDSEKETVDFVQQHVSFEVPNWQIHKETLIAYPKLTGVPAATIDPELQQYVWEIEHKPVPQNFIDTLAEVLVDLHRITDEELASSEIKTTTIEQIKEDYQERMRKVKETFGVSPDLWNRWQTWLENDEFWPNHVTMMHGDLHPGHIMVDKEANVTGLIDWTEASHADPSNDFMGHHRVFGDEGLDELIEAYDKAGGTTWPHMKEHIIELNAVFPMFIAEFALASGEAAYEKMAKKELGADE
G732	21	assembly	Staphylococcus sciuri	GCA_003041855.1	PZGV01000102.1	Mph(C)	71.906	461	3.27e-168	MTQHENIVTIASQCGLDIQPESISINESGLDFQVAFAEDRHGVEWVLRIPRRPEVYERTDSEKETVDFVQQHVSFEVPNWQIHKETLIAYPKLTGVPAATIDPEQQQYVWEIEHKPVRQNFIDTLAEVLVDLHRITEEELASSDIKTTTIEQIKEDYQERMHKMKETYGVSPDLWNRWQTWLENDELWPNHVTMIHGDLHPGHIMVDKEANVTGLIDWTEASHADPSNDFMGHHRVFGDEGLDELIEAYNKAGGTTWPHMKEHIIELNAVFPMFIAEFALASGEAAYEKMAKKELGVDE
G733	21	assembly	Staphylococcus sciuri	GCA_003041895.1	PZGY01000020.1	Mph(C)	71.572	463	4.75e-169	MTQHENIVTIAAECGLDIQPESITINESGLDFQVAFAEDRHGVEWVLRIPRRPEVYERTDSEKETVDFIQQHVSFEVPNWQIHKETLIAYPKLTGVPAATIDPELQQYVWEIEHKPVPQNFINTLAEVLVDLHRITDEELVSSEIKTTTIQQIKQDYQERMHKVKETFGVSPDLWNRWQKWLDRDELWPNHVTMIHGDLHPGHIMVDKEANVTGLIDWTEASHADPSNDFMGHHRVFGDEGLDELIEAYDKAGGKTWPHMKEHIIELNAVFPMFIAEFAIASGEAAYEKMAKKELGVDE
G734	21	assembly	Staphylococcus sciuri	GCA_003579395.1	QXVA01000023.1	Mph(C)	70.903	459	2.56e-167	MKQHENIVTIASQCGLDIQPESISINESGLDFQVAFAEDRHGVEWVLRIPRRPEVYERTDSEKETVDFVQQHVSFEVPNWQIHKETLIAYPKLTGVPAATIDPELQQYVWEIEHKPVPQNFIDTLAEVLVDLHRITEEELASSDIKTTTIEQIKEDYQERMRKVKETFGVSPDLWNRWQTWLENDEFWPNHVTIIHGDLHPGHIMVDKEANVTGLIDWTEASHADPSNDFMGHHRVFGDEGLDDLIEAYDKAGGTTWPHMKEHIIELNAVFPIFIAEFALASGEAAYEKMAKKELGVEE
G735	21	assembly	Staphylococcus sciuri	GCA_003579445.1	QYJC01000004.1	Mph(C)	71.572	463	3.70e-169	MTQHENIVTIASQCGLDIQPESISINESGLDFQVAFAEDRHGVEWVLRIPRRPDVYERTDSEKETVDFVQQHVSFEVPNWQIHKETLIAYPKLTGVPAATIDPELQQYVWEIEHKPVPRNFIDTLAEVLVDLHRITDEELASSEIKTTTIEQIKEDYQERMRKVKETFGVSPDLWNRWQTWLENDEFWPNHVTMMHGDLHPGHIMVDKEANVTGLIDWTEASHADPSNDFMGHHRVFGDEGLDELIEAYDKAGGTTWPHMKEHIIELNAVFPMFIAEFALASGEAAYEKMAKKELGVDE
G736	21	assembly	Staphylococcus sciuri	GCA_003579575.1	QYJB01000055.1	Mph(C)	71.572	463	4.12e-169	MTQHENIVTIASECGLDIQPESISINESGLDFQVAFAEDRHGVEWVLRIPRRPDVYERTDSEKETVDFVQQHVSFEVPNWQIHKETLIAYPKLTGVPAATIDPELQQYVWEIEHKPVPQNFIDTLAEVLVDLHRITDEELASSEIKTTTIEQIKEDYQERMRKVKETFGVSPDLWNRWQTWLENDEFWPNHVTMMHGDLHPGHIMVDKEANVTGLIDWTEASHADPSNDFMGHHRVFGDEGLDELIEAYDKAGGTTWPHMKEHIIELNAVFPMFIAEFALASGEAAYEKMAKKELGADE
G737	21	assembly	Staphylococcus sciuri	GCA_900117375.1	FPED01000001.1	Mph(C)	70.903	459	1.85e-167	MTQHENIVTIAAECGLDIQPESITINESGLDFQVAFAVDRHGVEWVLRIPRRPEVYERTDSEKETVDFIQQHVSFEVPNWQIHKETLIAYPKLTGVPAATIDPELQQYVWEIEHKPVPQNFIDTLAEVLVDLHRITDDELVSSEIKTTTIQQIKQDYQERMHKVKETFGVSPDLWNRWQKWLDRDELWPNHVTMIHGDLHPGHIMVDKEANVTGLIDWTEASHADPSNDFMGHHRVFGDEGLDDLIEAYDKAGGKTWPHMKEHIIELNAVFPMFIAEFAVASGEAAYEKMAKKELGVEE
G738	21	assembly	Staphylococcus sp. MB371	GCA_002016685.1	MRDD01000122.1	Mph(C)	70.903	459	2.04e-167	MTQHENIVTIAAECGLDIQPESITINESGLDFQVAFAEDRHGVEWVLRIPRRPEVYERTDSEKETVDFIQQHVSFEVPNWQIHKETLIAYPKLTGVPAATIDTELQQYVWEIEHKPVPQNFINTLAEVLVDLHRITDDELVSSEIKTTTIQQIKQDYQERMHKVKETFGVSPDLWNRWQKWLDRDELWPNHVTMIHGDLHPGHIMVDKEANVTGLIDWTEASHADPSNDFMGHHRVFGDEGLDDLIEAYDKAGGKTWPHMKEHIIELNAVFPMFIAEFAIASGEAAYEKMAKKELGVEE
G739	21	assembly	Staphylococcus sciuri	GCA_003579425.1	QYIZ01000017.1	Mph(C)	71.237	461	2.16e-168	MTQHENIVTIASECGLDIQPESISINESGLDFQVAFAEDRHGVEWVLRIPRRPDVYERTDSEKETVDFVQQHVSFEVPNWQIHKETLIAYPKLTGVPAATIDPELQQYVWEIEHKPVPQNFIDTLAEVLVDLHRITDEELASSDIKTTTIEQIKEDYQERMRKVKETFGVSPDLWNRWQTWLENDEFWPNHVTIIHGDLHPGHIMVDKEANVTGLIDWTEASHADPSNDFMGHHRVFGDEGLDDLIEAYDKAGGTTWPHMKEHIIELNAVFPIFIAEFALASGEAAYEKMAKKELGVEE
G740	21	assembly	Staphylococcus sciuri	GCA_003579605.1	QYJG01000022.1	Mph(C)	72.241	467	1.38e-170	MTQHENIVTIASQCGLDIQPESISINESGLDFQVAFAEDRHGVEWVLRIPRRPEVYERTDSEKETVDFVQQHVSFEVPNWQIHKETLIAYPKLTGVPAATIDPELQQYVWEIEHKPVPQNFIDTLAEVLVDLHRITDEELASSDIKTTTIQQIKEDYQERMHKVKETYGVSPDLWNRWQTWLENDKLWPNHVTMIHGDLHPGHIMVDKEANVTGLIDWTEASHADPSNDFMGHHRVFGDEGLDELIEAYNKAGGTTWPYMKEHIIELNAVFPMFIAEFALSSGEAAYEKMAKKELGVEE
G741	21	assembly	Staphylococcus sciuri	GCA_001684285.1	MAXU01000001.1	Mph(C)	71.237	461	4.54e-168	MTQHENIVTIAAECGLDIQPESISINESGLDFQVAFAEDRHGVEWVLRIPRRPEVYERTDSEKDTVDFVQQHVSFEVPNWQIHKETLIAYPKLTGVPAATIDPDLQQYVWEIEHKPVPQNFIDTLAEVLIDLHRITDEELVSSDIKTTTIQKIKQDYQERMHKVKETFGVSSDLWNRWQTWLERDELWPNHVTMIHGDLHPGHIMVDKEANVTGLIDWTEASHADPSNDFMGHHRVFGDEGLDDLIEAYDKAGGTTWPHMKEHIIELNAVFPMFIAEFAIASGEAAYEKMAKKELGVEE
G742	21	assembly	Staphylococcus sciuri	GCA_001766785.2	MDVV02000028.1	Mph(C)	71.237	461	4.54e-168	MTQHENIVTIAAECGLDIQPESISINESGLDFQVAFAEDRHGVEWVLRIPRRPEVYERTDSEKDTVDFVQQHVSFEVPNWQIHKETLIAYPKLTGVPAATIDPDLQQYVWEIEHKPVPQNFIDTLAEVLIDLHRITDEELVSSDIKTTTIQKIKQDYQERMHKVKETFGVSSDLWNRWQTWLERDELWPNHVTMIHGDLHPGHIMVDKEANVTGLIDWTEASHADPSNDFMGHHRVFGDEGLDDLIEAYDKAGGTTWPHMKEHIIELNAVFPMFIAEFAIASGEAAYEKMAKKELGVEE
G743	21	assembly	Staphylococcus sciuri	GCA_002407445.1	NXFX01000001.1	Mph(C)	71.572	461	4.59e-168	MTQHENIVTIAAECGLGIQPESITINESGLDFQVAFAEDRHGVEWVLRIPRRPEVYERTDSEKETVDFIQQHVSFEVPNWQIHKETLIAYPKLTGVPAATIDPELQQYVWEIEHKPVPQNFIDTLAEVLVDLHRITDEELVSSDIKTTTIQQIKQDYQERMHKVKETFGVSPDLWNRWQTWLERDELWPNHVTMIHGDLHPGHIMVDKEANVTGLIDWTEASHADPSNDFMGHHRVFGDEGLDDLIEAYDKAGGTTWPHMKEHIIELNAVFPMFIAEFAIASGEAAYEKMAKKELGVDE
G744	21	assembly	Staphylococcus sciuri	GCA_003041875.1	PZGX01000030.1	Mph(C)	72.575	468	3.83e-171	MTQHENIVTIASQCGLDIQPESISINESGLDFQVAFAEDRHGVEWVLRIPRRPEVYERTDSEKETVDFVQQHVSFEVPNWQIHKETLIAYPKLTGVPAATIDPELQQYVWEIEHKPVPQNFIDTLAEVLVDLHRITDEELASSDIKTTTIQQIKEDYQERMHKVKETYGVSPDLWNRWQTWLENDELWPNHVTMIHGDLHPGHIMVDKEANVTGLIDWTEASHADPSNDFMGHHRVFGDEGLDELIEAYNKAGGTTWPYMKEHIIELNAVFPMFIAEFALSSGEAAYEKMAKKELGVEE
G745	21	assembly	NA	GCA_003541955.1	DPLO01000018.1	Mph(C)	71.572	462	9.80e-169	MTQHENIVTIAAECGLDIQPESITINESGLDFQVAFAEDRHGVEWVLRIPRRPEVYERTDSEKETVDFIQQHVSFEVPNWQIHKETLIAYPKLSGVPAATIDPELQQYVWEIEHKPVPQNFIDTLAEVLVDLHCITDEDLASSDIKTTTIQQIKQDYQERMHKVKETYGVSPDLWNRWQTWLERDELWPNHVTMIHGDLHPGHIMVDKEANVTGLIDWTEASHADPSNDFMGHHRVFGDEGLDGLIEAYDKAGGTTWPHMKEHIIELNAVFPMFIAEFAIASGEAAYEKMAKKELGVEE
G746	21	assembly	Staphylococcus sciuri	GCA_001476555.1	LDTM01000027.1	Mph(C)	71.237	460	8.21e-168	MTQHENIVTIAAECGLGIQPESITINESGLDFQVAFAEDRHGVEWVLRIPRRPEVYERTDSEKETVDFIQQHVSFEVPNWQIHKETLIAYPKLTGVPAATIDPELQQYVWEIEHKPVPQNFIDTLAEVLVDLHRITDEELVSSDIKTTTIQQIKQDYQERMHKVKETFGVSSDLWNRWQTWLERDELWPNHVTMIHGDLHPGHIMVDKEANVTGLIDWTEASHADPSNDFMGHHRVFGDEGLDDLIEAYDKAGGTTWPHMKKHIIELNAVFPMFIAEFAIASGEAAYEKMAKKELGVDE
G747	21	assembly	Staphylococcus sciuri	GCA_003041915.1	PZHC01000065.1	Mph(C)	72.575	468	6.35e-171	MTQHENIVTIASQCGLDIQPESISINESGLDFQVAFAEDRHGVEWVLRIPRRPEVYERTDSEKETVDFVQQHVSFEVPNWQIHKETLIAYPKLTGVPAATIDPELQQYVWEIEHKPVPQNFIDTLAEVLVDLHRITDEELASSDIKTTTIQQIKEDYQERMHKVKETYGVSPDLWNRWQTWLENDKLWPNHVTMIHGDLHPGHIMVDKEANVTGLIDWTEASHADPSNDFMGHHRVFGDEGLDELIEAYGKAGGTTWPHMKEHIIELNAVFPMFIAEFALASGEVAYEKMAKKELGVEE
G748	21	assembly	Staphylococcus sciuri	GCA_003580425.1	QXVC01000066.1	Mph(C)	72.575	468	6.35e-171	MTQHENIVTIASQCGLDIQPESISINESGLDFQVAFAEDRHGVEWVLRIPRRPEVYERTDSEKETVDFVQQHVSFEVPNWQIHKETLIAYPKLTGVPAATIDPELQQYVWEIEHKPVPQNFIDTLAEVLVDLHRITDEELASSDIKTTTIQQIKEDYQERMHKVKETYGVSPDLWNRWQTWLENDKLWPNHVTMIHGDLHPGHIMVDKEANVTGLIDWTEASHADPSNDFMGHHRVFGDEGLDELIEAYGKAGGTTWPHMKEHIIELNAVFPMFIAEFALASGEVAYEKMAKKELGVEE
G749	21	assembly	Staphylococcus sciuri	GCA_003041945.1	PZHB01000017.1	Mph(C)	72.241	466	5.43e-170	MTQHENIVTIASQCGLDIQPESISINESGLDFQVAFAEDRHGVEWVLRIPRRPEVYARTDSEKETVDFVQQHVSFEVPNWQIHKETLIAYPKLTGVPAATIDPELQQYVWEIKHKPVPQNFIDTLAEVLVDLHRITDEELASSDIKTTTIQQIKEDYQDRMHKVKETYGVSPDLWNRWQTWLENDELWPNHVTMIHGDLHPGHIMVDKEANVTGLIDWTEASHADPSNDFMGHHRVFGDEGLDELIEAYDKAGGTTWPHMKEHIIELNAVFPMFIAEFALASGEAAYEKMAKKELGVDE
G750	21	assembly	Staphylococcus sciuri	GCA_003580455.1	QXVD01000070.1	Mph(C)	72.575	466	3.14e-170	MTQHENIVTIASQCGLDIQPESISINESGLDFQVAFAEDRHGVEWVLRIPRRPEVYARTDSEKETVDFVQQQVSFEVPNWQIHKETLIAYPKLTGVPAATIDPELQQYVWEIEHKPVPQNFIDTLAEVLVDLHRITEEELASSDIKSTTIQQIKQDYQERMYKVKETYGVSPDLWNRWQTWLENDELWPNHVTMIHGDLHPGHIMVDKEANVTGLIDWTEASHADPSNDFMGHHRVFGDEGLDDLIEAYDKAGGTTWPYIKEHIIELNAVFPMFIAEFALASGEAAYEKMAKKELGVEE
G751	21	assembly	Staphylococcus sciuri	GCA_001766775.1	MDVU01000011.1	Mph(C)	71.572	459	1.48e-167	MIQHENIVTIAAECGLDIQPESISINESGLDFQVAFAGDRHGVEWVLRIPRRPEVYERTDSEKETVDFVQQHVSFEVPNWQIHKETLIAYPKLTGVPAATIDPELQQYVWEIEHKPVPQNFIDTLAEVLVDLHRITDEELFSSDIKTTTIQQIKQDYQERMYKVKETFGVSPDLWNRWQKWLERDELWPNHVTMIHGDLHPGHIMVDKEANVTGLIDWTEASHADPSNDFMGHHRVFGDEGLDDLIEAYDKAGGTTWPHMKEHIIELNAVFPMFIAEFALASGEAAYEKMAKKELGVDE
G752	21	assembly	Staphylococcus sciuri	GCA_001051265.1	LFXB01000002.1	Mph(C)	71.906	463	3.58e-169	MTQHKNIVTIAAECGLDIQPESITINESGLDFQVAFAEDRHGVEWVLRIPRRPEVYERTDSEKETVDFVQQHVSFEVPNWQIHKETLIAYPKLTGVPAATIDPELQQYVWEIEHKPVPQNFIDTLAEVLVDLHCITDEDLASSDIKTTTIQQIKQDYQERMHKVKETYGVSPDLWNRWQTWLERDELWPNHVTMIHGDLHPGHIMVDKEANVTGLIDWTEASHADPSNDFMGHHRVFGDEGLDGLIEAYDKAGGTTWPHMKEHIIELNAVFPMFIAEFAIASGEAAYEKMAKKELGVEE
G753	21	assembly	Staphylococcus schleiferi	GCA_003968855.1	RXWV01000037.1	Mph(C)	71.237	458	3.26e-167	MTQHENIVTIASECGLDIQPESISINESGLDFQVAFAEDRHGVEWVLRIPRRPEVYARTDSEKETVDFVQQHVSFEVPNWQIHKETLIAYTKLTGVPAATIDPELQQYVWEIEHKPVPQNFIDTLAEVLVDLHRITNEELASSDIKTTTIEQIKEDYQERMHKVKETYGVSPDLWNRWQTWLEHDELWPNHVTMIHGDLHPGHIMVDKEANVTGLIDWTEANHADPSNDFMGHHRVFGDEGLDELIEAYDKAGGTTWPHMKEHIIELNAVFPLFIAEFALASGEAAYEKMAKKELGVEE
G754	21	assembly	Staphylococcus aureus	GCA_000638495.1	KK222760.1	Mph(C)	71.237	459	3.06e-167	MTQHENIVTIASQCGLDIQPESISINESGLDFQVAFAEDRHGVEWVLRIPRRPEVYARTGSEKETVDFVQQHVSFEVPNWQIHKETLIAYTKLTGVPAATIDPELQQYVWEIEHKPVPQNFIDTLAEVLVDLHRITNEELASSDIKTTTIEQIKEDYQERMHKVKETYGVSPDLWNRWQTWLEHDELWPNHVTMIHGDLHPGHIMVDKEANVTGLIDWTEANHADPSNDFMGHHRVFGDEGLDELIEAYDKAGGTTWPHMKEHIIELNAVFPLFIAEFALASGEAAYEKMAKKELGVEE
G755	21	assembly	Staphylococcus sciuri	GCA_004569525.1	SPPH01000001.1	Mph(C)	71.237	459	1.09e-167	MTQHENIVTIAAECGLDIQPESISINESGLDFQVAFAEDRHGVEWVLRIPRRPEVYERTDSEKETVDFIQQHVSFEVPNWQIHKETLIAYPKLTGVPTATIDPELQQYVWEIEHKPVPQNFIDTLAEVLVDLHRITDDELVSSEIKTTTIQQIKQDYQERMHKVKETFGVSSDLWNRWQTWLERDELWPNHVKMIHGDLHPGHIMVDKEANVTGLIDWTEASHSDPSNDFMGHHRVFGDEGLDDLIEAYDKAGGTTWPHMKEHIIELNAVFPMFIAEFAIASGEAAYEKMAKKELGVEE
G756	21	assembly	Staphylococcus sciuri	GCA_002209165.2	CP022046.2	Mph(C)	71.237	462	1.38e-168	MTQHENIVTIAAECGLDIQPESITINESGLDFQVAFAEDRHGVEWVLRIPRRPEVYERTDSEKETVDFIQQHVSFEVPNWQIHKETLIAYPKLTGVPAATIDPELQQYVWEIEHKPVPQNFINTLAEVLVDLHRITDDELVSSEIKTTTIQQIKQDYQERMHKVKETFGVSPDLWNRWQKWLDRDELWPNHVTMIHGDLHPGHIMVDKEANVTGLIDWTEASHADPSNDFMGHHRVFGDEGLDELIEAYDKAGGTTWPHMKEHIIELNAVFPMFIAEFAIASGEAAYEKMAKKELGVEE
G757	21	assembly	Staphylococcus sciuri	GCA_003042145.1	PZHG01000006.1	Mph(C)	71.237	456	2.56e-166	MKQHENIVTIASQCGLDIQPESISINESGLDFQVAFAEDRHGVGWVLRIPRRPEVYERTDSEKETVDFVQQHVSFEVPNWQIHNETLIAYPKLTGVPAATIDPELQQYVWEIEHKPVPQNFIDTLAEVLVDLHLITNEELASSDIKMTTIQQIKEDYQERMHKVKETFGVSPDLWNRWQTWLERDELWPNHVTMIHGDLHPGHIMVDKEANVTGLIDWTEASHGDPSNDFMGHHRVFGDEGLDDLIKAYDKAGGTTWPHMKEHIIELNAVFPMFIAEFALASGEAAYEKMAKKELGVEE
G758	21	assembly	Staphylococcus sciuri	GCA_002902225.1	PPRP01000091.1	Mph(C)	72.910	466	5.37e-170	MTQHENIVTIASECGLDIQPESISINESGLDFQVAFAVDRHGVEWVLRIPRRPEVYKRTDSEKETVDFVQQHVSFEVPNWQIHKETLIAYPKLTGIPAATIDPELQQYVWEIEHKPVPQNFIDTLAEVLVDLHRITNEELVSSDIKTTTIQQIKEDYQDRMHKVKETYGVSPDLWNRWQTWLENDELWPNHVTMIHGDLHPGHIMVDKEANVTGLIDWTEASHADPSNDFMGHHRVFGDEGLDDLIEAYDKAGGTTWPHMKEHIIELNAVFPMFIAEFALASGEAAYEKMAKKELGVEE
G759	21	assembly	Staphylococcus sciuri	GCA_003041935.1	PZHH01000050.1	Mph(C)	70.903	460	1.03e-167	MTQHENIVTIAAECGLDIQPESITINESGLDFQVAFAEDRHGVEWVLRIPRRPEVYERTDSEKETVDFIQQHVSFEVPNWQIHKETLIAYPKLTGVPAATIDPELQQYVWEIEHKPVPQNFIDTLAEVLVDLHRITDEELVSSEIKTTTIQQIKQDYQERMHKVKETFGVSPDLWNRWQKWLDRDELWPNHVTMIHGDLHPGHIMVDKEANVTGLIDWTEASHADPSNDFMGHHRVFGDEGLDDLIEAYDKAGGKTWPHIKEHIIELNAVFPMFIAEFAIASGEAAYEKMAKKELGVEE
G760	21	assembly	Staphylococcus sciuri	GCA_003579465.1	QYJD01000028.1	Mph(C)	71.572	464	3.07e-169	MTQHEKIVTIASECGLDIQPESISINESGLDFQVAFAEDRHGVEWVLRIPRRPEVYERTDSEKETVDFVQQHVSFEVPNWQIHKETLIAYPKLTGVPAATIDPELQQYVWEIEHKPVSRNFIDTLAEVLVDLHRITDEALASSDIKTTTIEQVKQDYQKRMNKVKETYGVSSDLWNRWQTWLERDELWPNHVTMIHGDLHPGHIMVDKEANVTGLIDWTEANHADPSNDFMGHHRVFGDEGLDDLIEAYDKAGGTTWPYMKEHIIELNAVFPMFIAEFALASGEAAYEKMAKKELGVEE
G761	21	assembly	Staphylococcus sciuri	GCA_003580695.1	QYJE01000080.1	Mph(C)	71.572	464	3.07e-169	MTQHEKIVTIASECGLDIQPESISINESGLDFQVAFAEDRHGVEWVLRIPRRPEVYERTDSEKETVDFVQQHVSFEVPNWQIHKETLIAYPKLTGVPAATIDPELQQYVWEIEHKPVSRNFIDTLAEVLVDLHRITDEALASSDIKTTTIEQVKQDYQKRMNKVKETYGVSSDLWNRWQTWLERDELWPNHVTMIHGDLHPGHIMVDKEANVTGLIDWTEANHADPSNDFMGHHRVFGDEGLDDLIEAYDKAGGTTWPYMKEHIIELNAVFPMFIAEFALASGEAAYEKMAKKELGVEE
G762	21	assembly	Staphylococcus sciuri	GCA_003006205.1	PWAC01000104.1	Mph(C)	70.903	459	1.67e-167	MTQHENIVTIAAECGLDIQPESITINESGLDFQVAFAEDRHGVEWVLRIPRRPEVYERTDSEKETVDFIQQHVSFEVPNWQIHKETLIAYPKLTGVPAATIDTELQQYVWEIEHKPVPQNFINTLAEVLVDLHRITDDELVSSEIKTTTIQQIKQDYQERMHKVKETFGVSPDLWNRWQKWLDRDELWPNHVTMIHGDLHPGHIMVDKEANVTGLIDWTEASHADPSNDFMGHHRVFGDEGLDELIEAYDKAGGTTWPHMKEHIIELNAVFPMFIAEFAIASGEAAYEKMAKKELGVEE
G763	21	assembly	Staphylococcus sciuri	GCA_003580685.1	QYIY01000008.1	Mph(C)	71.906	464	1.42e-169	MTQHENIVTIASQCGLDIQPESISINESGLDFQVAFAEDRHGVEWVLRIPRRPEVYERTDSEKETVDFVQQHVSFEVPNWQIHKETLIAYPKLTGVPAATIDPELQQYVWEIEHKPVPQNFIDTLAEVLVDLHRITDEELASSDIKTTTIQQIKEDYQERMHKVKETYGVSPDLWNRWQTWLENDEFWPNHVTMIHGDLHPGHIMVDKEANVTGLIDWTEASHADPSNDFMGHHRVFGDEGLDDLIEAYDKAGGTTWPHMKEHIIELNAVFPIFIAEFALASGEAAYEKMAKKELGVEE
G764	21	assembly	Staphylococcus sciuri	GCA_002072755.1	CP020377.1	Mph(C)	72.910	468	5.32e-171	MTQHENIVTIASQCGLDIQPESISINESGLDFQVAFAEDRHGVEWVLRIPRRPEVYERTDSEKETVDFVQQHVSFEVPNWQIHKETLIAYPKLTGVPAATIDPKLQQYVWEIEHKPVPQNFIDTLAEVLVDLHRITDEEIASSDIKTTTIQQIKEDYQERMHKVKETYGVSPDLWNRWQTWLENDELWPNHVTMIHGDLHPGHIMVDKEANVTGLIDWTEASHSDPSNDFMGHHRVFGDEGLDELIEAYDKAGGTTWPHMKEHIIELNAVFPMFIAEFALASGEAAYEKMAKKELGVDE
G765	21	assembly	Klebsiella pneumoniae	GCA_002417365.1	NXJQ01000007.1	Mph(C)	70.903	460	9.26e-168	MTQHENIVTIAAECGLDIQPESITINESGLDFQVAFAEDRHGVEWVLRIPRRPEVYERTDSEKETVDFIQQHVSFEVPNWQIHKETLIAYPKLTGVPAATIDTELQQYVWEIEHKPVPQNFINTLAEVLVDLHRITDDELVSSEIKTTTIQQIKQDYQERMHKVKETFGVSPDLWNRWQKWLDRDELWPNHVTMIHGDLHPGHIMVDKEANVTGLIDWTEASHADPSNDFMGHHRVFGDEGLDELIEAYDKAGGTTWPHMKEHIIELNAVFPMFIAEFAIDSGEAAYEKMAKKELGVEE
G766	21	assembly	Staphylococcus sciuri	GCA_003043075.1	PZGZ01000019.1	Mph(C)	70.569	456	1.86e-166	MTQHENIVTIAAECGLDIQAESITINESGLDFQVAFAEDRHGVEWVLRIPRRPEVYERTDSEKETVDFIQQHVSFEVPNWQIHKETLIAYPKLTGVPAATIDTELQQYVWEIEHKPVPQNFINTLAEVLVDLHRITDDELVSSEIKTTTIQQIKQDYQERMHKVKETFGVSPDLWNRWQKWLDRDELWPNHVTMIHGDLHPGHIMVDKEANVTGLIDWTEASHADPSNDFMGHHRVFGDEGLDDLIEAYDKAGGTTWPHMKEHIIELNAVFPMFIAEFAIDSGEAAYEKMAKKELGVEE
G767	21	assembly	Staphylococcus sciuri	GCA_003579565.1	QYJA01000009.1	Mph(C)	71.906	465	7.71e-170	MKQHENIVTIASQCGLDIQPESISINESGLDFQVAFAEDRHGVEWVLRIPRRPEVYERTDSEKETVDFVQQHVSFEVPNWQIHKETLIAYPKLTGVPAATIDPELQQYVWEIEHKPVPQNFIDTLAEVLVDLHRITEEELASSDIKMTTIEQIKEDYQERMHKVKETYGVSSDLWSRWQTWLENDELWPNHVTMIHGDLHPGHIMVDKEANVTGLIDWTEASHADPSNDFMGHHRVFGDEGLDDLIEAYDKAGGTTWPHMKEHIIELNAVFPMFIAEFALASGEAAYEKMAKKELGVEE
G768	21	assembly	Staphylococcus sciuri	GCA_001476575.1	LDTP01000055.1	Mph(C)	70.903	461	2.74e-168	MTQHENIVTIAAECGLDIQPESITINESGLDFQVAFAEDRHGVEWVLRIPRRPEVYERTDSEKETVDFIQQHVSFEVPNWQIHKETLIAYPKLTGVPAATIDPELQQYVWEIEHKPVPQNFVDTLAEVLVDLHRITDEELVSSEIKTTTIQQIKQDYQERMHKVKETFGVSPDLWNRWQKWLDRDELWPNHVTMIHGDLHPGHIMVDKEANVTGLIDWTEASHADPSNDFMGHHRVFGDEGLDDLIEAYDKAGGTTWPHMKEHIIELNAVFPMFIAEFAIDSGEAAYEKMAKKELGVEE
G769	21	assembly	Staphylococcus sciuri	GCA_001476585.1	LDTQ01000014.1	Mph(C)	70.903	461	2.74e-168	MTQHENIVTIAAECGLDIQPESITINESGLDFQVAFAEDRHGVEWVLRIPRRPEVYERTDSEKETVDFIQQHVSFEVPNWQIHKETLIAYPKLTGVPAATIDPELQQYVWEIEHKPVPQNFVDTLAEVLVDLHRITDEELVSSEIKTTTIQQIKQDYQERMHKVKETFGVSPDLWNRWQKWLDRDELWPNHVTMIHGDLHPGHIMVDKEANVTGLIDWTEASHADPSNDFMGHHRVFGDEGLDDLIEAYDKAGGTTWPHMKEHIIELNAVFPMFIAEFAIDSGEAAYEKMAKKELGVEE
G770	21	assembly	Staphylococcus sciuri	GCA_001476955.1	LDTK01000007.1	Mph(C)	70.903	461	2.74e-168	MTQHENIVTIAAECGLDIQPESITINESGLDFQVAFAEDRHGVEWVLRIPRRPEVYERTDSEKETVDFIQQHVSFEVPNWQIHKETLIAYPKLTGVPAATIDPELQQYVWEIEHKPVPQNFVDTLAEVLVDLHRITDEELVSSEIKTTTIQQIKQDYQERMHKVKETFGVSPDLWNRWQKWLDRDELWPNHVTMIHGDLHPGHIMVDKEANVTGLIDWTEASHADPSNDFMGHHRVFGDEGLDDLIEAYDKAGGTTWPHMKEHIIELNAVFPMFIAEFAIDSGEAAYEKMAKKELGVEE
G771	21	assembly	Staphylococcus sciuri	GCA_001477335.1	LDTN01000052.1	Mph(C)	70.903	461	2.74e-168	MTQHENIVTIAAECGLDIQPESITINESGLDFQVAFAEDRHGVEWVLRIPRRPEVYERTDSEKETVDFIQQHVSFEVPNWQIHKETLIAYPKLTGVPAATIDPELQQYVWEIEHKPVPQNFVDTLAEVLVDLHRITDEELVSSEIKTTTIQQIKQDYQERMHKVKETFGVSPDLWNRWQKWLDRDELWPNHVTMIHGDLHPGHIMVDKEANVTGLIDWTEASHADPSNDFMGHHRVFGDEGLDDLIEAYDKAGGTTWPHMKEHIIELNAVFPMFIAEFAIDSGEAAYEKMAKKELGVEE
G772	21	assembly	Staphylococcus sciuri	GCA_001477395.1	LDTL01000061.1	Mph(C)	70.903	461	2.74e-168	MTQHENIVTIAAECGLDIQPESITINESGLDFQVAFAEDRHGVEWVLRIPRRPEVYERTDSEKETVDFIQQHVSFEVPNWQIHKETLIAYPKLTGVPAATIDPELQQYVWEIEHKPVPQNFVDTLAEVLVDLHRITDEELVSSEIKTTTIQQIKQDYQERMHKVKETFGVSPDLWNRWQKWLDRDELWPNHVTMIHGDLHPGHIMVDKEANVTGLIDWTEASHADPSNDFMGHHRVFGDEGLDDLIEAYDKAGGTTWPHMKEHIIELNAVFPMFIAEFAIDSGEAAYEKMAKKELGVEE
G773	21	assembly	Staphylococcus sciuri	GCA_001477405.1	LDTO01000014.1	Mph(C)	70.903	461	2.74e-168	MTQHENIVTIAAECGLDIQPESITINESGLDFQVAFAEDRHGVEWVLRIPRRPEVYERTDSEKETVDFIQQHVSFEVPNWQIHKETLIAYPKLTGVPAATIDPELQQYVWEIEHKPVPQNFVDTLAEVLVDLHRITDEELVSSEIKTTTIQQIKQDYQERMHKVKETFGVSPDLWNRWQKWLDRDELWPNHVTMIHGDLHPGHIMVDKEANVTGLIDWTEASHADPSNDFMGHHRVFGDEGLDDLIEAYDKAGGTTWPHMKEHIIELNAVFPMFIAEFAIDSGEAAYEKMAKKELGVEE
G774	21	assembly	Staphylococcus sciuri	GCA_003580435.1	QYJF01000088.1	Mph(C)	70.903	461	2.74e-168	MTQHENIVTIAAECGLDIQPESITINESGLDFQVAFAEDRHGVEWVLRIPRRPEVYERTDSEKETVDFIQQHVSFEVPNWQIHKETLIAYPKLTGVPAATIDPELQQYVWEIEHKPVPQNFVDTLAEVLVDLHRITDEELVSSEIKTTTIQQIKQDYQERMHKVKETFGVSPDLWNRWQKWLDRDELWPNHVTMIHGDLHPGHIMVDKEANVTGLIDWTEASHADPSNDFMGHHRVFGDEGLDDLIEAYDKAGGTTWPHMKEHIIELNAVFPMFIAEFAIDSGEAAYEKMAKKELGVEE
G775	21	assembly	Staphylococcus vitulinus	GCA_003579225.1	QXTN01000030.1	Mph(C)	77.258	496	0.0	MTQHNKIVKIAAQYGLNIQPETITLNDSGLDFQVAFAKDDHDKDWVLRIPRRSDVYQRTQSEKQTVDFLQEHVSFEVPKWKVHEADLIAYPKLNGVAAATIDPQIQNYVWEIEHKPVPDNFVNTLAEVLVDLHSIPEENITAQHIKTKSIQHIRNDFQQRMENVKATYGVSEEIWNRWQQWIETDELWPEYATMIHGDLHPGHIMVDYDANVTGLIDWTEAAHSDPSMDFMGHHRVFGEEGLEQLIAAYKSAGGNTWPRMKEHIIELNAVFPLFIAEFAIESGEFAYEKMAKKELGVEE
G776	21	assembly	Staphylococcus vitulinus	GCA_003041615.1	PZFG01000033.1	Mph(C)	77.926	499	0.0	MTQHNKIVKIAAQYGLNIQPETITLNDSGLDFQVAFAKDDHDKDWVLRIPRRADVYQRTQSEKQTVDFLQGHVSFEVPKWKVHEADLIAYPKLTGVAAATIDPQIQNYVWEIEHKPVPDNFVNTLAEVLVDLHSIPEENITAQHIKTKSIQHIRNDFQQRMENVKATYGVSEEIWNRWQQWIETDELWPEHATMIHGDLHPGHIMVDYDANVTGLIDWTEAAHSDPSMDFMGHHRVFGEEGLEQLIAAYKSAGGNTWPRMKEHIIELNAVFPLFIAEFAIESGEFAYEKMAKKELGVEE
G777	21	assembly	Staphylococcus sciuri	GCA_003580375.1	QYIX01000084.1	Mph(C)	71.237	461	2.68e-168	MTQHENIVTIAAECGLDIQPESITINESGLDFQVAFAEDRHGVEWVLRIPRRPEVYERTDSEKETVDFIQQHVSFEVPNWQIHKETLIAYPKLTGVPAATIDPELQQYVWEIEHKPVPQNFIDTLAEVLVDLHRITDEELVASEIKTTTIQQIKQDYQERMHKVKETFGVSPDLWNRWQKWLDRDELWPNHVTMIHGDLHPGHIMVDKEANVTGLIDWTEASHADPSNDFMGHHRVFGDEGLDDLIEAYDKAGGKTWPHMKEHIIELNAVFPMFIAEFAIASGEAAYEKMAKKELGVDE
G778	21	assembly	Staphylococcus sciuri	GCA_900474615.1	LS483305.1	Mph(C)	70.903	460	9.06e-168	MTQHENIVTIAAECGLDIQPESITINESGLDFQVAFAEDRHGVEWVLRIPRRPEVYERTDSEKETVDFIQQHVSFEVPNWQIHKETLIAYPKLTGVPAATIDPELQQYVWEIEHKPVPQNFVDTLAEVLVDLHRITDEELVSSEIKTTTIQQIKQDYQERMHKVKETFGVSPDLWNRWQKWLDRDELWPNHVTMIHGDLHPGHIMVDKEANVTGLIDWTEASHADPSNDFMGHHRVFGDEGLDDLIEAYDKAGGKTWPHMKEHIIELNAVFPMFIAEFAIVSGEAAYEKMAKKELGVEE
G779	21	assembly	Staphylococcus sciuri	GCA_001046995.1	LEOS01000013.1	Mph(C)	70.903	460	9.06e-168	MTQHENIVTIAAECGLDIQPESITINESGLDFQVAFAEDRHGVEWVLRIPRRPEVYERTDSEKETVDFIQQHVSFEVPNWQIHKETLIAYPKLTGVPAATIDPELQQYVWEIEHKPVPQNFVDTLAEVLVDLHRITDEELVSSEIKTTTIQQIKQDYQERMHKVKETFGVSPDLWNRWQKWLDRDELWPNHVTMIHGDLHPGHIMVDKEANVTGLIDWTEASHADPSNDFMGHHRVFGDEGLDDLIEAYDKAGGKTWPHMKEHIIELNAVFPMFIAEFAIVSGEAAYEKMAKKELGVEE
G780	21	assembly	Staphylococcus sciuri	GCA_002901825.1	PPQD01000018.1	Mph(C)	70.903	460	9.06e-168	MTQHENIVTIAAECGLDIQPESITINESGLDFQVAFAEDRHGVEWVLRIPRRPEVYERTDSEKETVDFIQQHVSFEVPNWQIHKETLIAYPKLTGVPAATIDPELQQYVWEIEHKPVPQNFVDTLAEVLVDLHRITDEELVSSEIKTTTIQQIKQDYQERMHKVKETFGVSPDLWNRWQKWLDRDELWPNHVTMIHGDLHPGHIMVDKEANVTGLIDWTEASHADPSNDFMGHHRVFGDEGLDDLIEAYDKAGGKTWPHMKEHIIELNAVFPMFIAEFAIVSGEAAYEKMAKKELGVEE
G781	21	assembly	Staphylococcus sciuri	GCA_003042195.1	PZHF01000046.1	Mph(C)	70.903	460	9.06e-168	MTQHENIVTIAAECGLDIQPESITINESGLDFQVAFAEDRHGVEWVLRIPRRPEVYERTDSEKETVDFIQQHVSFEVPNWQIHKETLIAYPKLTGVPAATIDPELQQYVWEIEHKPVPQNFVDTLAEVLVDLHRITDEELVSSEIKTTTIQQIKQDYQERMHKVKETFGVSPDLWNRWQKWLDRDELWPNHVTMIHGDLHPGHIMVDKEANVTGLIDWTEASHADPSNDFMGHHRVFGDEGLDDLIEAYDKAGGKTWPHMKEHIIELNAVFPMFIAEFAIVSGEAAYEKMAKKELGVEE
G782	21	assembly	Staphylococcus sciuri	GCA_003580365.1	QYIW01000010.1	Mph(C)	70.903	460	9.06e-168	MTQHENIVTIAAECGLDIQPESITINESGLDFQVAFAEDRHGVEWVLRIPRRPEVYERTDSEKETVDFIQQHVSFEVPNWQIHKETLIAYPKLTGVPAATIDPELQQYVWEIEHKPVPQNFVDTLAEVLVDLHRITDEELVSSEIKTTTIQQIKQDYQERMHKVKETFGVSPDLWNRWQKWLDRDELWPNHVTMIHGDLHPGHIMVDKEANVTGLIDWTEASHADPSNDFMGHHRVFGDEGLDDLIEAYDKAGGKTWPHMKEHIIELNAVFPMFIAEFAIVSGEAAYEKMAKKELGVEE
G783	22	assembly	Alkalibacterium pelagium	GCA_007991315.1	BJYC01000008.1	Mph(M)	46.102	277	9.13e-96	MNDTTKRVREQAASSGIDLVEASMTVESMGLDFEVIFAEDITGQEWVCRIPRRKDVYDKIMEEKRILDFISRKQSIFEVPVWQIVSDDLIIYKKLTGKPAVTTDPDTQEPNWVFDPEAVPEAYITSLGQSLAALHNLPLDEASEAGVNVYSAEEVRSTLKSRMNKIKNNYTVDVKLWKQWQTWVNDETYWPKHTVMVHGDLFPGHTLVGDDNRVTGIIDWTEAEGSDPSIDFSAIYMLFGEEGLDKLIEAYRAAGGRTWPKMKEHTIQRLSIQAITIAEFAESSGLEDYRKMAEDMLKGN
G784	22	assembly	Alkalibacterium pelagium	GCA_900109325.1	FNZU01000006.1	Mph(M)	46.102	277	9.13e-96	MNDTTKRVREQAASSGIDLVEASMTVESMGLDFEVIFAEDITGQEWVCRIPRRKDVYDKIMEEKRILDFISRKQSIFEVPVWQIVSDDLIIYKKLTGKPAVTTDPDTQEPNWVFDPEAVPEAYITSLGQSLAALHNLPLDEASEAGVNVYSAEEVRSTLKSRMNKIKNNYTVDVKLWKQWQTWVNDETYWPKHTVMVHGDLFPGHTLVGDDNRVTGIIDWTEAEGSDPSIDFSAIYMLFGEEGLDKLIEAYRAAGGRTWPKMKEHTIQRLSIQAITIAEFAESSGLEDYRKMAEDMLKGN
G785	22	assembly	Alkalibacterium thalassium	GCA_900101165.1	FNFK01000070.1	Mph(M)	47.535	278	3.78e-96	MNETTKHVRDQAASSRIDLIEASMTLESMGLDFEVIFAEDTTGQEWVCRIPRRKDVYDKIMEEKRILDFISSKQSTFEVPVWQLVSDDLILYKKLTGKPAVTTDPETQEPKWVFDPEAVPEGYITSLGQSLAALHNLPLDEASEAGVNVYSAEEVKNTLKTRMNKIKKSYTVADKLWERWQTWVNDKTYWPEHTVMVHGDLFPGHTLVGDDNRVTGIIDWTEAEGSDPSIDFSAIYMLFGEEGLDKLIEAYRAAGGRTWPKMKEHTIQRLSIQAITIAEFAESSGLEDYRKMAEDMLKGN
G786	23	assembly	Brevibacillus laterosporus	GCA_000472325.2	AXBT01000019.1	Mph(B)	55.184	348	1.27e-123	MMIKTDEQILADAKKHGLLLKEDSLQRNDSGIDFQVVMVRDLNGVQWVLRYPRRIDVLPSAKKERQILTLIESRVSVQVPIWRIYSEELIAYQLLKGVPAGTIDPEAKAYIWQIDEKNVPDVFHETLALAIASLHRINPNTCREAGIELETAEEARASMRARMDKIKMTFGVSNDLWNRWQNWLANDTLWPTKTVLIHGDLHAGHILVDEASRVTGLIDWTEARVTDPAHDFMAHYRTFGEEALQRLIYHYEQAGGNVWPNMADHVIELAASYPVAIAEFAEKSGLEEYKQMAKQVLGV
G787	23	assembly	Brevibacillus sp. SKDU10	GCA_001645205.1	LSSO01000199.1	Mph(B)	55.219	350	3.04e-124	MMIKTDEQILAVAKKHGLLLKEDSLQRNDSGIDFQVVMAHDLNGVQWVLRYPRRIDVLPSAKKERQILTLIESRVSVQVPIWRIYSEELIAYQLLKGVPAGTIDPEAKAYIWEIDEKNVPDAFHETLALAIASLHRINPNACREAGIELETAEEARASMRARMDKIKMTFGVSDDLWNRWQNWLANDTLWPAKTVLIHGDLHAGHILVDEASRVTGLIDWTEARVTDPAHDFVAHYRTFGEEALQRLIYHYEQAGGNVWPNMADHVIELAASYPVAIAEFAEKSGLEEYKEMARQVLGG
G788	23	refseq	Brevibacillus laterosporus	GCA_003663745.1	CP032848.1	Mph(M)	57.143	347	2.50e-123	MMIKTDEQILADAKKHGLLLKEDSLQRNDSGIDFQVVMARDLNRVQWVLRYPRRIDVLPSAKKERQILTLIESRVSVQVPIWRIYSEELIAYQLLKGVPAGTIDPEAKAYIWQIDEKNVPDVFHETLALAIASLHRINPNTCREAGIELETAEEARASMRARMDKIKMTFGVSNDLWNRWQNWLANETLWPTKTVLIHGDLHAGHILVDEASRVTGLIDWTEARVTDPAHDFVAHYRTFGEEALQRLIYHYEQAGGNVWPNMADHVIELAASYPVAIAEFAEKSGLEEYKQMAKQVLGV
G789	23	assembly	Brevibacillus laterosporus	GCA_000237005.2	CAGD01000008.1	Mph(B)	54.849	347	3.26e-123	MMIKTDEQILADAKKHGLLLKEDSLQRNDSGIDFQVVMVRDLNGVQWVLRYPRRIDVLPSAKKERQILTLIESRVSVQVPIWRIYSEELIAYQLLKGVPAGTIDPEAKAYIWEIDEKNVPDVFHETLALAIASLHRINPNTCREAGIKLETAEEARASMRARMDKIKMTFGVSNDLWNRWQNWLANDTLWPTKTVLVQGDLHAGHILVDEASRVTGLIDWTEARVTDPAHDFVAHYRTFGEEALQRLIYHYEQAGGNVWPNMTDHVIELAASYPVAIAEFAEKSGLEEYKQMAKQVLGV
G790	23	assembly	Brevibacillus laterosporus	GCA_002259955.1	NOLX01000038.1	Mph(B)	56.522	360	3.02e-128	MIKTNEHIIAEAKKHGLLIKKDSLQRNDSGVDFQVVFARDMDEVKWVLRYPRREDVLPSAKKEKQMLNLIESKLSVQVPNWKIYTEDLIAYQLLNGVPAGTIDPEAKAYIWEIDEKNVPDVFHETLALAIASLHRIDSTACREAGIEMETAEEARSSMKERMDKVKMTFGVSDELWNRWQNWLANDSLWPKKTALIHGDLHAGHILVDEASRVTGLIDWTEARVTDPAHDFVAHYRTFGEAALQRLIFHYEQAGGYVWPNMAAHVIELTAAYPVGIAEFARKSGLEEYKEMARQVLGV
G791	23	assembly	Brevibacillus laterosporus	GCA_002927075.1	PRKS01000005.1	Mph(B)	56.856	360	3.72e-128	MIKTNEHIIAEAKKHGLLIKEDSLQRNDSGVDFQVVFARDVDEVKWVLRYPRREDVLPSAKKEKQMLNLIESKLSVQVPNWKIYTEDLIAYQLLNGVPAGTIDPEAKAYIWEIDEKNVPDVFHETLAIAIASLHRIDSTACREAGIGMETAEEARSSMKERMDKVKMTFGVSDELWNRWQNWLANDSLWPKKTALIHGDLHAGHILVDEASRVTGLIDWTEARVTDPAHDFVAHYRTFGEAALQRLIYHYEQAGGYVWPNMAAHVIELTAAYPVGIAEFAQKSGLEEYKEMARQVLGV
G792	23	assembly	Brevibacillus laterosporus	GCA_000733515.1	JNFS01000003.1	Mph(B)	55.853	350	1.72e-124	MMIKTDEQILADAKKHGLLLKEDSLQRNDSGIDFQVVMAHDLNGVQWVLRYPRRIDVLPSAKKERQILTLIESGVSVQVPIWRIYSEELIAYQLLKGVPAGTIDPEAKAYIWEIDEKNVPDAFHETLALAIASLHRINPNVCREAGIELETAEEARTSMRARMDKIKMTFGVSDDLWNRWQNWLANDTLWPTKTVLIHGDLHAGHILVDEASRVTGLIDWTEARVTDPAHDFVAHYRTFGEEALQRLIYHYEQAGGNVWPNMADHVIELAASYPVAIAEFAEKSGLEEYKQMAKQVLGV
G793	23	refseq	Brevibacillus laterosporus	GCA_002865525.1	CP025545.1	Mph(B)	55.518	350	3.74e-124	MMIKTDEQILADAKKHGLLLKEDSLQRNDSGIDFQVVMVRDLNGVQWVLRYPRRIDVLPSAKKERQILTLIESRVSVQVPIWRIYSEELIAYQLLKGVPAGTIDPEAKAYIWEIDEKNVPDVFHETLALAIASLHRINPNTCREAGIELETAEEARASMRARMDKIKMTFGVSNDLWNRWQNWLANDTLWPTKTVLIHGDLHAGHILVDEASRVTGLIDWTEARVTDPAHDFVAHYRTFGEEALQRLIYHYEQAGGNVWPNMADHVIELAASYPVAIAEFAEKSGLEEYKQMAKQVLGV
G794	23	assembly	Brevibacillus laterosporus	GCA_002412145.1	NDIP01000001.1	Mph(B)	55.184	351	1.18e-124	MMIKTDEQILADAKKHGLLLKEDSLQRNDSGIDFQVVMVRDLNGVQWVLRYPRRIDVLPSAKKERQILTLIESRVSVQVPIWRIYSEELIAYQLLKGVPAGTIDPEAKAYIWEIDVKNVPDVFHETLALAIASLHRINPNTCREAGIELETAEETRASMRARMDKIKMTFGVSNDLWNRWQNWLANDTLWPTKTVLIHGDLHAGHILVDEASRVTGLIDWTEARVTDPAHDFVAHYRTFGEEALQRLIYHYEQAGGNVWPNMADHVIELAASYPVAIAEFAEKSGLEEYKQMAKQVLGV
G795	23	refseq	Brevibacillus laterosporus	GCA_000219535.3	CP007806.1	Mph(M)	56.446	347	3.14e-123	MMIKTDEQILADAKKHGLLLKEDSLQRNDSGIDFQVVMSRDLNGVQWVLRYPRRIDVLPSAKKERQILTLIESRVLVQVPIWRIYSEELIAYQLLKGVPAGTIDPEAKAYIWQIDEKNVPDVFHETLALAIASLHRINPNTCREAGIELETAEEARASMRARMDKIKMTFGVSNDLWNRWQNWLANDTLWPTKTVLVHGDLHAGHILVDEASRVTGLIDWTEARVTDPAHDFVAHYRTFGEEALQRLIYHYEQAGGNVWPNMTDHVIELAASYPVAIAEFAEKSGLEEYKQMAKQVLGV
G796	23	assembly	Brevibacillus laterosporus	GCA_003594765.1	QJSB01000017.1	Mph(M)	56.446	347	3.14e-123	MMIKTDEQILADAKKHGLLLKEDSLQRNDSGIDFQVVMSRDLNGVQWVLRYPRRIDVLPSAKKERQILTLIESRVLVQVPIWRIYSEELIAYQLLKGVPAGTIDPEAKAYIWQIDEKNVPDVFHETLALAIASLHRINPNTCREAGIELETAEEARASMRARMDKIKMTFGVSNDLWNRWQNWLANDTLWPTKTVLVHGDLHAGHILVDEASRVTGLIDWTEARVTDPAHDFVAHYRTFGEEALQRLIYHYEQAGGNVWPNMTDHVIELAASYPVAIAEFAEKSGLEEYKQMAKQVLGV
G797	23	assembly	Brevibacillus laterosporus	GCA_002926995.1	PRKQ01000031.1	Mph(B)	57.191	362	6.68e-129	MIKTNEHIIAEAKKHGLLIKEDSLQRNDSGLDFQVVFARDVDEVKWVLRYPRREDVLPSAKKEKQILNLIESKLSVQVPNWKIYTEDLIAYQLLNGVPAGTIDPEAKAYIWEIDEKNVPDVFHETLAIAIASLHRIDSTACREAGIEMETAEEARSSMKERMDKVKMTFGVSDELWNRWQNWLANDSLWPKKTALIHGDLHAGHILVDEASRVTGLIDWTEARVTDPAHDFVAHYRTFGESALQRLIYHYEQAGGYVWPNMAAHVIELTAAYPVGIAEFAQKSGLEEYKEMARQVLGV
G798	23	assembly	Brevibacillus laterosporus	GCA_002927085.1	PRKR01000001.1	Mph(B)	57.191	362	6.68e-129	MIKTNEHIIAEAKKHGLLIKEDSLQRNDSGLDFQVVFARDVDEVKWVLRYPRREDVLPSAKKEKQILNLIESKLSVQVPNWKIYTEDLIAYQLLNGVPAGTIDPEAKAYIWEIDEKNVPDVFHETLAIAIASLHRIDSTACREAGIEMETAEEARSSMKERMDKVKMTFGVSDELWNRWQNWLANDSLWPKKTALIHGDLHAGHILVDEASRVTGLIDWTEARVTDPAHDFVAHYRTFGESALQRLIYHYEQAGGYVWPNMAAHVIELTAAYPVGIAEFAQKSGLEEYKEMARQVLGV
G799	23	refseq	Brevibacillus laterosporus	GCA_002706795.1	CP017705.1	Mph(B)	56.856	361	9.58e-129	MIKTNEHIIAEAKKHGLLIKEDSLQRNDSGLDFQVVFARDVDEVKWVLRYPRREDVLPSAKKEKQILNLIESKLSVQVPNWKIYTEDLIAYQLLNGVPAGTIDPEAKAYIWEIDEKNVPDIFHETLALAIASLHRIDSTACREAGIEMETAEEARSSMKERMDKVKMTFGVSDELWNRWQNWLANDSLWPKKTALIHGDLHAGHILVDEASRVTGLIDWTEARITDPAHDFVAHYRTFGEAALQRLIYHYEQAGGYVWPNMAAHVIELTAAYPVGIAEFAQKSGLEEYKEMARQVLGV
G800	23	assembly	Brevibacillus laterosporus	GCA_000374385.1	KB894291.1	Mph(B)	56.856	361	9.58e-129	MIKTNEHIIAEAKKHGLLIKEDSLQRNDSGLDFQVVFARDVDEVKWVLRYPRREDVLPSAKKEKQILNLIESKLSVQVPNWKIYTEDLIAYQLLNGVPAGTIDPEAKAYIWEIDEKNVPDIFHETLALAIASLHRIDSTACREAGIEMETAEEARSSMKERMDKVKMTFGVSDELWNRWQNWLANDSLWPKKTALIHGDLHAGHILVDEASRVTGLIDWTEARITDPAHDFVAHYRTFGEAALQRLIYHYEQAGGYVWPNMAAHVIELTAAYPVGIAEFAQKSGLEEYKEMARQVLGV
G801	23	assembly	Brevibacillus laterosporus	GCA_006438615.1	RKQC01000077.1	Mph(B)	56.856	361	9.58e-129	MIKTNEHIIAEAKKHGLLIKEDSLQRNDSGLDFQVVFARDVDEVKWVLRYPRREDVLPSAKKEKQILNLIESKLSVQVPNWKIYTEDLIAYQLLNGVPAGTIDPEAKAYIWEIDEKNVPDIFHETLALAIASLHRIDSTACREAGIEMETAEEARSSMKERMDKVKMTFGVSDELWNRWQNWLANDSLWPKKTALIHGDLHAGHILVDEASRVTGLIDWTEARITDPAHDFVAHYRTFGEAALQRLIYHYEQAGGYVWPNMAAHVIELTAAYPVGIAEFAQKSGLEEYKEMARQVLGV
G802	23	forest soil	Metagenome	PRJNA475650		Mph(B)	57.534	358	6.98e-128	IIAEAKKHGLLIKEDSLQRNDSGVDFQVVFARDVDEVKWVLRYPRREDVLPSAKKEKQMLNLIESKLSVQVPNWKIYTEDLIAYQLLNGVPAGTIDPEAKAYIWEIDEKNVPDVFHETLAIAIASLHRIDSTACREAGIEMETTEEARSSMKERMDKVKMTFGVSDELWNRWQNWLANDSLWPKKTALIHGDLHAGHILVDEASRVTGLIDWTEARVTDPAHDFVAHYRTFGEAALQRLIYHYEQAGGYVWPNMTAHVIELTAAYPVGIAEFAQKSGLEEYKEMARQVLGV
G803	24	assembly	Geomicrobium sp. JCM 19038	GCA_000698125.1	BAXA01000009.1	Mph(L)	61.695	385	2.60e-138	VNKGELKQLVDNHRLFIQEESIQINESGVDFQVAHAKDTDGEPWIIRIPRRKESMRNAKVEKQALDVLERTVNFQVPTWSVFSEEVIAYKQLKGSPAATIDLEQLGYKWSFDEKNVPKEYIQSLGSVMANLHTVEPKEFRDIPMQTLTANELKVSMKQRMERVNEAYNIHPDLWERWQTWLEKDNWPSFVGVKHGDLHPAHILLNDEHRVTGLIDWTEIGIGDSSVDFMSHLLLFGDEGLKKLIAAYDNAGGRTWSGMEDHIKELLSTSAITVAEYAQVSGLQDMHETAKTMLSQRGES
G804	24	assembly	Geomicrobium sp. JCM 19055	GCA_000698185.1	BAXL01000005.1	Mph(L)	63.051	394	6.52e-142	VNKQELKQLVENHGLYILEESVQMNESGVDFQVAHAKDTGGEPWIIRIPRRKESMRNAKVEKQALDVLERTVNFQVPTWSIFSEEVIAYKQLKGSPAATIDLEQLGYKWSFDEKNVPKEYIQSLGSVMANLHTVEPKEFKGIPMEILTAQDLKTSMKQRMERVKESYEIHPDLWERWQVWLGKDFWPSFVGVKHGDLHPAHILLNDDHRVTGLIDWTEIGIGDSSVDFMSHLLLFGDEGLKKLIDAYDNAGGRTWSGMEDHIKELLSTSAITVAEYAQVSGLQEMHETAKSMLSQRGDS
G805	25	assembly	Xylanimicrobium pachnodae	GCA_001592145.1	BCWJ01000008.1	Mph(H)	50.173	241	1.69e-81	MSTIDDAVALAASHGLRVDPATATVNEAGLDYRVVMATADDGRPWVLRLPRRDDVVAGQAAEARILDLVAPVLAADGIAVPDWRVRERDLLAYPALPGSPGLTMNGHEPVWHLDPASPDYANRLGRLLARLHGIGPAQAAAAGVEVRTPERVRQAWADDVARVLAEFTVAPDLADGWRAWLDDDSCWPTATVMTHGEIYPAHILFDDDGAITGVLDWTTARVDDPARDLAAQYGAAGEDLLRVTVAAYERAGERAGRDGDGRRLVAQAKHLWDASPIGYALFALTTGAEEDRAAAGALLNPGGS
G806	25	assembly	Xylanibacterium ulmi	GCA_004216535.1	SGWX01000001.1	Mph(H)	51.748	249	9.43e-85	MSSIDDAAALAASYGLRLDPTTAHMNEAGLDYRVVMADDDGGRRWVLRLPRRADVSEGMAAEMRILDLVAPVLAAEGVAVPDWRVRERDLIAYPALPGAPGLTMDGAAPVWHMDPASPDYAERLGRLLARLHGIGVDQAAAAGVEVRTPDQVRQAWADDVVRAQAEFTVAPALAHAWRAWLDDDLCWPDTTVMTHGEIYPAHVLFAEDGTITGVLDWTTARVDDPARDLAAQYGAAGEEMLQATLNAYRQAGGHVHAGLATQAKRLWDASPIGYALYALTTGAAEDLAAAAALLNPED
G807	25	refseq	Xylanimicrobium sp. FW10M	GCA_004135385.1	CP035493.1	Mph(H)	52.281	251	2.73e-85	MSTIDDAVALAASHGLHLDAATAHVNEAGLDYQVVMAHDDGGQRWVLRLPRRADVSEGQAAEARILGLVAPVLAAVGVAVPDWRVRERDLLAYPALPGSPGLTMDGAVPVWHMDPASPDYAERLGRLLARLHGIGADRAAVAGVEVRSPAQVRQAWADDVARVRGEFTVARGLADAWQAWLDDDLCWPATTVMTHGEIYPAHVLFADDGAITGVLDWTTARVDDPARDLAAQYGAAGEEMLRATLAAYEQAGGHVHAGLATQARRLWEASPIGYALFALTTGAGDDRDAAAAMLNPER
G808	26	assembly	Brevibacterium aurantiacum	GCA_002332335.1	NRGO01000016.1	Mph(H)	56.383	315	1.89e-110	MQTDRSEANGIRDLAQAHGLDIDPETIAVNELGLDFQVAIAEAVAGQSWVLRIPRRPDVTDRAAVEGRFLRDVAPHLSVAVPDWQIHTADLIAYPLLPGTPGLTIDEQGQPHWHFDVESADYAQSLADFLAELHSIDPALVRSSGIDEFSPAEVRQRKRDDIARVVAEFEVAPSLRERWAAWLDDDAYWPDFTTVTHGEVYPAHQLMDGPRNLSILDWTTAAIGDPARDFMFHHASVSAGSFDATLKRYVDKGGRVWPKFAEHCGELFSTSPVELGLYALQTGDSDHMEAARAQLNPGE
G809	26	assembly	Brevibacterium aurantiacum	GCA_002332395.1	NRGP01000038.1	Mph(H)	56.383	315	1.89e-110	MQTDRSEANGIRDLAQAHGLDIDPETIAVNELGLDFQVAIAEAVAGQSWVLRIPRRPDVTDRAAVEGRFLRDVAPHLSVAVPDWQIHTADLIAYPLLPGTPGLTIDEQGQPHWHFDVESADYAQSLADFLAELHSIDPALVRSSGIDEFSPAEVRQRKRDDIARVVAEFEVAPSLRERWAAWLDDDAYWPDFTTVTHGEVYPAHQLMDGPRNLSILDWTTAAIGDPARDFMFHHASVSAGSFDATLKRYVDKGGRVWPKFAEHCGELFSTSPVELGLYALQTGDSDHMEAARAQLNPGE
G810	26	assembly	Brevibacterium aurantiacum	GCA_004745495.1	RHFF01000028.1	Mph(H)	56.383	315	1.89e-110	MQTDRSEANGIRDLAQAHGLDIDPETIAVNELGLDFQVAIAEAVAGQSWVLRIPRRPDVTDRAAVEGRFLRDVAPHLSVAVPDWQIHTADLIAYPLLPGTPGLTIDEQGQPHWHFDVESADYAQSLADFLAELHSIDPALVRSSGIDEFSPAEVRQRKRDDIARVVAEFEVAPSLRERWAAWLDDDAYWPDFTTVTHGEVYPAHQLMDGPRNLSILDWTTAAIGDPARDFMFHHASVSAGSFDATLKRYVDKGGRVWPKFAEHCGELFSTSPVELGLYALQTGDSDHMEAARAQLNPGE
G811	26	refseq	Brevibacterium linens	GCA_006385015.1	CP030797.1	Mph(O)	51.943	299	4.87e-104	MPTDPTIIRDLARAHGLDIITDSIVINELGLDFQVAIAEEVDGGAWVLRIPRRPDVSARAAVEGRFLKAIAPRMSVAVRNWQIHSTDLIAYPLLPGTPGLTIDDSGQPQWHFDVESPEYAASLGSVLAELHTVDPAAVRDTGVPEFSPTEIRQLKREDIENVAAEFEVAQNLLRRWTASLDDDSYWPSFSTVTHGEVYPAHQLMDGPGNLSILDWTTAAIGDPARDFMFHHASVSASAFENTITRYVEAGGRIWPRFAEHCGELYSTSPVDLGLFALQTGDPEHMSAARTQLNPENETTSIAVR
G812	26	refseq	Brevibacterium aurantiacum	GCA_003932965.1	CP025332.1	Mph(O)	53.448	320	3.42e-112	MSDPNGASPIRKGSPMPITSTDATAIRELAQAHGLDIVPETIAVNEIGLDFQVAIAEAVDGQSWVLRIPRRPDVTDRAAVEGRFLSAIAPHLSVAVPDWRVHTAGLIAYPLLPGEPGLTIDDQGQPQWHFDVEADEYAQSLGDFLAELHTVDPAVVRASGITEHSPAEVRQRKRDDIDRVVAEFDVARSLRDRWNAWLDDDAYWPTLTVVTHGEVYPAHQLMAGARSLSILDWTTAAIGDPARDFMFHHASVSARAFDATVKRYVDNGGRVWPKFAEHCAELFSTSPVELGLYALQTGDSDHLEAAKAQLSPTES
G813	26	assembly	Brevibacterium epidermidis	GCA_001570805.1	BCSJ01000018.1	Mph(O)	54.093	307	3.11e-107	MSTDQSTITELARAHGLHIIADSIVINELGLDFQVAIAEAVDGDSWVLRIPRRPDVSARAAVEDRFLRAIAPHLSIAVPDWQIHTEELIAYPLLPGTPGLTIDDSGQPQWHFDVESPEYAASLGSFLAELHTVAPEAVRGSGISEYSPAEIRQRKRDDIDQVASEFDVAPHLLRRWTAWLDDDSYWPTFTTVTHGEVYPAHQLMDGPVNLSILDWTTASIGDPARDFIFHHSSVSASAFEATTARYVEAGGRVWPRFAEHCGELYSMSPVELGLFALQTEVPEYLDAAKAQLNPND
G814	26	refseq	Brevibacterium aurantiacum	GCA_003999295.1	CP025330.1	Mph(H)	56.028	312	1.59e-109	MQTDRSEANGIRDLAQAHGLDIDPETIAVNELGLDFQVAIAEAVAGQSWVLRIPRRPDVTDRAAVEGRFLRDVAPHLSVAVPDWQIHTADLIAYPLLPGTPGLTIDEQGQPHWHFDVESADYAQSLADFLAELHSIDPALVRSSGIDEFSPAEVRQRKRDDIARVVAEFEVAPSLRERWAAWLDDDAYWPDFTTVTHGEVYPAHQLMDGPRNLSILDWTTAAIGDPARDFMFHHASVSAGSFDATLKRYVDKGDRVWPKFAEHCGELFSTSPVELGLYALQTGDSDHMEAARAQLNPGE
G815	26	assembly	Brevibacterium sandarakinum	GCA_900105045.1	LT629739.1	Mph(O)	53.793	323	2.46e-113	MSDPNGASPIRKGSPMPITSTDATAIRELAQAHGLDIVPETIAVNELGLDFQVAIAEAVDGQSWVLRIPRRPDVTDRAAVEGRFLSAIAPHLSVAVPDWRVHTAELIAYPLLPGEPGLTIDDQGQPQWHFDVEADEYAQSLGDFLAELHTVDPAVVRASGITEHSPAEVRQRKRDDIARVVAEFDVARSLRDRWNAWLDDDSYWPTLTVVTHGEVYPAHQLMDGARNLSILDWTTAAIGDPARDFMIHHASVSAEAFNATIKHYVDNGGRVWPRFAEHCGELFSTSPVELGLYALQTGNSDHLEAAITQLDSTE
G816	26	assembly	Brevibacterium antiquum	GCA_900169215.1	FXZE01000019.1	Mph(O)	53.650	315	2.02e-110	MPTTNSETTTIRELAESHGLDIDPKTIIVNELGLDFQVAIAKTVDGQSWVLRIPRRPDVTDRATVEGRFLRNIAPHLSVAVPDWQIHTECLIAYPLLPGEPGLTIDEQGQPQWHFDVEAAEYAESLGDFLAELHSVDPSIVRSSGIAEYSPAEVKAHKRDDIARVVAEFDVEQSLRERWNAWLDDDSYWPKFTTVTHGEVYPAHQLMDGPKNLSILDWTTAAVGDPARDFMFHHASVSAEAFDATIRRYVENGGQVWPKFAAHCGELFSTSPVELGLYALQTGDADHIEAAKAQLNPSK
G817	26	assembly	Brevibacterium linens	GCA_000807915.1	JTJZ01000011.1	Mph(O)	54.448	309	5.32e-108	MSTDQSTITELARAHGLHIIADSIVINELGLDFQVAIAEAVDGDSWVLRIPRRPDVSARAAVEGRFLRAIAPHLSIAVPDWQIHTEELIAYPLLPGTPGLTIDDSGAPQWHFDVESPEYAASLGSFLAELHTVAPEAVRGSGISEYSPAEIRQRKRDDIDQVASEFDVAPHLLRRWTAWLDDDSYWPTFTTVTHGEVYPAHQLMDGPVNLSILDWTTASIGDPARDFIFHHSSVSASAFEATTARYVEAGGRVWPRFAEHCGELYSMSPVELGLFALQTEVPEYLDAAKAQLNPND
G818	26	assembly	Brevibacterium sp. 239c	GCA_900169365.1	FXZH01000001.1	Mph(O)	55.319	329	6.02e-116	MSADSAEFTTILKLASDHGLDIVPETVTVNELGLDFQVAIAEVVDGQSWVLRIPRRPDVTDRAAVEGRFLQAIAPHLSVAVPNWRIHTKDLIAYPLLPGDPGLTIDGQGQPQWHFDVEAKEYVYSLGDFLAELHLVDPSIVRASGIEERSPAEVRQRKRDDIARVVAEFDVAPSLQDRWGAWLDDDSFWPTFTVVTHGEVYPAHQLMDGARNLSILDWTTATIGDPARDFMFHHASVSAEAFDATVKRYVEKGGRVWPRLAEHCGELFSTSPVELGLYALETGDADHMDAAQAQLNPE
G819	26	assembly	Brevibacterium aurantiacum	GCA_002332365.1	NRHA01000014.1	Mph(O)	53.793	323	4.26e-113	MSDPNGASPIRKGSPMPITSTDATTIRELAQAHGLDIVPETIAVNELGLDFQVAIAEAVDGQSWVLRIPRRPDVTDRAAVEGRFLSAIAPHLSVAVPDWRVHTAELIAYPLLPGEPGLTIDDQGQPQWHFDVEADEYAQSLGDFLAELHTVDPAVVRASGITEHSPAEVRQRKRDDIARVVAEFDVARSLRDRWNAWLDEDSYWPTLTVVTHGEVYPAHQLMAGARNLSILDWTTAAIGDPARDFMFHHASVSARAFDATVKRYVDNGGRVWPKFAEHCAELFSTSPVELGLYALQTGDSDHLEAAKAQLGPTES
G820	26	refseq	Brevibacterium linens	GCA_001606005.1	CP014869.1	Mph(O)	54.093	309	3.52e-108	MSNDQSTITELALAHGFHIIADSIVINELGLDFQVTIAEAVDGDSWVLRIPRRPDVSARAAVEGRFLRAIAPHLSIAVPDWQIHTEELIAYPLLPGTPGLTIDDSGAPQWHFDVESPEYAASLGSVLAELHTVDPEAVRGSGISEHSPSEIRQRKRDDIDQVASEFDVAPHLLRRWTAWLDDDSYWPTFTTVTHGEVYPAHQLMDGPVNLSILDWTTASIGDPARDFIFHHSSVSASAFDATTARYVEAGGRVWPRFAEHCGELYSTSPVELGLFALQTEVPEYLDAAKAQLNPND
G821	26	assembly	Brevibacterium aurantiacum	GCA_002332445.1	NRHB01000006.1	Mph(O)	53.103	320	4.35e-112	MSDPNGASPIRKGSPMPITSTDATAIRELAQAHGLDIVPETIAVNELGLDFQVAIAEAVDGQSWVLRIPRRPDVTDRAAVEGRFLSAIAPHLNVAVPDWRVHTAGLIAYPLLPGEPGLTIDDQGQPQWHFDVEADEYAQSLGDFLAELHTVDPAVVRASGITEHSPAEVRQRKRDDIARVVAEFDVARSLRDRWNAWLDDDSYWPTLTVVTHGEVYPAHQLMAGARNLSILDWTTAAIGDPARDFMFHHASVSARTFDATVKRYVDNGGRVWPKFAEHCAELFSTSPVELGLYALQTGDSDHIEAAKAQLGPTES
G822	26	assembly	Brevibacterium aurantiacum	GCA_003335365.1	QPGD01000018.1	Mph(O)	53.103	320	4.35e-112	MSDPNGASPIRKGSPMPITSTDATAIRELAQAHGLDIVPETIAVNELGLDFQVAIAEAVDGQSWVLRIPRRPDVTDRAAVEGRFLSAIAPHLNVAVPDWRVHTAGLIAYPLLPGEPGLTIDDQGQPQWHFDVEADEYAQSLGDFLAELHTVDPAVVRASGITEHSPAEVRQRKRDDIARVVAEFDVARSLRDRWNAWLDDDSYWPTLTVVTHGEVYPAHQLMAGARNLSILDWTTAAIGDPARDFMFHHASVSARTFDATVKRYVDNGGRVWPKFAEHCAELFSTSPVELGLYALQTGDSDHIEAAKAQLGPTES
G823	26	assembly	Brevibacterium aurantiacum	GCA_003335395.1	QPGE01000006.1	Mph(O)	53.103	320	4.35e-112	MSDPNGASPIRKGSPMPITSTDATAIRELAQAHGLDIVPETIAVNELGLDFQVAIAEAVDGQSWVLRIPRRPDVTDRAAVEGRFLSAIAPHLNVAVPDWRVHTAGLIAYPLLPGEPGLTIDDQGQPQWHFDVEADEYAQSLGDFLAELHTVDPAVVRASGITEHSPAEVRQRKRDDIARVVAEFDVARSLRDRWNAWLDDDSYWPTLTVVTHGEVYPAHQLMAGARNLSILDWTTAAIGDPARDFMFHHASVSARTFDATVKRYVDNGGRVWPKFAEHCAELFSTSPVELGLYALQTGDSDHIEAAKAQLGPTES
G824	26	assembly	Brevibacterium aurantiacum	GCA_900169095.1	FXZG01000028.1	Mph(O)	53.103	320	4.35e-112	MSDPNGASPIRKGSPMPITSTDATAIRELAQAHGLDIVPETIAVNELGLDFQVAIAEAVDGQSWVLRIPRRPDVTDRAAVEGRFLSAIAPHLNVAVPDWRVHTAGLIAYPLLPGEPGLTIDDQGQPQWHFDVEADEYAQSLGDFLAELHTVDPAVVRASGITEHSPAEVRQRKRDDIARVVAEFDVARSLRDRWNAWLDDDSYWPTLTVVTHGEVYPAHQLMAGARNLSILDWTTAAIGDPARDFMFHHASVSARTFDATVKRYVDNGGRVWPKFAEHCAELFSTSPVELGLYALQTGDSDHIEAAKAQLGPTES
G825	26	assembly	Brevibacterium aurantiacum	GCA_900169315.1	FXYZ01000003.1	Mph(O)	53.103	320	4.35e-112	MSDPNGASPIRKGSPMPITSTDATAIRELAQAHGLDIVPETIAVNELGLDFQVAIAEAVDGQSWVLRIPRRPDVTDRAAVEGRFLSAIAPHLNVAVPDWRVHTAGLIAYPLLPGEPGLTIDDQGQPQWHFDVEADEYAQSLGDFLAELHTVDPAVVRASGITEHSPAEVRQRKRDDIARVVAEFDVARSLRDRWNAWLDDDSYWPTLTVVTHGEVYPAHQLMAGARNLSILDWTTAAIGDPARDFMFHHASVSARTFDATVKRYVDNGGRVWPKFAEHCAELFSTSPVELGLYALQTGDSDHIEAAKAQLGPTES
G826	26	assembly	Brevibacterium aurantiacum	GCA_007558825.1	VLTK01000002.1	Mph(O)	53.285	311	1.03e-108	MQMHSAGTAAIRDLASSHGLDIVLETITVNELGLDFQVAIAEAVDGRSWVLRIPRRPDVTDRAAVEGRFLRSIAPHLSVAVPDWQVHTDDLIAYPLLPGKPGLTIDEQGQPQWHFDLESREYAESLGDFLAELHSVDPSVVRPSGIAEYSPAEVRQRKSDDIARVVAEFDVAQSLRERWAEWLDDDSYWPEWTTVTHGEVYPAHQLMDGESNLSILDWTTAAIGDPARDFMFHHASVSTEVFDATIKRYVDKGGRIWPKFAEHCGELFSTSPVELGLYALQTGDAGHIEAAKAQLNPTE
G827	26	assembly	Brevibacterium sp. MG	GCA_006335025.1	VDMQ01000005.1	Mph(O)	55.124	317	3.77e-111	MPTDPTIIRDLARAHGLDIITDSIVINELGLDFQVAIAEAVDGGAWVLRIPRRPDVSARAAVEGRFLGAIAPHLSVAVPDWQIHSNDLIAYPLLPGTPGLTIDDSGQPQWHFDVESSEYAASLGSVLAELHTVDPAVVRDTGIPEFSPTEIRQRKREDIDNVAAEFEVAPSLLRRWTAWLDEDSYWPSFSTVTHGEVYPAHQLMDGPVNLSILDWTTAAIGDPARDFMFHHASVSASAFENTSARYVEAGARIWPRFAEHCGELYSTSPVELGLYALQTGDPEHMSAARIQLNPEN
G828	26	refseq	Brevibacterium aurantiacum	GCA_003932935.1	CP025331.1	Mph(O)	53.793	325	5.54e-114	MSDPNGASPIRKGSPMPITSTDATAIRELAQDHGLDIVPETIAVNEIGLDFQVAIAEAVDGQSWVLRIPRRPDVTDRAAVEGRFLSAIAPHLSVAVPDWRVHTAELIAYPLLPGKPGLTIDDQGQPQWHFDVEADEYAQSLGDFLAELHTVDPAVVRASGITEHSPAEVRQRKRDDIDRVVAEFDVARSLRDRWNAWLDDDAYWPTLTVVTHGEVYPAHQLMAGARSLSILDWTTAAIGDPARDFMFHHASVSARAFDATVKRYVDNGGRVWPKFAEHCAELFSTSPVELGLYALQTGDSDHLEAAKAQLSPTES
G829	26	refseq	Brevibacterium aurantiacum	GCA_003932995.1	CP025333.1	Mph(O)	53.793	325	5.54e-114	MSDPNGASPIRKGSPMPITSTDATAIRELAQDHGLDIVPETIAVNEIGLDFQVAIAEAVDGQSWVLRIPRRPDVTDRAAVEGRFLSAIAPHLSVAVPDWRVHTAELIAYPLLPGKPGLTIDDQGQPQWHFDVEADEYAQSLGDFLAELHTVDPAVVRASGITEHSPAEVRQRKRDDIDRVVAEFDVARSLRDRWNAWLDDDAYWPTLTVVTHGEVYPAHQLMAGARSLSILDWTTAAIGDPARDFMFHHASVSARAFDATVKRYVDNGGRVWPKFAEHCAELFSTSPVELGLYALQTGDSDHLEAAKAQLSPTES
G830	26	assembly	Brevibacterium aurantiacum	GCA_002332225.1	NRGX01000001.1	Mph(O)	53.793	325	5.54e-114	MSDPNGASPIRKGSPMPITSTDATAIRELAQDHGLDIVPETIAVNEIGLDFQVAIAEAVDGQSWVLRIPRRPDVTDRAAVEGRFLSAIAPHLSVAVPDWRVHTAELIAYPLLPGKPGLTIDDQGQPQWHFDVEADEYAQSLGDFLAELHTVDPAVVRASGITEHSPAEVRQRKRDDIDRVVAEFDVARSLRDRWNAWLDDDAYWPTLTVVTHGEVYPAHQLMAGARSLSILDWTTAAIGDPARDFMFHHASVSARAFDATVKRYVDNGGRVWPKFAEHCAELFSTSPVELGLYALQTGDSDHLEAAKAQLSPTES
G831	26	assembly	Brevibacterium aurantiacum	GCA_006539005.1	BJME01000041.1	Mph(O)	53.793	325	5.54e-114	MSDPNGASPIRKGSPMPITSTDATAIRELAQDHGLDIVPETIAVNEIGLDFQVAIAEAVDGQSWVLRIPRRPDVTDRAAVEGRFLSAIAPHLSVAVPDWRVHTAELIAYPLLPGKPGLTIDDQGQPQWHFDVEADEYAQSLGDFLAELHTVDPAVVRASGITEHSPAEVRQRKRDDIDRVVAEFDVARSLRDRWNAWLDDDAYWPTLTVVTHGEVYPAHQLMAGARSLSILDWTTAAIGDPARDFMFHHASVSARAFDATVKRYVDNGGRVWPKFAEHCAELFSTSPVELGLYALQTGDSDHLEAAKAQLSPTES
G832	26	assembly	Brevibacterium aurantiacum	GCA_900169065.1	FXZB01000005.1	Mph(O)	53.793	325	5.54e-114	MSDPNGASPIRKGSPMPITSTDATAIRELAQDHGLDIVPETIAVNEIGLDFQVAIAEAVDGQSWVLRIPRRPDVTDRAAVEGRFLSAIAPHLSVAVPDWRVHTAELIAYPLLPGKPGLTIDDQGQPQWHFDVEADEYAQSLGDFLAELHTVDPAVVRASGITEHSPAEVRQRKRDDIDRVVAEFDVARSLRDRWNAWLDDDAYWPTLTVVTHGEVYPAHQLMAGARSLSILDWTTAAIGDPARDFMFHHASVSARAFDATVKRYVDNGGRVWPKFAEHCAELFSTSPVELGLYALQTGDSDHLEAAKAQLSPTES
G833	26	assembly	Brevibacterium aurantiacum	GCA_900169295.1	FXZI01000003.1	Mph(O)	53.793	325	5.54e-114	MSDPNGASPIRKGSPMPITSTDATAIRELAQDHGLDIVPETIAVNEIGLDFQVAIAEAVDGQSWVLRIPRRPDVTDRAAVEGRFLSAIAPHLSVAVPDWRVHTAELIAYPLLPGKPGLTIDDQGQPQWHFDVEADEYAQSLGDFLAELHTVDPAVVRASGITEHSPAEVRQRKRDDIDRVVAEFDVARSLRDRWNAWLDDDAYWPTLTVVTHGEVYPAHQLMAGARSLSILDWTTAAIGDPARDFMFHHASVSARAFDATVKRYVDNGGRVWPKFAEHCAELFSTSPVELGLYALQTGDSDHLEAAKAQLSPTES
G834	26	assembly	Brevibacterium epidermidis	GCA_002573745.1	PDHL01000027.1	Mph(O)	54.093	308	8.88e-108	MSNDQSTITELARAHGLHIIADSIVINELGLDFQVTIAEAVDGDSWVLRIPRRPDVSARAAVEGRFLRAIAPHLSIAVPDWQIHTEELIAYPLLPGTPGLTIDDSGQPQWHFDVESPEYAASLGSFLAELHTVAPEAVRGSGISEYSPAEIRQRKRDDIDQVASEFDVAPHLLRRWTAWLDDDSYWPTFTTVTHGEVYPAHQLMDGPVNLSILDWTTASIGDPARDFIFHHSSVSASAFEATTARYVEAGGRVWPRFAEHCGELYSTSPVELGLFALQTEVPEYLDAAKAQLNPND
G835	26	refseq	Brevibacterium aurantiacum	GCA_001729525.1	CP017150.1	Mph(O)	53.448	319	1.05e-111	MSDPNGASPIRKGSPMPITSTDATAIRELAQVHGLDIVPETIAVNELGLDFQVAIAEAVDGQSWVLRIPRRPDVTDRAAVEGRFLSAIAPHLSVAVPDWRVHTAELIAYPLLPGEPGLTIDDQGQPQWHFDVEADEYAQSLGDFLAELHTVAPAVVRASGITEHSPAEVRQRKRDDIARVVAEFDVARSLRDRWNAWLDEDSYWPTLTVVTHGEVYPAHQLMAGARNLSILDWTTAAIGDPARDFMFHHASVSARAFDATVKRYVDNGGRVWPKFAEHCAELFSTSPVELGLYALQTGDSDHLEAAKAQLGPTES
G836	26	assembly	Brevibacterium aurantiacum	GCA_000167575.1	AAGP01000043.1	Mph(O)	53.448	319	1.05e-111	MSDPNGASPIRKGSPMPITSTDATAIRELAQVHGLDIVPETIAVNELGLDFQVAIAEAVDGQSWVLRIPRRPDVTDRAAVEGRFLSAIAPHLSVAVPDWRVHTAELIAYPLLPGEPGLTIDDQGQPQWHFDVEADEYAQSLGDFLAELHTVAPAVVRASGITEHSPAEVRQRKRDDIARVVAEFDVARSLRDRWNAWLDEDSYWPTLTVVTHGEVYPAHQLMAGARNLSILDWTTAAIGDPARDFMFHHASVSARAFDATVKRYVDNGGRVWPKFAEHCAELFSTSPVELGLYALQTGDSDHLEAAKAQLGPTES
G837	26	assembly	Brevibacterium aurantiacum	GCA_003335435.1	QPGC01000035.1	Mph(O)	53.448	319	1.05e-111	MSDPNGASPIRKGSPMPITSTDATAIRELAQVHGLDIVPETIAVNELGLDFQVAIAEAVDGQSWVLRIPRRPDVTDRAAVEGRFLSAIAPHLSVAVPDWRVHTAELIAYPLLPGEPGLTIDDQGQPQWHFDVEADEYAQSLGDFLAELHTVAPAVVRASGITEHSPAEVRQRKRDDIARVVAEFDVARSLRDRWNAWLDEDSYWPTLTVVTHGEVYPAHQLMAGARNLSILDWTTAAIGDPARDFMFHHASVSARAFDATVKRYVDNGGRVWPKFAEHCAELFSTSPVELGLYALQTGDSDHLEAAKAQLGPTES
G838	26	assembly	Brevibacterium sp. S22	GCA_004745485.1	RHFG01000013.1	Mph(O)	55.516	320	8.65e-112	MTASLLHRTLNSRRERRTVIVELRKAAAMSTDRSNIRELARSHGLDIDADSIVVNELGLDFQVAIAEAADGRSWVLRIPRRSDVTARAGVEGRFLTAIAPLLSIAVPDWQIHSESLIAYPLLPGSPGLTIDDDGAPRWHFDVESPEYADSLGSVLAELHTVDPTAVRDSGIPESSPTEVRQRKREDIDRVISEFEVAPSLRERWAAWLDDDSFWPTFTTVTHGEVYPAHQLMDGPVTVGLLDWTTASIGDPAKDFMFHYASVSASAFGATTARYVAEGGRIWPRFAEHCGELYSTSPVELGLFALQTEEPEHMEAARAQLNPTV
G839	26	refseq	Brevibacterium aurantiacum	GCA_003999315.1	CP025334.1	Mph(O)	53.448	323	1.84e-113	MSDPNGASPIRKGSPMPITSTDATAIRELAQDHGLDIVPETIAVNEIGLDFQVAIAEAVDGQSWVLRIPRRPDVTDRAAVEGRFLSAIAPHLSVAVPDWRVHTAELIAYPLLPGKPGLTIDDQGQPQWHFDVEADEYAQSLGDFLAELHTVDPAVVRASGITEHSPAEVRQRKRDDIDRVVAEFDVARSLRDRWNAWLDDDAYWPTLTVVTHGEVYPAHQLMAGARSLSILDWTTAAIGDPTRDFMFHHASVSARAFDATVKRYVDNGGRVWPKFAEHCAELFSTSPVELGLYALQTGDSDHLEAAKAQLSPTES
G840	26	assembly	Brevibacterium aurantiacum	GCA_002332325.1	NRGQ01000003.1	Mph(O)	53.448	321	2.75e-112	MSDPNGASPIRKGSPMPSTSTDATAIRELAQAHGLDIVPETIAVNELGLDFQVAIAEAVDGQSWVLRIPRRPDVTDRAAVEGRFLSAIAPHLNVAVPDWRVHTAELIAYPLLPGEPGLTIDDQGQPQWHFDVEADEYAQSLGDFLAELHTVAPAVVRASGITEHSPAEVRQRKRDDIARVVAEFDVARSLRDRWNAWLDEDSYWPTLTVVTHGEVYPAHQLMAGARNLSILDWTTAAIGDPARDFMFHHASVSARAFDATVKRYVDNGGRVWPKFAEHCAELFSTSPVELGLYALQTGDSDHIEAAKAQLGPPNHESAGLI
G841	27	assembly	Bacillus sp. FJAT	GCA_002335745.1	NIST01000001.1	Mph(M)	56.229	363	1.12e-129	MKQTKGQVIELAQKHGLMLKEDSLSFNESGVDFLVVLAADKSGEKWVLRIPRREDVIPSTVEEKRALEFIEPRISVQAPKWTVYSDELIAYKQLTGVPAGTADKDAKAYVWEIDEKNLPDQFTETLAKAMVSLHRVDSQEAKRAGLSVESAEEARESMKKRMEKVKSEFGVSPELWERWQSWLANDALWPKNVGLTHGDLHAGHILIDENDRVTGFIDWTEASVTDISIDFVSHYMVFGEEALEELIMHYEKAGGYVWPQMKKHIIERTASYAVPIAELAMKSGLEEYHEMAKQVLGVNES
G842	28	assembly	Salsuginibacillus halophilus	GCA_003014715.1	PYAV01000012.1	Mph(C)	42.034	251	2.03e-85	MTRESIKNLARKYGLHVQIGEVNESGLDFATAAGVDETGKRWLCRVPLRDDVKAGIHREKQVLQAVRPQLSVEAPDWQIAEEDFIAYPLLSGVPAGTIDAEAGAYAWQLTVDPLSDHFIETLASGLASLHHVSKQNVAGAGINLRTIQDVRTRQLERIGEVKQSFVVSEQLDAKWLCWIHDDKFWPSETTVIHGDMHPGHMIIDDEERVTGFIDWTEVDISDPAIDLVGYYHTFGEVELRRLLQAYEKQGGPLTEGAVPQIQAWAATSPLDIAEFAIRSGEEAYQQMAKEALEGQD
G843	29	assembly	Mesorhizobium sp. B2	GCA_006442205.1	VFVR01000007.1	Mph(A)	47.423	288	1.20e-99	MEQPRDSNDTQLRQLAQQHGIDLSGPMEIIETGLDFRVALADDGDGRPWVLRVPRRAAVWPKAEREERLLRFVRRRLPVATPEWRICSPELIAYPRLPFATAVSVFPEGGEPAWNIDKNSRAFVESFATALAALHALDVEEAIAAIDDQARSHDPRGRFSEDLERVKREIGIAEAVERPWKVWLDDDASWPDFTVLTHGDLHAGHVLVNADDRAMGIIDWTEAEIGDPATDFKFHLMGFGEEGLDRLIDEYEAAGGRTWPKMRCHVASRLSAFPITYALFALESSDEQHLGEARRQLGVEPNVGA
G844	30	assembly	Brevibacterium sp. XM4083	GCA_006489205.1	VFYR01000005.1	Mph(O)	55.474	308	1.10e-107	MDQSPRSPLAISELAAEHGLALVPESVSIDEIGLDFRVAFAEAADGSAWVLRIPRRPDVTERADIEGRFLGSVARHLSVDVPDWQIHTDRLIAYPLLPGSPGLTLDDDAQPRWHFDVEALDYAHSLGDVLAELHAVDPAVVRDSGIPVLSPAEVRQQKREDIAAVVREFEVAEDLRERWAAWLDDDRYWPTWSTVTHGEIYPAHQLMEGTRIVGLLDWTTAAVGDPARDFMFHQMSVSPEAFDRTVARYVEHGGRVWPKLAEHCAEMFSTAAVDLGLYALDTGDVDHLEAAREQLNPVAG
G845	30	assembly	Brevibacterium casei	GCA_000314575.1	AMSP01000001.1	Mph(O)	50.526	292	2.64e-101	MHPSPAPTIPISDLAAAHGLEIDPSTIVVSELGLDFRVAIAEAADGRSWVMRIPRRSDAADRARVEGRLLAAIGPELSFSVPDWKIHTDDLIAYPLLPGSPGLSIDDAGQPRWHFDLESADYARSLGDVLAELHAVDEEIVADSGIPIESPAEVRARKREEIAAVAAEFEVSQELLDRWRAWLADDRYWPTWTTVTHGEIYPAHQVMEGPTILGLLDWTTAAVGDPARDFAFHQASVSPEAFDLTVDRYVENGGKVWPKLAEHCAHLFSTAAVDLGLFALETDDEEHLAAAREQLGTGPRG
G846	30	assembly	Brevibacterium casei	GCA_001619685.1	LQQR01000034.1	Mph(O)	50.526	292	2.64e-101	MHPSPAPTIPISDLAAAHGLEIDPSTIVVSELGLDFRVAIAEAADGRSWVMRIPRRSDAADRARVEGRLLAAIGPELSFSVPDWKIHTDDLIAYPLLPGSPGLSIDDAGQPRWHFDLESADYARSLGDVLAELHAVDEEIVADSGIPIESPAEVRARKREEIAAVAAEFEVSQELLDRWRAWLADDRYWPTWTTVTHGEIYPAHQVMEGPTILGLLDWTTAAVGDPARDFAFHQASVSPEAFDLTVDRYVENGGKVWPKLAEHCAHLFSTAAVDLGLFALETDDEEHLAAAREQLGTGPRG
G847	30	assembly	Brevibacterium casei	GCA_003574555.1	QNGF01000006.1	Mph(O)	50.526	292	2.64e-101	MHPSPAPTIPISDLAAAHGLEIDPSTIVVSELGLDFRVAIAEAADGRSWVMRIPRRSDAADRARVEGRLLAAIGPELSFSVPDWKIHTDDLIAYPLLPGSPGLSIDDAGQPRWHFDLESADYARSLGDVLAELHAVDEEIVADSGIPIESPAEVRARKREEIAAVAAEFEVSQELLDRWRAWLADDRYWPTWTTVTHGEIYPAHQVMEGPTILGLLDWTTAAVGDPARDFAFHQASVSPEAFDLTVDRYVENGGKVWPKLAEHCAHLFSTAAVDLGLFALETDDEEHLAAAREQLGTGPRG
G848	30	assembly	Brevibacterium casei	GCA_007681105.1	VEKE01000003.1	Mph(O)	50.526	292	2.64e-101	MHPSPAPTIPISDLAAAHGLEIDPSTIVVSELGLDFRVAIAEAADGRSWVMRIPRRSDAADRARVEGRLLAAIGPELSFSVPDWKIHTDDLIAYPLLPGSPGLSIDDAGQPRWHFDLESADYARSLGDVLAELHAVDEEIVADSGIPIESPAEVRARKREEIAAVAAEFEVSQELLDRWRAWLADDRYWPTWTTVTHGEIYPAHQVMEGPTILGLLDWTTAAVGDPARDFAFHQASVSPEAFDLTVDRYVENGGKVWPKLAEHCAHLFSTAAVDLGLFALETDDEEHLAAAREQLGTGPRG
G849	30	assembly	Brevibacterium casei	GCA_007681945.1	VELY01000002.1	Mph(O)	50.526	292	2.64e-101	MHPSPAPTIPISDLAAAHGLEIDPSTIVVSELGLDFRVAIAEAADGRSWVMRIPRRSDAADRARVEGRLLAAIGPELSFSVPDWKIHTDDLIAYPLLPGSPGLSIDDAGQPRWHFDLESADYARSLGDVLAELHAVDEEIVADSGIPIESPAEVRARKREEIAAVAAEFEVSQELLDRWRAWLADDRYWPTWTTVTHGEIYPAHQVMEGPTILGLLDWTTAAVGDPARDFAFHQASVSPEAFDLTVDRYVENGGKVWPKLAEHCAHLFSTAAVDLGLFALETDDEEHLAAAREQLGTGPRG
G850	30	assembly	Brevibacterium casei	GCA_900683415.1	CAACXN010000014.1	Mph(O)	50.877	296	1.05e-102	MHPSPAPTIPISDLAAAHGLEIDPSTIVVSELGLDFRVAIAEAADGRSWVMRIPRRSDAADRARVEGRLLAAIGPELSFSVPDWKIHTDDLIAYPLLPGSPGLSIDDSGQPRWHFDLESADYARSLGDVLAELHAVDEEIVADSGIPIESPAEVRARKREEIAAVAAEFEVSPELLDRWRAWLADDRYWPTWTTVTHGEIYPAHQVMEGPTILGLLDWTTAAVGDPARDFAFHQASVSPEAFDLTVDRYVENGGKVWPKLAEHCAHLFSTAAVDLGLFALETDDEEHLAAAREQLGTGPRG
G851	30	assembly	Brevibacterium casei	GCA_900169275.1	FXZC01000005.1	Mph(O)	50.877	296	1.05e-102	MHPSPAPTIPISDLAAAHGLEIDPSTIVVSELGLDFRVAIAEAADGRSWVMRIPRRSDAADRARVEGRLLAAIGPELSFSVPDWKIHTDDLIAYPLLPGSPGLSIDDSGQPRWHFDLESADYARSLGDVLAELHAVDEEIVADSGIPIESPAEVRARKREEIAAVAAEFEVSPELLDRWRAWLADDRYWPTWTTVTHGEIYPAHQVMEGPTILGLLDWTTAAVGDPARDFAFHQASVSPEAFDLTVDRYVENGGKVWPKLAEHCAHLFSTAAVDLGLFALETDDEEHLAAAREQLGTGPRG
G852	30	assembly	Brevibacterium sp. 2SA	GCA_005502845.1	SCMW01000002.1	Mph(O)	55.839	310	3.35e-108	MDQSPRSPLAISELAAEHGLALVPESVSIDEIGLDFRVAFAEAADGSAWVLRIPRRPDVTERADIEGRFLGSVARHLSVDVPDWQIHTDRLIAYPLLPGSPGLTLDDDAQPRWHFDVEALDYAHSLGDVLAELHAVDPAVVRDSGIPVLSPAEVRQQKREDIAAVVREFEVAEDLRERWAAWLDDDRYWPTWSTVTHGEIYPAHQLMEGTRIVGLLDWTTAAVGDPARDFMFHQMSASPEAFDRTVARYVEHGGRVWPKLAEHCAEMFSTAAVDLGLYALDTGDVDHLEAAREQLNPVAG
G853	30	tara oceans	Metagenome	PRJEB402		Mph(H)	59.643	311	2.64e-109	MDQSPRSPLAISELAAEHGLTLVPESVSIDEIGLDFRVAFAEAADGSAWVLRIPRRPDVTERADVEGRFLGSVAPHLSVDVPDWQIHTDRLIAYPLLPGSPGLTLDEDAQPRWHFDVEANDYAHSLGDVLAELHAVDPAVVRDSGIPVLSPAEVRQQKREDIAAVVREFEVAEDLRERWAAWLDDDRYWPTWSTVTHGEIYPAHQLMEGTRIVGLLDWTTAAVGDPARDFMFHQMSVSPEAFDRTVERYVERGGRVWPKLAEHCAEMFSTAAVDLGLYALDTGDVGHLEAAREQLNPVAG
G854	31	refseq	Bacillus infantis	GCA_000473245.1	CP006643.1	Mph(M)	58.983	366	9.70e-131	MSMAKEKVLRIARKNGIEAKEEPLEFNESGLDFLVVFVEDVKGERWVLRFPRRGDVIPSTAKEKRTLELVGSYILIQTPDWLVYNEELIAYKKLDGVPAGTIDHEAKAYKWELDVNDLPEKYIESLAKAMVSLHKIGKDEAEGAKLPVESAETARASMMLRMEKVKEKFEVHDALWKRWQTWVHDSSMWPKQTGLVHGDLHPGHILIDEDSRVTGFIDWTEASVTDIANDFVGHYRTFGKKELERLIGCYSAAGGDVWPNMAKHVMELEAAYPVAIAEFALKSGLEEYMEMAKQILSQENL
G855	31	assembly	Bacillus sp. NRRL B	GCA_000153365.1	CH672355.1	Mph(M)	58.983	366	9.70e-131	MSMAKEKVLRIARKNGIEAKEEPLEFNESGLDFLVVFVEDVKGERWVLRFPRRGDVIPSTAKEKRTLELVGSYILIQTPDWLVYNEELIAYKKLDGVPAGTIDHEAKAYKWELDVNDLPEKYIESLAKAMVSLHKIGKDEAEGAKLPVESAETARASMMLRMEKVKEKFEVHDALWKRWQTWVHDSSMWPKQTGLVHGDLHPGHILIDEDSRVTGFIDWTEASVTDIANDFVGHYRTFGKKELERLIGCYSAAGGDVWPNMAKHVMELEAAYPVAIAEFALKSGLEEYMEMAKQILSQENL
G856	31	assembly	Bacillus sp. OG2	GCA_002238145.1	NDFN01000010.1	Mph(M)	58.983	366	9.81e-131	MSMAKEKVLRIARKNGIEAKEEPLEFNESGLDFLVVFVEDVKGERWVLRFPRRGDVIPSTAKEKRTLELVGSYILVQTPDWLVYNEELIAYKKLDGVPAGTIDHEAKAYKWELDVNDLPEKYIESLAKAMVSLHKIGKDEAEGAKLPVESAETARASMMLRMEKVKEKFEVHDALWKRWQTWVHDSSMWPKQTGLVHGDLHPGHILIDEDSRVTGFIDWTEASVTDIANDFVGHYRTFGKKELERLIGCYSAAGGYVWPNMAKHVMELEAAYPVAIAEFALKSGLEEYMEMAKQILSQENL
G857	31	assembly	Bacillus sp. UMB0728	GCA_002858875.1	PKLA01000005.1	Mph(M)	59.322	368	1.84e-131	MSMAKEKVLRIARKNGIEAKEEPLEFNESGLDFLVVFVEDVKGERWVLRFPRRGDVIPSTAKEKRTLELVGSYILIQTPDWLVYNEELIAYKKLDGVPAGTIDHEAKAYKWELDVNDLPEKYIESLAKAMVSLHKIGKDEAEGVKLPVESAETARASMMLRMEKVKEKFEVHDALWKRWQTWVHDSSMWPKQTGLVHGDLHPGHILIDEDSRVTGFIDWTEASVTDIANDFVGHYRTFGKKELERLIGCYSAAGGYVWPNMAKHVMELEAAYPVAIAEFALKSGLEEYMEMAKQILSQENL
G858	31	assembly	Bacillus infantis	GCA_008180695.1	VTES01000005.1	Mph(M)	59.322	368	1.84e-131	MSMAKEKVLRIARKNGIEAKEEPLEFNESGLDFLVVFVEDVKGERWVLRFPRRGDVIPSTAKEKRTLELVGSYILIQTPDWLVYNEELIAYKKLDGVPAGTIDHEAKAYKWELDVNDLPEKYIESLAKAMVSLHKIGKDEAEGVKLPVESAETARASMMLRMEKVKEKFEVHDALWKRWQTWVHDSSMWPKQTGLVHGDLHPGHILIDEDSRVTGFIDWTEASVTDIANDFVGHYRTFGKKELERLIGCYSAAGGYVWPNMAKHVMELEAAYPVAIAEFALKSGLEEYMEMAKQILSQENL
G859	31	assembly	Bacillus infantis	GCA_004146125.1	SEHK01000008.1	Mph(M)	58.983	367	7.07e-131	MSMAKEKVLRIARKNGIEAKEEPLEFNESGLDFLVVFVEDVKGERWVLRFPRRGDVIPSTAKEKRTLELVGSYILIQTPDWLVYNEELIAYKKLDGVPAGTIDHEAKAYKWELDVNDLPEKYIESLAKAMVSLHKIGKDEAEGAKLPVESAETARASMMLRMEKVKEKFEVHDALWKRWQTWVHDSSMWPKQTGLVHGDLHPGHILIDEDSRVTGFIDWTEASVTDIANDFVGHYRTFGKKELERLIGCYSAAGGYVWPNMAKHVMELEAAYPVAIAEFALKSGLEEYMEMAKQILSQENL
G860	32	assembly	Paenibacillus taiwanensis	GCA_000425125.1	KE384307.1	Mph(I)	50.645	310	3.54e-108	MTTMNPDKITNLLQLAEKHGLKLDAHTISINESGMDFIVGFANDESGKAWVLRVPRREDPLERAGYEKDVLALVSRHLPIAVPQWHIHTDELIAYPKLEGNPAGTIDPEARQYVWHINPEALKPAFIVSLAQSLAALHSIDYQEAAARGIRVLSPQEVRTSLIMRMQEIKQKIGVSDELWQRWQAWTSDDSYWPQHSALTHGDMHAGHILVDAEERVSGFIDWTEGQVGDPAADFKLCLATFGEDVLEELIEQYEAAGGRVWPRMRDHVVEMWAAYAVDVAAFALLTGDEATLDMARSLLGVNDQEQPES
G861	33	assembly	Salinicoccus sediminis	GCA_000986795.1	LAYZ01000026.1	Mph(C)	54.915	340	1.69e-120	MGRTMDEVAGLAEAHGLELNRKNLVENNSGLDFQVVFGSDREDRNWVLRIPRREDVFVRTKPEKKALDLIARNVDFEVPVWEIYEEDLIAYRSLGGVPAGTIDPAIQNYIFEIDNQNLPENFTRTLAETMAELHSISLDEARKAGIESIGPDGLRKNMKERMIKVKDRFGVSEGLWDRWMKWVETDQLWPAETGMIHGDLHPGHIMVDSESNVTGLIDWTEAKVSDISKDFMGHYRVFGEEGLDNLTAAYKAAGGYHWPGMKEHMMELMSSFSVDIAEFAMESGMEEYEKMARKELGVEE
G862	33	assembly	Salinicoccus carnicancri	GCA_000330705.1	ANAM01000008.1	Mph(C)	54.915	342	2.37e-121	MGRTMDEIALLAESHGLELNRKNLVENNSGLDFQVVFGSDKKNRNWVLRIPRREDVFVRTKPEKKALELIARNVDFEVPVWEIYEEDLIAYQSLGGVPSGTIDPEIQNYIFEIDNQNLPENFTRTLAETMADLHSIPLAEAREAGIETIGPGGLRKNMKERMIKVRNHFGVSDALWDRWMGWIEAEEMWPKETGLIHGDLHPGHIMVDSESNVTGLIDWTEAKVSDISKDFMGHYRVFGEDGLDNLIAAYKAAGGYCWPGMKEHMMELMSSFSVDIAEFAMESGMDEYEKMARKELGVEDQ
G863	33	refseq	Salinicoccus halodurans	GCA_001005905.1	CP011366.1	Mph(M)	52.862	347	2.97e-123	MGRTQEEVVKLAKSHGLDLKPKTLVENASGLDFQVFFATDESDRHWVLRLPRREDVFERTKPEKKALDLVASRVDFEVPVWEIYEKDIIAYERLTGIPAGTIDPSIQNYIFEIDEQNLPANFTRTMAEIMVALHSIPIEEAEKAGIEAVAPDDLRKNMKERMVRVKAEFGVSEALWSRWMKWVETDELWPRQAGMIHGDLHPGHIMVDQHSNVKGLIDWTEAKVSDISKDFMGHYRVFGEKGLEDLIEAYKIAGGYHWPGMKEHMMELMNAFSVDVAEFAMESGMEEYEKMAKKELGVMDE
G864	33	assembly	Salinicoccus halodurans	GCA_900114445.1	FOTB01000005.1	Mph(M)	52.862	347	2.97e-123	MGRTQEEVVKLAKSHGLDLKPKTLVENASGLDFQVFFATDESDRHWVLRLPRREDVFERTKPEKKALDLVASRVDFEVPVWEIYEKDIIAYERLTGIPAGTIDPSIQNYIFEIDEQNLPANFTRTMAEIMVALHSIPIEEAEKAGIEAVAPDDLRKNMKERMVRVKAEFGVSEALWSRWMKWVETDELWPRQAGMIHGDLHPGHIMVDQHSNVKGLIDWTEAKVSDISKDFMGHYRVFGEKGLEDLIEAYKIAGGYHWPGMKEHMMELMNAFSVDVAEFAMESGMEEYEKMAKKELGVMDE
G865	34	assembly	Sphingobacterium sp. 1.A.5	GCA_002734235.1	PEBA01000023.1	Mph(E)	60.751	384	3.54e-138	MTREEIQNLTEKHGLVITDDITFNDMGIDFRVGMVTDINGQKWILRIPRREDMSVQIEEEKHILDLVKKHLSVEVPDWRIANHELIAYPLLTDKPALTFDANTYEVTWNLDKESPNYVPSLAKVLLELHGISESEVKEKELKIKSSSEIRKEIEDQLKLVKAEIGISNELETRYKNWLDNERLWPAFSKFIHADLYAGHILTNEKNEVSGIIDWTTAHMGDIAMDFSGHLKVFGEESLKLLIEEYKKLGGQTWEHLYEQSVERAAATALAYGFFAVETKNDFHIKGAKEMLGV
G866	34	assembly	Sphingobacterium sp. 30C10	GCA_004208525.1	SGIT01000001.1	Mph(E)	62.457	398	1.19e-143	MTTKDIQNLTEAHGLKITDDITFNDMGIDFRVGVVSDINGQKWVLRIPRRNDMGDQIKEEKQILNLVKKHLSVEVPDWKIAGHDLVAYPLLTDKPALTYDGITYEVTWNMDKDSPNYISSLAKVLVELHQIPKSEVSAKNLKIKTTTDLKDDIENQLRLVKSEIGVSEELETRYKTWLDNDSLWPKFTRFIHADLYAGHILTNKNNEVSGIIDWTTAHVGDPAMDFSGHLNVFGAKSLKELIAEYEKRGGQIWDKIFEQSVERVAASALAYGFFAVETKSDAHIQGAKAALGVG
G867	34	assembly	Sphingobacterium gobiense	GCA_002980575.1	PVBS01000001.1	Mph(E)	63.481	396	1.09e-142	MTTKDIQNLTEAHGLTITDDIKFNDMGIDFRVGIVLDINGQQWVLRIPRRDNMIDQIEEEKQILNLVKKHLSVEVPDWKIASHSLIAYPLLKDKPALTYDGITYEVTWNMDKDSPNYVPSLAKVLVELHHISASEVSAKNLKIKTTMDLKKEIENQLRLVKSEIGISKELEARYKTWLDNDSLWPKFTKFIHADLYAGHILTDNNNEVSGIIDWTTAHIGDPAMDFAGHLNVFGEESLKQLIEEYEKRGGQIWERIFEQTVERAAAAALAYGFFAVETKSDLHIQGAKKMLGVG
G868	34	assembly	Sphingobacterium haloxyli	GCA_002980525.1	PVBQ01000003.1	Mph(E)	64.505	405	2.85e-146	LVFPEEVIHEHFKSIKMTTKDIQNLTEAHGLKITGDIKFNDMGIDFRVCIVSDINGHQWVLRIPRRDNMADQIKEEKQILNLVKKHLSVEVPDWKIASHDLVAYPLLKDKPALTYDGITYEVTWNMDKDSPNYVPSLAKVLVELHSIPASEVSVNNLKIKTTTDLKKEIENQLRLVKSEIGLSEELEARYKTWLDNDSLWPKFTKFIHADLYAGHILADNNNEISGIIDWTTAHIGDPAMDFAGHLNVFGEESLKQLIDEYEKRGGQIWDRIFEQSVERAAASALAYGFFAVETKSDLHIKGAKAMLGVR
G869	34	refseq	Sphingobacterium daejeonense	GCA_901472535.1	LR590470.1	Mph(E)	61.433	388	1.40e-139	MTTQEIQNLTEKHGLVITDDINFNDMGIDFRVGIVTDINGQKWILRIPRREDMSVQIEEEKHILDLVKKHLSVEVPDWEIANHELIAYRLLTDKPALTFDANTYEVTWNMDKESPNYVPSLAKVLIELHSIPESEVKEKELKIKSSSEIRKEIEDQLKLVKAEIGISNELETRYKNWLDNERLWPAFSKFIHADLYAGHILTNEKNEVSGIIDWTTAHMGDIAMDFSGHLKVFGEESLKLLIEEYKKLGGQTWEHLYEQSVERSAATALAYGFFAVETKNDFHIKGAKEMLGV
G870	35	assembly	Bacillus sp. KQ	GCA_003710255.1	RHIB01000001.1	Mph(B)	51.178	333	1.04e-117	MENKKKHIIQLAEKNGMIINGETLQINESGLDFQVAFAKDQNGEQWVLRLPRRKDVIPSIQKEKQILKLAAEQVRVEVPEWKVCTDELIAYKRLTGKPAGTVDHEIQNYVWEIDLENIPEVFHQTLGEALVPLHRTNGETVAGHGLTVIKADKLRETMKTRMDKVKAEFGVSRELWSRWQTWIDNEALWPKQEAFVHGDLHAGHILIDESTKVTGFIDWTEAYAGDPAVDFVSHYRTFGEEALHKLIHHYQKAGGYVWPHMAEHVIELTAAYPVELAEFAIRSGSEEYLEMTRQVLGAGEEK
G871	35	assembly	Bacillus aurantiacus	GCA_000429705.1	KE386941.1	Mph(M)	55.556	334	3.48e-118	MENKKKHIIQLAEKNGIIVDGDSLKINESGLDFQVAFAKDLNGKHWVLRMPRRKDVLPSIEKEKQILTLAAKQVTVEVPEWEVCTDELIAYKRLTGKPAGTVDHEIQNYVWEMDPEQVPEVFQQTLGKALVSLHKTNRDVALQFGLTVIKADELRERMKNRMEQVKAQFGVNAELWSRWQAWLDDEALWPKQEAFVHGDLHAGHILINENAAVTGFIDWTEAFVGDPSVDFVAHYRTFGEDALHKLIHYYKDAGGYVWPRMAEHVIELTAAYPVELAEFAIRSESEEYLDMTRQVLGVAEKE
G872	36	assembly	Saccharopolyspora sp. H219	GCA_003931915.1	RSAA01000007.1	Mph(A)	37.024	177	1.86e-56	VLVTLARRHGLRVRLLELDESGWDFLVGHAVDEDGTHWVLRVPRRRAVSELIEGERRLLAHLRPRLPVALPDWEICTPELIAYRRLEGRPLGPEHPTTLEHQWWREPTEGFFTELGAVVAARHRTQLSEVERLGIPVSGHRDLREEVDDHLRLARGMFVVPAEKVARWRSWIDDDHSWSGPADLRLVHADLHPGHTLVDESGQLTGILDWTDAAVDDPALDFVAVHNAFGEGGLTRLLAGYAQAGGGVRAGFESHVRLLSEFRFSVSLGMYAVESGRGEFWEVAQRRLLA
G873	36	assembly	Saccharopolyspora sp. 16K309	GCA_004348435.1	SMKS01000053.1	Mph(K)	40.278	194	2.83e-63	VLVELAERHGLRIRVLEIDETGWDFRVGHAVDADGARWVLRAPRRRDVSELIEGERRLLEHVRPRLAVAVPDWEVCTPELIAYRRLPGRPLGPEYPTTLEYQWWRDPAEDFFDDLGAVIAELHRTQVDDAVRLGIPVSGPRDLREETAEHLELAENMLEVPEKKAARWRTWIHDDDCWSGASDLRLVHADLHPGHTLVDESGHLTGILDWTDAAVDDPALDFVAAHHAFGERGLSRLLAGYAQAGGRVRAEFVSHVRLLSEFRFTVSLGVYALEAGRGGFLDIAQRRLLG
G874	36	assembly	Saccharopolyspora sp. 5K548	GCA_004349225.1	SMLA01000056.1	Mph(K)	36.678	182	6.75e-58	VDRSANVGAVLAELAERHGLRVRVQEVDETGWDFQVGHAVDADGTRWVLRAPRRREVGDLIEGERRLLEHLRPRLPVAVPDWEICTPELVAYRRLPGRPLGPEHPKTLEYQWWREPAEEFFADLGAVIAELHRTEVDEVARLGVPASGARDLREEADDHLRLAESMMEVPEKKAARWRSWIHDDVHWSRAADLRLVHADLHPGHCLVDESGRLTGVLDWTDAAVDDPALDFVAAHNAFGERGLSRLLAGYAQAGGRVRAEFVSHVRFLSEFRFSVSLGVYAVESGRGGFLEIAQRRLLGRAPVFSHSALVKQQVAGRKSVRRTDVQSVPCGVRKR
G875	36	assembly	Saccharopolyspora dendranthemae	GCA_007829955.1	VIWX01000001.1	Mph(K)	38.127	188	6.72e-61	VATSTTVGRVLTELAQRHGLKVQVVEIDETGWDFQVGHAVDADGTRWVLRVPRRREVGELVEVERRLLEHLRPRLPVAVPDWEICTPELIAYRRLAGRPLGPEDPKTLEYQWWREPTEVFFADLGAVIAELHRTRVDEVARLGVAVSGHRDLREEVRDHLVLAERMMEVPEKKVARWRSWIDDDGYWSGPADLRLVHADLHPGHALVDQSCRLAGVLDWTDAAVDDPALDFVAAHNAFGERGLSRLLSAYVSAGGTVRSGFVDHVRLLSELRFSVSLGVHAVETGQGGFLDIAQRRLLG
G876	36	assembly	Saccharopolyspora sp. 16K404	GCA_004348445.1	SMKV01000013.1	Mph(K)	36.806	183	7.14e-59	VDRSANVGVVLAGLAERHGLRVRVEEIDETGWDFRVGHAVDADGTRWVLRAPRRGEVGDLIEGERRLLEHLRPRLPVAVPDWEICTPELVAYRRLPGRPLGPEHPRTLEYQWWREPAEEFFDDLGAVIAELHRTEVDEVARLGVPVSGARDLREETDDHLRLAQSMMEVPEKKVARWRSWIHDDVYWSRAADLRLVHADLHPGHCLVGDSGRLTGVLDWTDAAVDDPALDFVAAHNAFGERGLSRLLAGYAQAGGSVRAEFLSHVRFLSEFRFSISLGVYAVESGRGGFLEIAQRRLLG
G877	36	assembly	Saccharopolyspora flava	GCA_900116135.1	FOZX01000001.1	Mph(K)	37.716	183	7.51e-59	VLEELGERHGLRVRVLEVDETGWDFRVGHAVDAEGTRWVLRVPRRREVRDLIEGERRLLDHLRPRLPVAVPDWEICTPELIAYRRLPGRPLGPEHPRTLEYQWWRQPAEDYFDDLGAVIAELHRTQVDAVARLGVPVSGHRDLREEADDHLGRAENVLVVPGEKVARWRSWIHDDAYWSGAADLRLVHADLHPGHTLVDESGRLTGVLDFTDAAVDDPALDFTAAHNAFGERGLSRLVAAYAQAGGRVRAEFVSHVRLLSEFRFSVSLGVYAVETGRGGFLDIAQRRLLG
G878	37	assembly	uncultured Sporomusa sp.	GCA_900095405.1	LT608335.1	Mph(B)	64.310	414	1.76e-149	MGKTKEQVMAIMEKYNIKLNNDTLVFNESGLDFQIVFVTDHLGHEWVLRFPRRPDVIPRTKIEKNILGIVNQCISIFQSPNWLIYTEELIAYKKLKGVTAGTIDPEKQAYVWELDINNVPAVFHQTLGKALATLHRIPRERAIAVGMVVHTPDEARQSMRRRMEAVQEKYGVGEALWQRWQTWLNDNEIWPKETGFIHGDVHAGHILIDKDAKVMGLIDWTEAKVTDMANDFVAHYRTFGEEGLDSLIEAYKQSGGYVWPKMKKHIIELTAAYPVAIAEFATISGLAEYDQMARNVLFE
G879	37	refseq	Sporomusa termitida	GCA_007641255.1	CP036259.1	Mph(B)	65.116	423	3.80e-153	MEKNKEQVMDIMEKYNIKLNNDTLVFNESGLDFQVVFVTDQLGNEWVLRFPRRQDVIPKTKMEKNILDIVNQYISLFQSPIWSIYTEELIAYKKLNGVPAGTIDPEQQAYVWEIDINNVPAIFHQTLGKALVALHRIPKERATEAGMVVHTPAEARQSMKRRMNAVKEKYGVGEALWHRWQTWLNDHESWPSETGFIHGEVHAGHILIDKDAKVTGLIDWTEAKVTDMSNDFVAHYMTFGEEGLDSLIEAYKQSGGYFWPKMKEHIIELTAAYPVAIAEFATISGLDEYEQMARNVLEVNGELI
G880	37	refseq	Sporomusa termitida	GCA_007641255.1	CP036260.1	Mph(B)	67.224	432	9.14e-157	MGKTKEQVIDTVEKYNIKLKDDTLVFNESGLDFQVVFATDHCGNEWVLRFPRRQDVIPRTKIEKNILDIVNQGISIFQSPNWSIYTEELIAYKKLNGVPAGTIDPEKQAYVWEIDINNVPAIFHQTLGKALAALHRIPKERAIEAGMLVHTPAEARQSMKRRMDTVKEKYGVGEALWRRWQTWLNDNDIWPKETGFIHGDVHAGHILIDKDAKVTGLIDWTEAKVTDMSNDFVAYYRTFGEAGLDLLIEAYKQSGGYFWPKMKAHIIELTAAYPVAIAEFATISGLDEYEQMAKKVLEVN
G881	37	assembly	Sporomusa sphaeroides	GCA_001941975.1	LSLJ01000003.1	Mph(B)	64.983	419	1.59e-151	MGKTKERVMDIMENYKIKLKDDTLVFNESGLDFQVVFATDHLGDEWVLRFPRRQDVIPRTKIEKKVLDIVNQCISIFQSPHWSIYTEELIAYKKLKGVPAGTIDTEKQAYVWEIDINNVPAVFHQTLGKALAALHRIPKERAIEAGLVVHTPAEARQSMKMRMDTVKEKYGVGEALWHRWQTWLNDHEVWPKETGFIHGDVHAGHILIDKKARVTGLIDWTEAKVTDISNDFVAHYRTFGEEGLDSLIEAYKQSGGYVWPRMKEHILELATAYPVAIAEFAAISGLDEYEQMARKVLFE
G882	37	assembly	Sporomusa sphaeroides	GCA_900042765.1	FCOW01000009.1	Mph(B)	64.983	419	1.59e-151	MGKTKERVMDIMENYKIKLKDDTLVFNESGLDFQVVFATDHLGDEWVLRFPRRQDVIPRTKIEKKVLDIVNQCISIFQSPHWSIYTEELIAYKKLKGVPAGTIDTEKQAYVWEIDINNVPAVFHQTLGKALAALHRIPKERAIEAGLVVHTPAEARQSMKMRMDTVKEKYGVGEALWHRWQTWLNDHEVWPKETGFIHGDVHAGHILIDKKARVTGLIDWTEAKVTDISNDFVAHYRTFGEEGLDSLIEAYKQSGGYVWPRMKEHILELATAYPVAIAEFAAISGLDEYEQMARKVLFE
G883	38	refseq	Singulisphaera acidiphila	GCA_000242455.3	CP003364.1	Mph(A)	51.351	310	2.26e-108	METSAEGAGSNAEAIAALARRHGLAPVGGIEWNDLGLDFRAAFTTDEEGTDWVLRIPRRPDVWPRAENEARVLDLLKGRLPVEVPDWRIATPDLIAYPRLAGTTAVTVDPVTKEPTWNIAKDNPAFVESFARTLAALHGIDPAEAAAAGLKVSSPEEARRAFADDLDRVKREIGIGESLWRRWRTWLDDDASWPPFTTLVHGDLHVGHVLVDETSRATGLLDWTEAEVSDPAIDFIFHLMGFGESGLERLLDEYEAAGGRTWPGLRRHVDERLAAFPIKYALFALTSGQDERLAAIKEQLGADGESA
G884	38	assembly	Singulisphaera acidiphila	GCA_000255675.1	JH621484.1	Mph(A)	51.351	310	2.26e-108	METSAEGAGSNAEAIAALARRHGLAPVGGIEWNDLGLDFRAAFTTDEEGTDWVLRIPRRPDVWPRAENEARVLDLLKGRLPVEVPDWRIATPDLIAYPRLAGTTAVTVDPVTKEPTWNIAKDNPAFVESFARTLAALHGIDPAEAAAAGLKVSSPEEARRAFADDLDRVKREIGIGESLWRRWRTWLDDDASWPPFTTLVHGDLHVGHVLVDETSRATGLLDWTEAEVSDPAIDFIFHLMGFGESGLERLLDEYEAAGGRTWPGLRRHVDERLAAFPIKYALFALTSGQDERLAAIKEQLGADGESA
G885	38	assembly	Singulisphaera sp. GP187	GCA_900129635.1	FSRB01000002.1	Mph(A)	51.536	309	3.93e-108	MLIPAGTDSDKEAVAALARRHGLTPIGEIELNDLGLDFRAAFTTDEDDTDWVLRIPRRPDVWPRAENEARVLALLKGRLPVEVPDWRIVTPELIAYPRLAGTTAVTVDPATKEPTWNIDKDNPAFVASFARTLAALHGIDPAEAAAAGLPVSSPEEARRAFAADLDRVKREIGIGDSLWHRWRTWLDDDASWPPFTTLVHGDLHVGHVLVNETSHATGVLDWTEAEVSDPAIDFIFHLMGFGEPGLERLLNEYEAAGGRTWPGIRRHIGERLAAFPIKYALFALLSGADEHLAAVRTQLGVDGGSA
G886	39	refseq	Oerskovia sp. KBS0722	GCA_005937995.2	CP042174.1	Mph(A)	31.111	87.4	1.76e-22	VPRSPLNLAALATAAVPGLDVRSVRPSEATGDDDVAIVTDSGGQEWVVRAPRTLAAGAALEAETALLDSLRHYVTTGVLSFTVPDVLGYALLPEGGRAVVHHRYGGVPLDLDTLRPGPGLAADLGRVLAAVHELPHSVVENAGLPVYTAAEYRDRRLAEVDEAAKTGRVPARLLRRWEAALEDVSLWKYQPVVVHGDLGTEQVLVARGRVVAITDWAEARVADPADDLAWLLVAAPPEAIDSIMEAYQLRRTELTDPHLTDRALLAGELALARWLLHGVRHGLQDVIDDAVDMLIDLDEVTSGESEE
G887	39	assembly	Oerskovia sp. Root918	GCA_001428945.1	LMJG01000004.1	Mph(A)	32.000	92.8	1.86e-24	VPRSPLTLAALATAAVPGLDVRSVRPSEATGDDDVAIVTDGDGQEWVVRAPRTLAAGAALEAETALLDSLRHYVTTGVLSFTVPDVLGYALLPEGGRAVVHHRYGGVPLDLDTLRPGPGLAADLGRVLAAVHELPQSVVENAGLPVYTAAEYRDRRLAEVDEAAKTGRVPARLLRRWEAALEDVSLWKYQPVVVHGDLGAGQVLVARGRVVAVTDWAEARVADPADDLAWLLVAAPPEAIDSIMEAYQLRRTELTDPHLTDRALLAGELALARWLLHGVRHGLDDVVADAVDMLLDLDEVTSGDGEG
G888	39	assembly	Oerskovia sp. Root22	GCA_001429135.1	LMIL01000007.1	Mph(A)	32.000	92.8	1.86e-24	VPRSPLTLAALATAAVPGLDVRSVRPSEATGDDDVAIVTDGDGQEWVVRAPRTLAAGAALEAETALLDSLRHYVTTGVLSFTVPDVLGYALLPEGGRAVVHHRYGGVPLDLDTLRPGPGLAADLGRVLAAVHELPQSVVENAGLPVYTAAEYRDRRLAEVDEAAKTGRVPARLLRRWEAALEDVSLWKYQPVVVHGDLGAGQVLVARGRVVAVTDWAEARVADPADDLAWLLVAAPPEAIDSIMEAYQLRRTELTDPHLTDRALLAGELALARWLLHGVRHGLDDVVADAVDMLLDLDEVTSGDGEG
G889	39	assembly	Oerskovia enterophila	GCA_001692445.1	MAQA01000019.1	Mph(A)	32.000	92.8	1.86e-24	VPRSPLTLAALATAAVPGLDVRSVRPSEATGDDDVAIVTDGDGQEWVVRAPRTLAAGAALEAETALLDSLRHYVTTGVLSFTVPDVLGYALLPEGGRAVVHHRYGGVPLDLDTLRPGPGLAADLGRVLAAVHELPQSVVENAGLPVYTAAEYRDRRLAEVDEAAKTGRVPARLLRRWEAALEDVSLWKYQPVVVHGDLGAGQVLVARGRVVAVTDWAEARVADPADDLAWLLVAAPPEAIDSIMEAYQLRRTELTDPHLTDRALLAGELALARWLLHGVRHGLDDVVADAVDMLLDLDEVTSGGDEG
G890	39	assembly	Oerskovia turbata	GCA_000718325.1	JOFV01000005.1	Mph(A)	31.111	87.8	1.35e-22	VPRSPLNLAALATAAVPGLDVRSVRPSEATGDDDVAIVTDSGGQEWVVRAPRTLAAGAALEAETALLDSLRHYVTTGVLSFTVPDVLGYALLPEGGRAVVHHRYGGVPLDLDTLRPGPGLAADLGRVLAAVHELPHSVVENAGLPVYTAAEYRDRRLAEVDEAAKTGRVPARLLRRWEAALEDVSLWKYQPVVVHGDLGTEQVLVARGRVVAITDWAEARVADPADDLAWLLVAAPPEAIDSIMEAYQLRRTELTDPHLTDRALLAGELALARWLLHGVRHGLQDVIDDAVDMLIDLDEATSGENEG
G891	39	assembly	Oerskovia turbata	GCA_004121275.1	SDJQ01000005.1	Mph(A)	31.111	87.8	1.35e-22	VPRSPLNLAALATAAVPGLDVRSVRPSEATGDDDVAIVTDSGGQEWVVRAPRTLAAGAALEAETALLDSLRHYVTTGVLSFTVPDVLGYALLPEGGRAVVHHRYGGVPLDLDTLRPGPGLAADLGRVLAAVHELPHSVVENAGLPVYTAAEYRDRRLAEVDEAAKTGRVPARLLRRWEAALEDVSLWKYQPVVVHGDLGTEQVLVARGRVVAITDWAEARVADPADDLAWLLVAAPPEAIDSIMEAYQLRRTELTDPHLTDRALLAGELALARWLLHGVRHGLQDVIDDAVDMLIDLDEATSGENEG
G892	39	assembly	Oerskovia turbata	GCA_004121315.1	SDJR01000002.1	Mph(A)	31.111	87.8	1.35e-22	VPRSPLNLAALATAAVPGLDVRSVRPSEATGDDDVAIVTDSGGQEWVVRAPRTLAAGAALEAETALLDSLRHYVTTGVLSFTVPDVLGYALLPEGGRAVVHHRYGGVPLDLDTLRPGPGLAADLGRVLAAVHELPHSVVENAGLPVYTAAEYRDRRLAEVDEAAKTGRVPARLLRRWEAALEDVSLWKYQPVVVHGDLGTEQVLVARGRVVAITDWAEARVADPADDLAWLLVAAPPEAIDSIMEAYQLRRTELTDPHLTDRALLAGELALARWLLHGVRHGLQDVIDDAVDMLIDLDEATSGENEG
G893	40	assembly	Paenibacillus sp. OSY	GCA_000283315.1	ALKF01000145.1	Mph(I)	56.352	351	2.21e-124	MTSAQSNRQNRIEEIVTTANYNGLRINANQVELNESGMDFLVAFATDDAGEPWVLRKPRRSDVLERAENEHKVLQLVREQLPIEVPDWRIFTPELIAYPLLRGKPIATVDPGGGGYLWQFEQEALSDVFFDSFAGALAALHRTDQDTAAKAGVRIKSPQEARAEFSKNMDEIKGSFTIPKILQERWTAWLSDDSYWPEHSVLNHGDMHPPHIIVDETQRVTGFLDWTEAEVADPGKDFVIYYALFGEEGLRDLLARYEKAGGKLWPRMHEHIVEQWAAYPVLVAKFALITGQEADMEMARGMLANWNT
G894	41	assembly	Leptolyngbya sp. PCC 6406	GCA_000332095.2	KI913951.1	Mph(M)	45.918	291	3.67e-101	MSLSQEAILALASRHGLALALDSLQINESGLDFQVAIVRSNDGASWLLRIPRRPDVLASAQREQTVLTLAQPHLPVPVPDWQIHTDEMIAYPLLPGQPAGTIDPELQAYRWEIDAQNLPTAYLQSLGHALAALHGIQHPIVAEAGLETPAIAAIRAAWSERMVRVKAAYSVNPQLWNRWQRWLDNEALWPENTALIHGDLHPGHILIDGQGQVTGLIDWTEARVTDPASDFAAHYRIFGRNSLETLLHHYGQSGGTLWPAMADHIVEYNSVFGVEVAEFAERSGLDDFKVMARQMLSAEPHTKES
G895	41	assembly	Leptolyngbya sp. KIOST	GCA_000763385.1	JQFA01000002.1	Mph(M)	45.486	271	2.65e-93	MSFTPAAILALARRHGLVLNSDTLKLNESGLDFQVAIAHTHANAPWLLRIPRRPDVLASAHREQTVLALVRPHLPVQVPDWQIHTPELIAYPLLRGKPAATIDLEQQAYRWAIDAQNLPDAYLLSLGQALAALHTIEPQTLAEAGLDNPSIATIRTTWADRIARVKADYPVNPQLWHRWQRWLDNDALWPECTVLIHGDLHPGHTLVNDQAQVTGLIDWTEARVDDPAPDFAAHYRVFGRDSLEVLLDYYGQNGGTVWPTMADQVVEYESAFGVEIAEFAERSGLEDYREMARPALSSEPKVPS
G896	41	assembly	Spirulina subsalsa	GCA_000314005.1	JH980292.1	Mph(J)	47.387	290	1.40e-100	MTLSPDAIATLAGRHGLALDPALLQTNESGLDFQVAIAQTPDKASWLLRIPRRPDVLPSAQREYSILTLVQRHLRVQVPDWQIHTDELIAYPLLLGKPAGTIDPEIQNYHWEIDAQNLPEVYLQSLADALVALHSIGHQAVAKAGLETPSIAEIRTAWSDRMARVKAVYPVNPHLWDRWQRWLDRDILWPAQTSLIHGDLHPGHILVDPQGQVTGLIDWTEARVDDRALDFAAHYQVFGRVSLDALIEQYERRGGTIWATLGDQVVEYHSAFGVQVVEFAERSGLDEYKAMARQMLS
G897	41	refseq	Oscillatoria acuminata	GCA_000317105.1	CP003607.1	Mph(J)	47.405	294	3.47e-102	MTRSPDAIVTLANRHGLAIDPASLQTDESGLDFQVAIAQTPDRASWLLRIPRRPDVLDSTQRERTILTLVRPYLPVQVPDWQIHTDELIAYPLLTGKPAGTIDLEIQNYRWEIDAENLPEVYLQSLADALVALHGIEHQAVTKAGLETPSIPGIRTAWLERMARVKGVYPVNPDLWDRWQRWLDRDILWPAHTTLIHGDLHPGHILVDRQGQVTGLIDWTEARVDDGTLDFAAHYQVFGRVSLDALIHQYEQRGGTIWATLGDHVVEYHSAFGVQVAEFAERSGLDEYKGMARQMLSQSP
G898	42	assembly	Virgibacillus indicus	GCA_002266285.1	NPMS01000010.1	Mph(M)	55.068	348	1.12e-123	MALSSEQIIEKAKRHGLEVDHNSLKYNESGLDFQVVFATDVTGENWVLRFPRREDVLRRAKKEKDILDLVGNKIPVQAPEWTIFSSEIIAYKLLKGIPAGTIDPEVKAYVWGIDEKNVPARFHETLGNAMAALHRIDHDEARKAGLSVLRPEDLKSSMRERMEKVKSAFGVNEKLMNRWQEWLGNDELWPNQTALIHGDLHAGHILIDENAGVTGFIDWTEARVDDPGHDFVTHLATFGEDALKELIHEYEKAGGYVWPKMFEHINEISAAFPVAIAEFAMVSGLKEYEEMAKQMLGVEK
G899	42	assembly	Virgibacillus profundi	GCA_002287375.1	NPOA01000003.1	Mph(M)	54.054	345	2.87e-122	MTLSNEQVIEIANKNGLEIDRNSLKYNESGVDFQVVFAADSEEENWVLRFPRRKDVVPRAKKEKDILDLIGEKISVQAPRWEIFSAELIGYKLLKGIPVGTIDPEAKAYVWEIDEKNIPAIFHETLGSAMVELHKIDHEEAKRAGLSVQSPGDIKNSMQKRMEKVKAEFGVSEELWHRWQEWLANDELWPKRTALIHGDLHPGHILIDKDTRVTGFIDWTEARVDDPGNDFVSQLLTLGEDALKELIDAYGNAGGYVWPNMFEHIVELSAAYPVPLAEFAMISGMKEYEEMAKQALGVEK
G900	42	assembly	Virgibacillus profundi	GCA_002807645.1	NPMW01000003.1	Mph(M)	54.054	345	2.87e-122	MTLSNEQVIEIANKNGLEIDRNSLKYNESGVDFQVVFAADSEEENWVLRFPRRKDVVPRAKKEKDILDLIGEKISVQAPRWEIFSAELIGYKLLKGIPVGTIDPEAKAYVWEIDEKNIPAIFHETLGSAMVELHKIDHEEAKRAGLSVQSPGDIKNSMQKRMEKVKAEFGVSEELWHRWQEWLANDELWPKRTALIHGDLHPGHILIDKDTRVTGFIDWTEARVDDPGNDFVSQLLTLGEDALKELIDAYGNAGGYVWPNMFEHIVELSAAYPVPLAEFAMISGMKEYEEMAKQALGVEK
G901	43	assembly	Bacillus kyonggiensis	GCA_005116465.1	SWBM01000003.1	Mph(B)	68.896	430	8.39e-156	MSKTIQEVMELAAKNGLDLKEDTLVFNESGLDFQVVFAVDVEGNEWVLRIPRREDVMPRTKDEKKALDLVNENVAAFQAPNWTIYTNELIAYKKLVGVPAGTIDHEIQNYVWELDLNNVPDCFYVTLANALVALHRVPKEKAIEAGLTVHTPEEARQSMKVRMAAVKEKVGVGEELWTRWQAWLGNDEMWPKKTGLIHGDVHAGHILIDDARNVTGLIDWTETKVTDVATDFVVLYKTFGEEGLDKLIKAYSEAGGNAWPKMKEHIIELEAAYPVGIAEFAMISGSDEYMQMAKQALQVND
G902	43	assembly	Bacillus fastidiosus	GCA_001591625.1	BCVG01000124.1	Mph(B)	69.521	436	1.71e-158	MKETVLDIAARYGLVLKEETLEFNESGLDFQVVFALDQQENEWVLRLPRREDVMPRTSAEKKALDLVNEHIIEFEVPNWTIYTNELIAYKKLNGVPAGTIDHEIQNYIWELDINNVPDCFYETLGKALAALHKVAIEKVKGVGLTVHTPEEARQSMKERMDAVREEIGVGDSLWTRWQTWIKNDEMWPKKTGLIHGDVHGGHILIDKVGNATGLIDWTEAKVSDVSNDFVILYRTFGEEGLELLINAYKEAGGYVWPKMKEHVLELEAAYPVSIAEFAILSGNDEYLQMAKQALQVAEA
G903	43	assembly	Gracilibacillus orientalis	GCA_900114645.1	FOTR01000001.1	Mph(B)	68.562	439	1.56e-159	VSKTIKDVMNITRKHDLQLQEDTLQYNESGLDFQVVFAKDQEGSEWTLRIPRRPDVMPRTKVEKKALDVVNEQVSTFQAPNWSIYAEDLIAYKKLNGIPAGTIDHDIQNYVWEIDINDVPANFYHTLAIALADLHRIPPEIAAKADLTVHSPKDARQSMIERMEAVKEKFGGGEALWNRWQAWVNNDEMWPKQTGLIHGDIHAGHLLIDKNANVTGIIDWTEVKVTDISNDFVGYYQLFGEDGLVSLIDAYKEAGGYSWPLMKEHIIELSAAYPVAIAEFALVSGMEEYVQMAKQALEVNEK
G904	43	assembly	Bacillus sp. J37	GCA_000518865.1	JAEK01000015.1	Mph(B)	65.552	419	1.33e-151	MSNSKKTVLEIAARQGLFLHPDSLEFNESGLDFQVVFAVDQQEKEWVLRLPRREDVLPRIKEEKKALDLVAEHITVFEAPYWTIYTNELIAYKKLTGVPAGTIDHEIQNYVWVLDINNVPDCFYKTLGKALVALHNVPIEKAKSVGLTVQSPEEARQSMKERMNAVKNKMGVGDSLWARWQSWISNDEMWPKKTGLIHGDVHAGHILIDTAGNVTGLIDWTEAKVSDVSNDFVVLYKTFGEEGLEWLINAYKEAGGYVWPKMKEHIIELEAAYPIAIVEFAFLSGSEEYLNMAKQALKLI
G905	43	refseq	Bacillus oceanisediminis	GCA_000294775.2	CP015506.1	Mph(B)	69.536	451	3.59e-164	MSRTKKQVIEIAERHGLMLKGDTLVFNESGMDFQVVFAFDLEENEWVLRFPRRDDVMPRTKDEKKALDLVNKNITNYQAPDWSIYTNELIAYKKLNGIPAGTIDHEIQNYVWEIDINNVPKSFHETLGKALADIHSIPKDQAAEAGLVVHTPEELRQSMRERMDAVKAKFGTGESLWRRWQAWLTDDELWPMETGFIHGDVHAGHTLIDINANVTGLIDWTEAKVSDVSNDFVFQYKAFGEDGLESLIKAYRKAGGYTWPKMKEHIIELEAAFPVAIAEFAIVSGEEEYVEMARQVLGVSGNNKA
G906	43	assembly	Cellulosilyticum sp. I15G10I2	GCA_900095725.1	FMMP01000009.1	Mph(B)	67.893	431	2.17e-156	MSRTKAEVFKIAAKHGLDLKEDTLVFNESGLDFQVVFGVDQQEDEWVLRLPRREDVMPRTKIEKQALDLVNENITVFQAPNWLIYTNKLIAYKKLNGVPAGTIDHEIQNYIWEIDMHNVPMCFHQTLGKALAALHNVPKDKAAKAGLTMHTPDEARRFMKERMNDVKEKIGVGTSLWKRWQDWLKHDEMWPKQTGVIHGDVHAGHILIDKLGHVTGLIDWTEAKVTDMSNDFVVYYRTFGEEGLCHLINAYKEAGGYVWPKMKEHVIELEAAYPVAIAEFAMLSGLDEYVQMAKQSLQVNEV
G907	43	assembly	Bacillus halosaccharovorans	GCA_002019635.1	KV917372.1	Mph(B)	68.562	432	1.01e-156	MSNSKKTVLEIAARQGLFLNPDSLEFNESGLDFQVVFGVDQQEKEWVLRLPRREDVMPRTKEEKKALDLVAEHIIVFEAPYWSIYTNELIAYKKLTGVPSGTIDHEIQNYVWVLDINNVPDCFFKTLGKALAALHNVPIEKAKAVGLTVHTSEEARQSMKERMNAVRNKIGVGDSLWARWQSWISNDEMWPKKTGLIHGDVHAGHILIDQAGNVTGLIDWTEAKVSDVSNDFVVLYRTFGEEGLELLINAYKEAGGYVWPKMKEHIIELEAAYPVAIAEFAFVSGSEEYLNMAKQALKLT
G908	43	assembly	NA	GCA_002367115.1	DFCT01000047.1	Mph(B)	70.169	448	9.38e-163	MSRTQEVMEIAEKNGLKLKENTLIFNESGLNFQVVFANDLDGNHWTLRLPRREEVMVRTKGEKKALDLINQCITSFEAPNWTIYTKELIAYKKLKGIPAGTIDHNIGNYVWEIDINNVPKEFHETLGKALAELHGIPKDMAEKAGLVVQTPEETRQSMKQRMEAVKEKFGVGETLWNRWQEWVKNDEMWPKKTGVIHGDIHAGHILIDKNARVTGIIDWTEAKMTDVSNDFVFHYKAFGEEGLQSLVEAYKAAGGYHWPKMKEHIIELVAAYPVAIAEFAIVSGVPEYEEMAKQALHAEDIPHKMVQEMSDR
G909	43	assembly	Bacillus oceanisediminis	GCA_001856025.1	MBRJ01000011.1	Mph(B)	70.199	453	5.83e-165	MSRTKKQVIEIAERHGLMLKGDTLVFNESGMDFQVVFAFDLEENEWVLRFPRRDDVMPRTKDEKKALDLVNKNITNYQAPDWSIYTNELIAYKKLNGIPAGTIDHEIQNYVWEIDINNVPKSFHETLGKALADIHSIPKDQAAEAGLVVHTPEELRQSMKERMDAVKAKFGAGESLWRRWQAWLTDDELWPMETGFIHGDVHAGHTLIDINANVTGLIDWTEAKVSDVSNDFVFQYKAFGEDGLESLIKAYREAGGYTWPKMKEHIIELEAAFPVAIAEFAIVSGEEEYVEMARQVLGVSGNNKA
G910	43	assembly	Bacillus sp. XXST	GCA_003966255.1	RXNT01000007.1	Mph(B)	68.000	427	1.02e-154	MSNTKNEVLEIAAKNGLILKEESLVFNESGLDFRAVFASDEQENEWVLRIPRREDVMPRTKDEKKALDLVNENITVFQAPNWSIYTNELIAYKKLNGVPAGTIDHEIQNYVWELDLNNVPDNFYKTLGKALAVLHNVPQEKALAAGLTVHTAEEARRSMKERMDAVKEKVGVGDELWNRWQTWLKNDQIWPKETGLIHGDVHAGHILIDEARNVTGLIDWTEAKVTDVATDFVVLYKTFGEGGLDLLIEAYKEAGGNAWPKMKEHIIEVEAAYPVGIAEFAMISGSDEYMQMAMQALQVKD
G911	43	assembly	Bacillus sp. XXST	GCA_005280205.1	SUND01000007.1	Mph(B)	68.000	427	1.02e-154	MSNTKNEVLEIAAKNGLILKEESLVFNESGLDFRAVFASDEQENEWVLRIPRREDVMPRTKDEKKALDLVNENITVFQAPNWSIYTNELIAYKKLNGVPAGTIDHEIQNYVWELDLNNVPDNFYKTLGKALAVLHNVPQEKALAAGLTVHTAEEARRSMKERMDAVKEKVGVGDELWNRWQTWLKNDQIWPKETGLIHGDVHAGHILIDEARNVTGLIDWTEAKVTDVATDFVVLYKTFGEGGLDLLIEAYKEAGGNAWPKMKEHIIEVEAAYPVGIAEFAMISGSDEYMQMAMQALQVKD
G912	44	assembly	Brevibacterium jeotgali	GCA_007828155.1	VIUB01000001.1	Mph(H)	61.071	323	7.19e-114	MDGSLNDLSHTAHRIASDHGLDLDPTTITVNEMGLDFRVVIARTVTGDWWTLRFPRRPDVLGRADVENRLLRRVAPHLSVSVPDWRIHSPDLIAYPLLPGEPGLTLTEQGEPRWHTDVSSDAYSETLGDFLSELHGIDPAEVTGTGIEVRTPAQEREKWREDIDRVAAEFEVAEHLTRRWDAWLQEDSYWPQWSVLTHGEIYPAHTLVVDDAITAVLDWTTAAVGDPARDFVFHRVSASPNAFAQTVTRYGAAGGRVWPRFADHCTEMFSANAVGYGLYAVETGDPAHREAAAAQLNPVP
G913	44	assembly	Brevibacterium jeotgali	GCA_900169175.1	FXZM01000013.1	Mph(H)	61.071	323	7.19e-114	MDGSLNDLSHTAHRIASDHGLDLDPTTITVNEMGLDFRVVIARTVTGDWWTLRFPRRPDVLGRADVENRLLRRVAPHLSVSVPDWRIHSPDLIAYPLLPGEPGLTLTEQGEPRWHTDVSSDAYSETLGDFLSELHGIDPAEVTGTGIEVRTPAQEREKWREDIDRVAAEFEVAEHLTRRWDAWLQEDSYWPQWSVLTHGEIYPAHTLVVDDAITAVLDWTTAAVGDPARDFVFHRVSASPNAFAQTVTRYGAAGGRVWPRFADHCTEMFSANAVGYGLYAVETGDPAHREAAAAQLNPVP
G914	44	assembly	Brevibacterium sp. Mu109	GCA_900169375.1	FXZF01000025.1	Mph(H)	62.278	338	1.61e-119	MDGSPTDLPHTVGRIAADHGLDLDTSTITVNEMGLDFRVAIARTSDGDAWVLRLPRRPDVLDRAGVEGRVLRLIAPHLSAAVPDWLIHTQDLIAYLLLPGEPGLTLTDQGEPQWHTDVSSDAFSESLGDFLVELHRIDPAEVTDSGIEVRTPEQERENWRQDIARVTAEFDVADHLTSRWAAWLREDSYWPTWSVLTHGEVYPAHTLVTDDHITAVLDWTTASIGDPAKDFMFHCIAASPTAFEQTVTRYVERGGRVWPRLADHCTEMFSANAVGYGLYALETGDPTHREAAAAQLNPPPD
G915	45	assembly	Paenibacillus methanolicus	GCA_008124765.1	VNHS01000009.1	Mph(J)	63.192	410	9.71e-148	MKTPNKTSATVERMLDLAIKHGIEVDAATVKINESGLDFLAVFADDKDGMPWVLRSPRREDVIESAGYEHKVLQLAANHMSVSVPAWEVYTPELIAYRKLQGTPMGTINPEASGYDWYLDPQNIPDGFIQSLAETLASLHGIAPELALQAGVRVKQPNQVREALAVHMDEVKRSFGVSRALWERWQRWLADESYWPQHSGLVHGDLHPGHILVDPQGNVTGLLDWTEGEVSDPATDFTIYHTLFGDEGLADLLKRYEQAGGRVWPRMHEHIVERMAAYPVLIAIFAMKSGLAEYKAMAQNALGVNERGEELPTEPS
G916	46	assembly	Salinicoccus qingdaonensis	GCA_900101075.1	FNFY01000007.1	Mph(B)	46.465	281	4.32e-97	MDERVQKVLDTAGEHGLELKKESVKFEDMDLDFQVAFAADISKQDWVLRLPRRQDAFQKIAQEKKVLDLVGSAQEVFHVPHWEIFEEDLIAYKKLENEPAVTAIAETGEEKWLFNKDDVPKNYIRSFGRALAALHDIPVEAARKTDMPIHSGAEIRDLMKKRMDKVNDNYDVNDNLWNRWMRWIEDDTIWPEETAVMHGDLFPGHTLIDAGNNVAGIIDWTEAKVSDPANDFTAFHLLFGEDKLDELIEIYSDAGGYTWPGMKTHIISLLATQAVTIAEFAETSGLDEYREMAEKMLLEE
G917	47	assembly	Pontibacter chinhatensis	GCA_900113285.1	FOOT01000005.1	Mph(I)	51.557	300	2.00e-104	MKESINKPAAPAAFTSIAQAQGLHLLPETFRYNETGLDFQVIHAQDVKQKNWILRLPRRPDVLPRAQNEHRVLQWLQGKLPVSVPDWQIFHESLIAYPRLAGTPVANIDMEQKCYVWNLEPENLPQAFITSLGEAVAALHTLDTEAAAQAGLKVYQPEQARQKLETQMLRVKKELGVAQPLWEQWQSWLRDDSFWPSHSSLVHGDLQAAHILTDENGKVNGFLDWTEAEVNDPAIDFVALLASFGEETTKTLLQAYEQAGGNVWPRMLEHIQQRLGAYGVNIGLFVLESGSEEYLPMAKTALGLDN
G918	47	assembly	Pontibacter indicus	GCA_900156345.1	FTPP01000001.1	Mph(K)	46.441	298	9.83e-104	MKEVKNSPLSESELIGLTQRHGLHLQPETFNYNETGLDFQVIHALDNAQQPWILRLPRRPDVLPRANNEHRVLQLLKGKLPADLPDWQIFDPSLIAYPRLPGIPVANIDMEKLCYVWNLDMENLPEAFCQSLGKTIAALHAQDTAAAAKAGLNVLQPEQLRGHLQGQMQRVKTAIGVADPVWDRWQAWLQDDSYWPGYTCLVHGDLQAAHILTDENGKVNGLLDWTEAEVSDPAIDFVALLAAFGEDFMKRVLVAYEQAGGRVWPRMLEHVQQRHGAYGVNIGLFVLESGTDDYLPMAKEALGLSS
G919	47	assembly	Pontibacter mucosus	GCA_003054055.1	QBKI01000002.1	Mph(I)	50.000	292	2.05e-101	MKESINQPAAPAAFISIAQAHGLHLQPETFRYNETGLDFQVVQAQDVNYKNWILRIARRPDVLPRAQNEHRVLQWLQGKLPVAVPDWQIFHESLIAYPRLAGTPVANIDMEQKCYIWNLEPENLPQAFITSLGEAVAALHTLNTEAAAQAGLKVYQPEQARQKLETQMHRVKRELGVAQPLWEQWQSWIGDDSFWPTQSSLVHGDLQAAHILTDKNGKVNGFLDWTEAEVSDPAIDFVALLASFGEETTKALLQAYEKAGGNVWPRMLEHIQQRLAAYGVNIGLFVLESGSEEYLPMAKTALGLDT
G920	48	assembly	Oceanobacillus sojae	GCA_900162665.1	LT727811.1	Mph(M)	71.380	452	9.52e-165	VADLDKQTVLELARKYGLHLEEGAIRFNESGLDFLVAFAKDTDGVEWVLRTPRRDDVMDRTIDEQKVLKVVHQHATFQVPVWSVYENDLIAYKKLKGVPAGTIDPEIQNYVWEMDIENIPEKFHQSQGEVLASLHNVPKAEAAKAGIPAYTAKEAQASMKERMEKVKEHFGVADDLWNRWQAWLNNEELWPTETGLMHGDMHAGHMMIDDDTKVIGLIDWTEAKVTDVSNDFVFQYKAFGEEALEKLIHYYKQAGGIYWPKMKEHIIELDAAYAIAIAEFAIISGMEEYEQMARGALGVTK
G921	48	assembly	Oceanobacillus sojae	GCA_007991515.1	BJYM01000017.1	Mph(M)	70.370	445	7.27e-162	VADLDKQTVSELARKYGLNLEGDAIRFNESGLDFLVAFAKDTDGEEWVLRIPRRDDVMDRTIDEQKVLKVVHQHASFQVPVWSIYENDLIAYKKLKGVPAGTIDPEIQNYVWEMDIENIPEQFHQSQGEVLASLHNVPKKEAEKAGIPAYTAKEAHVSMKERMEKVKKRFGVADDLWNRWQNWLNNEELWPKETGLMHGDVHAGHMMIDDDTKVIGLIDWTEAKVTDVSNDFVFQYKAFGEEALDKLIHYYKQAGGIYWPKMKEHIIELDAAYAVAIAEFAMISGMEEYEQMARGALGVTK
G922	48	assembly	Oceanobacillus oncorhynchi	GCA_000821065.2	CDGG01000001.1	Mph(M)	70.034	447	1.33e-162	LDKQTVSGLAHKYGLELKEDSIRFNESGLDFLAAFAEDSDGAEWVLRIPRRDDVMGRTVDEGKVLAFVHQHVSFQVPVWSIYEEDVIAYKKLSGVPAGTIDPEIQNYVWEMDIENIPEAFHQSQGAVLASLHTVPVKDAEKAGIPVQTAEEAKASMKERMEKVKKHFGVADALWNRWQDWLNNDEVWPKQTGLMHGDMHAGHTMIDNDSRVIGLIDWTEAKVTDVSNDFVFQYKAFGEDALEKLLHHYKEAGGIYWPRMKEHIIELDAAYAVAIAEFAIVSGVEEYEQMAKEALGVGR
G923	48	assembly	Oceanobacillus timonensis	GCA_900166635.1	LT800497.1	Mph(M)	68.919	437	8.78e-159	VADLDKQTVTELAATYGLDLRQESIHFNESGLDFLVANAEDTGGAEWILRIPRRDDVMERTVDEQKVLEVAHQYVPFQVPVWSIYEKDLIAYKKLDGVPAGTIDPDIQNYVWKMDIENIPEQFHQTQGEILASLHTVPKEAVKKAGVPAHSAGEAKASMKERIEKVKKQFGVADDLWNRWQAWLNNDELWPQETGLMHGDLHAGHMMIDGDTRVIGLIDWTEAKVTDVSNDFVFQYKAFGEEALEKLIHYYKQAGGIYWPKMKEHIIELDAAYAVAIAEFAMISGVEEYEQMAKEALGVIK
G924	48	assembly	Oceanobacillus jeddahense	GCA_902375385.1	CABKTI010000001.1	Mph(M)	68.121	440	4.93e-160	VADLDKQTVSGLASKYGLDLKENSIRFNESGLDFLVAYAEDTNGMEWVLRIPRRDDVMERTVDEQKVLEVVHQHVSFQVPLWSIYENDLIAYKKLKGVPAGTIDPSIQNYVWEMDIENIPEQFHQSQGKVLASLHNVPKKEAEKAGIPSHSAKEARALMKERMEKVKERFGVSDELWNRWQNWLNNEELWPKETGMMHGDLHAGHMMIDGETRVTGLIDWTEAKVTDVSNDFVFQYKAFGEEALEKLLHYYKEAGGIFWPKMKEHIIELDAAYAVAIAEFAMISGMEEYEQMARGALGVGE
G925	48	assembly	Oceanobacillus jeddahense	GCA_000750635.1	CCDM010000001.1	Mph(M)	68.121	440	4.93e-160	VADLDKQTVSGLASKYGLDLKENSIRFNESGLDFLVAYAEDTNGMEWVLRIPRRDDVMERTVDEQKVLEVVHQHVSFQVPLWSIYENDLIAYKKLKGVPAGTIDPSIQNYVWEMDIENIPEQFHQSQGKVLASLHNVPKKEAEKAGIPSHSAKEARALMKERMEKVKERFGVSDELWNRWQNWLNNEELWPKETGMMHGDLHAGHMMIDGETRVTGLIDWTEAKVTDVSNDFVFQYKAFGEEALEKLLHYYKEAGGIFWPKMKEHIIELDAAYAVAIAEFAMISGMEEYEQMARGALGVGE
G926	49	assembly	Paucisalibacillus globulus	GCA_900184735.1	LT855406.1	Mph(M)	72.054	460	7.60e-168	MEKHQVVQLAGKYGLQVKEDTLIFNESGLDFLAVFATDESGNDWVLRIPRREDVMKRTIVEKNVLDLINKHVAFEVPVWTIYENDLIAYKKLSGVPAGTIDPEIQNYVWEMDYENVPEQFHQTLAKTLASLHNIPGEEAREVGLVVHTAEEAKSSMKERMEKVKAKFGVADDLWSRWQTWINNKAIWPQATGLIHGDLHAGHTMIEEDTNVTGLIDWTEAKVTDVSHDFVFHFQAFGEEALDKLIHYYREAGGIYWDGMKEHIMESISAYPVAIAEFAIISGLEEYEEMAKNLLGNNPQ
G927	49	assembly	Paucisalibacillus sp. EB02	GCA_000577245.1	CBYO010000022.1	Mph(M)	70.270	452	7.79e-165	MEKGQVVHLARKYGLQIIEETIKFNESGLDFLVAFSEDQNGNEWILRIPRRDDVMERTIVENNVLDLVHRHVAFQVPVWSIYDKELIAYKKLNGVPAGTIDPEIQNYIWEMDYENVPEQFHQTLAQTLASLHNIPGEEARRAGLIIHTAEEARASMKERMEKVKAKFGVAEDLWTRWQTWLNNKDIWPQTTGLIHGDLHAGHTMIDENTNVTGLIDWTEAKVTDVSHDFVFHFQAFGEEALDKLIYYYREAGGIYWAGMKEHIMESISAYPVAVAEFAIISGLEEYDEMARNLLGVV
G928	50	WWTP	Metagenome	PREJB14051		Mph(E)	45.704	292	6.78e-102	MNANEVKILAERHGLQALKEITFNEIGLDFQIAFAKGQNEDSWVLRIPRRDNMLAQIEHEAQILKLMKRRLKISVPDWKCVSSELIAYPLLKNPPAISVDGVTHQMTWNMDSKSKKFVSSLAAILVDLHQTPIEEAVAEGLTLHSPEQVRLRVSEDLQRVKLELGISTQKEKQLQAWIDNESLWPPFSVLVHGDLYAGHTLVEKDGKITGMIDWSEAKINDPSLDFVGHLAVFGEESLANLISEYQRAGGTVWPSLFNHTKERNSASFLSFAIFALNAGKDDLIATAKKQCLT
G929	51	refseq	Kocuria flava	GCA_001482365.1	CP013254.1	Mph(O)	56.989	294	4.32e-102	VSAAPGAGALLALAARHGLDLDPASLRVEEAGLDFRVVLADGTDGRRWVLRIPRRPDAAARAAEERRVLAHLRPRLPVRVPDWQVVSPELIAYPLLPGRPGLTLDAAGRPVWHLDPASPVHARSLGELVAALHGLDPAEAAAAGVPARTPEQLRRQWAEDLERVLDEFAVAPALTARWRAWLDDDGLWPRTAVVTHGELYPAHTLHDEQGRILGVLDWTTAAVGDPAVDLMYQHLVAPPEAFAATVRRYEERSGRHEPRLAERCAALQATGPLAYALFALRTGEAGHRATAAAQLGP
G930	51	assembly	Kocuria flava	GCA_007992135.1	BJZR01000008.1	Mph(O)	56.989	294	4.32e-102	VSAAPGAGALLALAARHGLDLDPASLRVEEAGLDFRVVLADGTDGRRWVLRIPRRPDAAARAAEERRVLAHLRPRLPVRVPDWQVVSPELIAYPLLPGRPGLTLDAAGRPVWHLDPASPVHARSLGELVAALHGLDPAEAAAAGVPARTPEQLRRQWAEDLERVLDEFAVAPALTARWRAWLDDDGLWPRTAVVTHGELYPAHTLHDEQGRILGVLDWTTAAVGDPAVDLMYQHLVAPPEAFAATVRRYEERSGRHEPRLAERCAALQATGPLAYALFALRTGEAGHRATAAAQLGP
G931	51	assembly	Kocuria flava	GCA_002849405.1	LOMZ01000001.1	Mph(O)	57.348	298	8.64e-104	VSAAPGPGALLALAARHGLDLDPASLRVEEAGLDFRVVLADGTDGRRWVLRIPRRPDAAARAAEERRVLAHLRPRLPVRVPDWQVVSPELIAYPLLPGRPGLTLDAAGRPVWHLDPASPVHARSLGELVAALHGLDPAEAAAAGVPARTPGQLRRQWAEDLDRVLAAFAVAPALTARWRAWLDDDGLWPRTAVVTHGELYPAHTLHDGQGRILGVLDWTTAAVGDPAVDLMYQHLVAPPEAFAATVRRYEERSGRHEPRLAERCAALQATGPLAYALFALRTGEAGHRATAAAQLDP
G932	52	assembly	NA	GCA_002343065.1	DDRG01000048.1	Mph(G)	50.171	329	2.23e-116	MDRKDILELAARHGLHLGDDISLNEMGIDYKVAFGTDTDGQKWVLRIPRRAGLTRKIEQERKILSLARQHLSVAVPDWKITSPELIAYPLLANLPVLTFDPETHGIIWHLEQNNSRFVSSLARVLVELHAIPAKKAVAIGLKSSSPQMFRQQMLHDIATVKREIGISAELEGRWLKWVDTDRLWPGFSSFIHGDLYAGHVLASNSGEVSGIIDWSEAQVGDPSVDFAGHMAVYGEQGLRDLIRCYEKSGGRIWETVVEHTVERHSASPLKYAVFAIQAKLDVHIQAAKSQLGIL
G933	52	assembly	NA	GCA_002344205.1	DDSZ01000013.1	Mph(G)	50.171	329	2.23e-116	MDRKDILELAARHGLHLGDDISLNEMGIDYKVAFGTDTDGQKWVLRIPRRAGLTRKIEQERKILSLARQHLSVAVPDWKITSPELIAYPLLANLPVLTFDPETHGIIWHLEQNNSRFVSSLARVLVELHAIPAKKAVAIGLKSSSPQMFRQQMLHDIATVKREIGISAELEGRWLKWVDTDRLWPGFSSFIHGDLYAGHVLASNSGEVSGIIDWSEAQVGDPSVDFAGHMAVYGEQGLRDLIRCYEKSGGRIWETVVEHTVERHSASPLKYAVFAIQAKLDVHIQAAKSQLGIL
G934	53	assembly	Kocuria rosea	GCA_003124065.1	QFBK01000001.1	Mph(H)	58.304	279	1.43e-96	MAPESATEQDVRGLARRHGLDLEQGTVRFEEAGLDYRVAFAAASGTGEQWVLRIPRRPDVAAKVADELRILDFVRPRLPVAVPDWRIAGPELVAYPLLPGRPGLTLDAAGQPVWHYDTASPEHARSLAEVVASLHRLDPAAAAAAGVSAETPEQVRRRWAADLERVLGEFEVAAELAARWRAWLDDDGLWPRRTVLTHGELYPAHLLLDDSSRILSVLDWTTAGVGDPALDLMYQHLIAPPESFAATVRAYEELTGRHEPRLADRCEALVAAGPLNYALFALASGEPGHREAAAAQLRP
G935	53	assembly	Kocuria rosea	GCA_900452325.1	UGNN01000001.1	Mph(H)	58.304	279	1.43e-96	MAPESATEQDVRGLARRHGLDLEQGTVRFEEAGLDYRVAFAAASGTGEQWVLRIPRRPDVAAKVADELRILDFVRPRLPVAVPDWRIAGPELVAYPLLPGRPGLTLDAAGQPVWHYDTASPEHARSLAEVVASLHRLDPAAAAAAGVSAETPEQVRRRWAADLERVLGEFEVAAELAARWRAWLDDDGLWPRRTVLTHGELYPAHLLLDDSSRILSVLDWTTAGVGDPALDLMYQHLIAPPESFAATVRAYEELTGRHEPRLADRCEALVAAGPLNYALFALASGEPGHREAAAAQLRP
G936	53	assembly	Kocuria sp. WN036	GCA_002287015.1	NSKF01000001.1	Mph(H)	57.951	277	1.21e-95	MAPEPATEQDVRGLARRHGLDLEPGTVRFEEAGLDYRVAFAAASGTGEQWVLRIPRRPDVAAKVADELRILDFVRPRLPVAVPDWRIAGPELVAYPLLPGRPGLTLDAAGQPVWHYDTASPEHARSLAEVVASLHRLDPAAAAAAGVSAETPEQVRRRWAADLERVLGEFDVAAELAARWRAWLDDDGLWPRRTVLTHGELYPAHLLLDDSSRILSVLDWTTAGVGDPALDLMYQHLIAPPESFAATVRAYEELTGRHEPRLADRCEALVAAGPLNYALFALASGEPGHREAAAAQLRP
G937	53	assembly	Kocuria polaris	GCA_000786195.1	JSUH01000005.1	Mph(H)	58.304	281	2.32e-97	MAPESATEQDVRGLARRHGLDLEQGTVRFEEVGLDYRVAFAAASGTGEQWVLRVPRRPDVAAKVADERRILDFVRPRLPVAVPDWRIAGPELVAYPLLPGRPGLTLDAAGQPVWHYDTASPEHARSLAEVVASLHRLDPAAAAAAGVSAETPEQVRRRWAADLERVLAEFDVAAELAARWRAWLDDDGLWPRRTVLTHGELYPAHLLLDDSSRILSVLDWTTAGVGDPALDLMYQHLIAPPESFAATVRAYEELTGRHEPRLADRCEALVAAGPLNYALFALASGEPGHREAAAAQLRP
G938	53	assembly	Kocuria rosea	GCA_007681255.1	VEKP01000008.1	Mph(H)	58.304	278	3.57e-96	MAPEPATEQDVRGLARRHGLDLEPGTVRFEEAGLDYRVAFAAASGTGEQWVLRIPRRPDVAAKVADELRILDFVRPRLPVAVPDWRIAGPELVAYPLLPGRPGLTLDAAGQPVWHYDTASPEHARSLAEVVASLHRLDPAAAAAAGVSAETPEQVRRRWAADLERVLGEFEVAAELAARWRAWLDDDGLWPRRTVLTHGELYPAHLLLDDSSRILSVLDWTTAGVGDPALDLMYQHLIAPPESFAATVRAYEELTGRHEPRLADRCEALVAAGPLNYALFALASGEPGHREAAAAQLRP
G939	53	assembly	Kocuria rosea	GCA_004358895.1	SMZT01000001.1	Mph(H)	57.244	277	9.10e-96	MAPEPATEQDVRALARRHGLDLEPGTVRFEEAGLDYRVAFAAASGTGEQWVLRIPRRPDVAAKVADERRILDFVRPRLPVAVPDWRIAGPELVAYPLLPGRPGLTLDTAGQPVWHYDTASPEYARSLAEVVASLHRLDPAATAAAGVSAETPEQVRRRWATDLERVLGEFDVAAELAARWRAWLDDDGLWPRRTVLTHGELYPAHLLLDDSSRILSVLDWTTARVGDPALDLMYQHLIAPPESFAATVRGYEELTGRHEPRLADRCAALVAAGPLNYALFALASGEPGHREAAAAQLRP
G940	53	assembly	Kocuria sp. UCD	GCA_000349605.1	AOSQ01000018.1	Mph(H)	57.597	277	8.43e-96	MAPESATEQDVRGLARRHGLDLEPGTVRFEEAGLDYRVAFAAASGTGEQWVLRIPRRPDVAAKVADELRILDFVRPRLPVAVPDWRIAGPELVAYPLLPGRPGLTLDAAGQPVWHYDTASPEHARSLAEVVASLHRLDPAAAAAAGVSAETPEQVRRRWAADLERVLGEFDVAAELAARWRAWLDDDGLWPRRTVLTHGELYPAHLLLDDSSRILSVLDWTTAGVGDPALDLMYQHLIAPPESFAATVRAYEELTGRHEPRLADRCEALVAAGPLNYALFALASGEPGHRAAAAAQLRP
G941	53	assembly	Kocuria rosea	GCA_900452305.1	UGNO01000001.1	Mph(H)	57.951	278	3.20e-96	MAPEPATEQDVRGLARRHGLDLEPGTVRFEEAGLDYRVAFAAASGTGEQWVLRIPRRPDVAAKVADELRILDFVRPRLPVAVPDWRIAGPELVAYPLLPGRPGLTLDAAGQPVWHYDTASPEHARSLAEVVASLHRLDPAAAAAAGVSAETPEQVRRRWAADLERVLAEFDVAAELAARWRAWLDDDGLWPRRTVLTHGELYPAHLLLDDSSRILSVLDWTTAGVGDPALDLMYQHLIAPPESFAATVRAYEELTGRHEPRLADRCEALVAAGPLNYALFALASGEPGHHEAAAAQLRP
G942	53	refseq	Kocuria rosea	GCA_006094695.1	CP035103.1	Mph(H)	57.597	276	1.77e-95	MAPEPATEQDVRGLARRHGLDLEPGTVRFEEAGLDYRVAFAAASGSGEQWVLRIPRRPDVAAKVADELRILDFVRPRLPVAVPDWRIAGPELVAYPLLPGRPGLTLDAAGQPVWHYDTASPEHARSLAEVVASLHRLDPAAAAAAGVSAETPEQVRRRWAADLERVLGEFDVAAEFAARWRAWLDDDGLWPRRTVLTHGELYPAHLLLDDSSRILSVLDWTTAGVGDPALDLMYQHLIAPPESFAATVRAYEELTGRHEPRLADRCEALVAAGPLNYALFALASGEPGHREAAAAQLRP
G943	53	refseq	Kocuria rosea	GCA_900637715.1	LR134391.1	Mph(H)	57.597	276	1.77e-95	MAPEPATEQDVRGLARRHGLDLEPGTVRFEEAGLDYRVAFAAASGSGEQWVLRIPRRPDVAAKVADELRILDFVRPRLPVAVPDWRIAGPELVAYPLLPGRPGLTLDAAGQPVWHYDTASPEHARSLAEVVASLHRLDPAAAAAAGVSAETPEQVRRRWAADLERVLGEFDVAAEFAARWRAWLDDDGLWPRRTVLTHGELYPAHLLLDDSSRILSVLDWTTAGVGDPALDLMYQHLIAPPESFAATVRAYEELTGRHEPRLADRCEALVAAGPLNYALFALASGEPGHREAAAAQLRP
G944	53	refseq	Kocuria rosea	GCA_900638085.1	LR134487.1	Mph(H)	57.597	276	1.77e-95	MAPEPATEQDVRGLARRHGLDLEPGTVRFEEAGLDYRVAFAAASGSGEQWVLRIPRRPDVAAKVADELRILDFVRPRLPVAVPDWRIAGPELVAYPLLPGRPGLTLDAAGQPVWHYDTASPEHARSLAEVVASLHRLDPAAAAAAGVSAETPEQVRRRWAADLERVLGEFDVAAEFAARWRAWLDDDGLWPRRTVLTHGELYPAHLLLDDSSRILSVLDWTTAGVGDPALDLMYQHLIAPPESFAATVRAYEELTGRHEPRLADRCEALVAAGPLNYALFALASGEPGHREAAAAQLRP
G945	53	assembly	Kocuria rosea	GCA_003124025.1	QFBL01000002.1	Mph(H)	57.597	276	1.77e-95	MAPEPATEQDVRGLARRHGLDLEPGTVRFEEAGLDYRVAFAAASGSGEQWVLRIPRRPDVAAKVADELRILDFVRPRLPVAVPDWRIAGPELVAYPLLPGRPGLTLDAAGQPVWHYDTASPEHARSLAEVVASLHRLDPAAAAAAGVSAETPEQVRRRWAADLERVLGEFDVAAEFAARWRAWLDDDGLWPRRTVLTHGELYPAHLLLDDSSRILSVLDWTTAGVGDPALDLMYQHLIAPPESFAATVRAYEELTGRHEPRLADRCEALVAAGPLNYALFALASGEPGHREAAAAQLRP
G946	53	assembly	Kocuria rosea	GCA_003124035.1	QFBJ01000003.1	Mph(H)	57.597	276	1.77e-95	MAPEPATEQDVRGLARRHGLDLEPGTVRFEEAGLDYRVAFAAASGSGEQWVLRIPRRPDVAAKVADELRILDFVRPRLPVAVPDWRIAGPELVAYPLLPGRPGLTLDAAGQPVWHYDTASPEHARSLAEVVASLHRLDPAAAAAAGVSAETPEQVRRRWAADLERVLGEFDVAAEFAARWRAWLDDDGLWPRRTVLTHGELYPAHLLLDDSSRILSVLDWTTAGVGDPALDLMYQHLIAPPESFAATVRAYEELTGRHEPRLADRCEALVAAGPLNYALFALASGEPGHREAAAAQLRP
G947	53	assembly	Kocuria rosea	GCA_004799725.1	SLUD01000234.1	Mph(H)	57.597	276	1.77e-95	MAPEPATEQDVRGLARRHGLDLEPGTVRFEEAGLDYRVAFAAASGSGEQWVLRIPRRPDVAAKVADELRILDFVRPRLPVAVPDWRIAGPELVAYPLLPGRPGLTLDAAGQPVWHYDTASPEHARSLAEVVASLHRLDPAAAAAAGVSAETPEQVRRRWAADLERVLGEFDVAAEFAARWRAWLDDDGLWPRRTVLTHGELYPAHLLLDDSSRILSVLDWTTAGVGDPALDLMYQHLIAPPESFAATVRAYEELTGRHEPRLADRCEALVAAGPLNYALFALASGEPGHREAAAAQLRP
G948	53	assembly	Kocuria rosea	GCA_006717035.1	VFQD01000001.1	Mph(H)	57.597	276	1.77e-95	MAPEPATEQDVRGLARRHGLDLEPGTVRFEEAGLDYRVAFAAASGSGEQWVLRIPRRPDVAAKVADELRILDFVRPRLPVAVPDWRIAGPELVAYPLLPGRPGLTLDAAGQPVWHYDTASPEHARSLAEVVASLHRLDPAAAAAAGVSAETPEQVRRRWAADLERVLGEFDVAAEFAARWRAWLDDDGLWPRRTVLTHGELYPAHLLLDDSSRILSVLDWTTAGVGDPALDLMYQHLIAPPESFAATVRAYEELTGRHEPRLADRCEALVAAGPLNYALFALASGEPGHREAAAAQLRP
G949	54	assembly	Bacillus lacisalsi	GCA_003226345.1	PDOF01000001.1	Mph(M)	53.512	342	4.63e-121	MTIKEILKTAAANGLAIKEESVKLNESGLDFQVAHAEDESGVKWILRLPRRSDAMKKTVLEKQVLDVVNRHVGFEAPQWEVYTNDLIAYRQLSGVPAGTIDPAIQNYRWEFDYENVPPAYFSSLGKVLADLHRVPAEKVKEISGLKVQTITEAKADLAERMNAVKADIGVGEDLWNRWQAWLANDDLWPEHTALVHGEVHAGHTLIDGHARVTGLIDWTEAAITDVSRDFMAPLMIFGEAGLDQVIKGYEKAGGRTWPRMRRHVIELLSTYGLDVYEFAKASDSEEYMEIARQSLGVSE
G950	54	assembly	Bacillus natronophilus	GCA_006007885.1	VCRO01000001.1	Mph(M)	53.691	344	4.16e-122	MTIKQILKRAAANGLNIKEESVKLNESGLDFQVAHAEDASGEKWILRLPRRSDAMKKTVLEKQVLDVVSRHVLFEAPQWEIFTDDLIAYRQLSGVPAGTIDPEIQNYRWEFDIDNVPAAYFSSLGKVLADLHRVPAESVKDVTGLKVQTITEAKAELAERMTRVKADIGVGQELWDRWQAWLENEAVWPKHTALVHGEVHAGHTLIDGDARVTGLIDWTEVAVTDVSRDFMAPLMIFGESGLDQVIRGYEEAGGKTWPGMREHVIELQSTYGLEIYEFAKESGSDEYMEMTRESLGVSVE
G951	55	assembly	Streptomyces sp. BK674	GCA_004342105.1	SLZE01000024.1	Mph(M)	31.741	172	3.51e-54	VTATDPREVLAAALESAAARGLSLRPGTAVLNDAGWDFQVVEVEDTEGADWILRLPRRNRSADRIAAEAAVLTAVRSTLPVAVPRWEHADRAFIAYRRLGGAPAGFEDPAALRYEWHPAAGGGRPGTGYVTSLAATLAALHRVPVEEAVDAGVPPREPGLAREDLARTLTEARTAVPLPERWYAHWRCWLDDDRHWAHQVRLTHGDMHPGHTLVGPGSDAVTGVLDWTNAAFDDPAADFVDPYLAGGRPLLDRLLSAYRRSGGTVQPGLRERVLLRASFRWAHVGLLGVRTGRPAFTAVARERLAAPPPESGTPPDPAIHPAPDTPALP
G952	56	assembly	Rhodococcus rhodochrous	GCA_007830015.1	VLKA01000013.1	Mph(O)	47.368	245	6.80e-83	MSPFDVTDALSLAARHGLHLSADDVTVNEAGLDYRVVLASDDTGRRWVLRIPRRSDVSAKTADELRILDLVGPVLAEDGIAVPRWEIHEPDLIAYRALPGAPGLTLNDAGEPVWHMDPADPRYARRLGRLLARLHSIDAERTDAAGVEVRSPDRTRRAWRDDITRVHDAFTAAPALAGAWAEWLDDDSCWPDHTVMTHGEIYPAHVLLDEDGAVTGVLDWTTARVDDPARDFVIQYGAAGEEMLRVTLAAYVDAGGRVHDGLAAQVEHLWNAAPVGYALFALITEKESDLATAAAMLDPQDRPCSR
G953	56	assembly	Rhodococcus rhodochrous	GCA_003004765.2	CP032221.1	Mph(O)	47.719	249	3.44e-84	MSPFDVTDALSLAARHGLHLSADDVTVNEAGLDYRVVLASDDTGRRWVLRIPRRSDVSAKTADELRILDLVGPVLAEDGIAVPRWEIHEPDLIAYRALPGAPGLTLNDAGEPVWHMDPADPRYARRLGRLLARLHSIDAERADAAGVEVRSPDRTRRAWRDDITRVHDAFTVAPALAGAWAEWLDDDSCWPDHTVMTHGEIYPAHVLLDEDGAVTGVLDWTTARVDDPARDFVIQYGAAGEEMLRVTLAAYVDAGGRVHDGLAAQVEHLWNAAPVGYALFALITEKESDLATAAAMLDPQDRPCSR
G954	56	assembly	Rhodococcus rhodochrous	GCA_000239135.3	AGVW02000116.1	Mph(O)	47.703	248	3.60e-84	MSSFDVTDALSLAARHDLHLSADDVTVNEAGLDYRVVLASDDTGRRWVLRIPRRPDVSAKTADELRILDLVGPVLAEDGIAVPRWEIHRPDLIAYRALPGAPGLTLNDAGEPVWHMDPADARYAERLGRLLARLHSIDVERAGVAGVEVRTPDRARQAWRDDIARVRDAFTVAPALAEGWEAWLDDDSCWPDRTVMTHGEIYPAHVLLDEDGVVTGVLDWTTARVDDPARDFVIQYGAAGEEMLRVTLAAYIDAGGRVHDGLAAQVEHLWNAAPVGYALFALITEKESDLATAAAMLDPQH
G955	56	assembly	Rhodococcus rhodochrous	GCA_007829555.1	VLJT01000017.1	Mph(O)	47.703	248	3.60e-84	MSSFDVTDALSLAARHDLHLSADDVTVNEAGLDYRVVLASDDTGRRWVLRIPRRPDVSAKTADELRILDLVGPVLAEDGIAVPRWEIHRPDLIAYRALPGAPGLTLNDAGEPVWHMDPADARYAERLGRLLARLHSIDVERAGVAGVEVRTPDRARQAWRDDIARVRDAFTVAPALAEGWEAWLDDDSCWPDRTVMTHGEIYPAHVLLDEDGVVTGVLDWTTARVDDPARDFVIQYGAAGEEMLRVTLAAYIDAGGRVHDGLAAQVEHLWNAAPVGYALFALITEKESDLATAAAMLDPQH
G956	56	assembly	Rhodococcus sp. IITR03	GCA_001017865.1	LATQ01000241.1	Mph(O)	47.719	249	3.12e-84	MSPFDVTDALSLAARHGLHLSADDVTVNEAGLDYRVVLASDDTGRRWVLRIPRRSDVSAKTADELRILDLVGPVLAEDGIAVPRWEIHEPDLIAYRALPGAPGLTLNDAGEPVWHMDPADPRYARRLGRLLARLHSIDAERADAVGVEVRSPDRTRRAWRDDITRVHDAFTVAPALAGAWAEWLDDDSCWPDHTVMTHGEIYPAHVLLDEDGAVTGVLDWTTARVDDPARDFVIQYGAAGEEMLRVTLAAYVDAGGRVHDGLAAQVEHLWNAAPVGYALFALITEKESDLATAAAMLDPQDRPCSR
G957	56	assembly	Rhodococcus rhodochrous	GCA_900177695.1	FXAV01000001.1	Mph(O)	47.368	247	1.41e-83	MSPFDVTDALSLAARHGLHLSADDVTVNEAGLDYRVVLASDDTGRRWVLRIPRRSDVSAKTADELRILDLVGPVLAEDGIAVPRWEIHEPDLIAYRALPGAPGLTLNDAGEPVWHMDPADPRYARRLGRLLARLHSIDAERTDAAGVEVRSPDRTRRAWRDDITRVHDAFTVAPALAGAWAEWLDDDSCWPDHTVMTHGEIYPAHVLLDEDGAVTGVLDWTTARVDDPARDFVIQYGAAGEEMLRVTLAAYVDAGGRVHDGLAAQVEHLWNAAPVGYALFALITEKESDLATAAAMLDPQDRPCSR
G958	57	assembly	Bacillus persicus	GCA_900109925.1	FOBW01000001.1	Mph(B)	51.701	319	5.46e-112	MRLSNEQVIKLAEEHGLVLNKSSLERNESGLDYLVVMCTDMNGENWVLRIPRREDVIDTSAKEKKNLDFVGGTKFPIQIPKWEIYTDELIAYKLLNGVPAGTIDPDDNEYIWEINDQNVPDAFHTTLGEAMVALHRLSPTEANQAGIAFFLPEDLKNSMKTRMDKVKIEFGVNEDLWNRWQSWLENDQLWPQETAFIHGDLHPGHILIGENAQVSGFIDWTEARFDDPAHDFVAHLVAFGEDALKELIESYKKAGGYVWPLMFEHIHELAAAYPMVIAEYAIKSGSEEFEAMAKYMLGVAE
G959	58	refseq	Corynebacterium halotolerans	GCA_000341345.1	CP003697.1	Mph(O)	58.273	326	8.70e-115	MTDHDTITADILDLAAGHGLSLQPESLRINEMGLDFRVALARTDTGEDWVLRIPRRPEVMDRAAPEGKVLQLVAPRLSAAVPGWRIHSASLIAYPLLPGEPGLELDENGTPVWQVDVSSPAFAESLGDLLAELHGTPLDDAAATGVEVHSPAGLRQAWRDDIERVAREFTVAGHLLDRWEAWLDEDGYWPEHTVLTHGEIYPGHTLIRGGRISAVLDWTTASVGDPARDLSFHQATAAPEAFQVTVDRYVRGGGRIWPRLAEHCAEMFSANAVGYGIYVLDTGDETHREAAAAQLNPPEE
G960	58	assembly	Corynebacterium halotolerans	GCA_000688435.1	JIAJ01000004.1	Mph(O)	58.273	326	8.70e-115	MTDHDTITADILDLAAGHGLSLQPESLRINEMGLDFRVALARTDTGEDWVLRIPRRPEVMDRAAPEGKVLQLVAPRLSAAVPGWRIHSASLIAYPLLPGEPGLELDENGTPVWQVDVSSPAFAESLGDLLAELHGTPLDDAAATGVEVHSPAGLRQAWRDDIERVAREFTVAGHLLDRWEAWLDEDGYWPEHTVLTHGEIYPGHTLIRGGRISAVLDWTTASVGDPARDLSFHQATAAPEAFQVTVDRYVRGGGRIWPRLAEHCAEMFSANAVGYGIYVLDTGDETHREAAAAQLNPPEE
G961	58	assembly	Corynebacterium sp. YIM 101343	GCA_003955685.1	RXHJ01000002.1	Mph(O)	60.791	338	2.66e-119	VSDPTVEPAGVLRLAADHGLDLAPDSLEFNEMGLDFRVVLARTTDGADWVLRIPRRPEVMVRAAVEARVLRLVAPLLSAAVPDWRVHTGDLIAYPLLPGEPGLEMVDGEPVWKVDVSAPGYAGSLGELLAQLHGTDPIEASTTGAPVRTPAYFRQAWREDIERVSREFTVAGHLLQRWEAWLSDESYWPEHAVLTHGEIYPGHTLIRDGRISGVLDWTTATVGDPARDFMFHQATASPEAFRITVERYVAGGGQVWPRLAEHCAEMFSANAVAYGLYVLDSGDESHREAATAQLNPPAE
G962	59	assembly	Frankia irregularis	GCA_001536285.1	FAOZ01000030.1	Mph(I)	39.384	221	1.65e-73	MTNPLSPESLLALAARHGLDLVEGSLRPDNTGWDFQVAHAITKDGVAWILRVPRRPDIAEGIDVEARLLDVVRGLLPVAVPDWRIRTRDLVAYPRLAGEPAATEAVATRTLSWRIDRVDPPDVYVEQLAEIMARLHQAPIDAAAATGIPVRTPAGVRLTFSTRLERARREIGMHDSWWNRGRRWLEDDRLWPARSVLLHGDLHPGHTLVDGTGSIVGLLDWTDAEVGDPGQEFIEATRKFEPKNLARVLDAYQRHGGDVWPGLRANIEEGVAFAPMFLGLLGLDSEQPHYVERARTALAAPSPR
G963	60	assembly	Bacillus megaterium	GCA_002564755.1	NUWU01000155.1	Mph(N)	54.639	341	6.02e-121	MNKLEIKELAKRKGLNVIEKTMKLNESGLDFQVAHAEDEQGQKWILRIPRRLDSMAKANQEKMVLDAVNRYTTIQAPNWEISTDELIAYRLLDGVPVGTINSKIQNYEWVLDIENIPSTYYESFGRMLAELHQLPTNVVKKAGIKVYTATEARELMKEKMQKVKDEYEVRNNLLNRWEAWVANDDMWPNYTGLSHGDIHPGHILINHQSEVTGLIDWTEVAVTDVSRDFLAHYLFTGEGGLEKAITAYEKAGGKAWPLMKEHIIELATTQAITVAEFAKSSGMQEYKDMAQQMLGPIE
G964	60	refseq	Bacillus filamentosus	GCA_000972245.3	CP011974.1	Mph(L)	51.689	332	4.95e-117	MNKVEIKALAKRKGLNINEKTIRLNESGLDFQVAHVEDEQGQKWILRIPRRPDSMAKADQEKTVLDAVNQYTTIQAPNWEIFADEVVAYKSLDGVPAGTINPEIQNYDWVLNIEDIPLAYHESFGRTLAEIHQLPISLVENNGIKIYTAYEARELMKTRMHKIKNEYEVREDLWNRWMKWVNNDNMWPKHTGLSHGDVHPGHILINRQSEVTGLIDWTEVAVTDVSRDFIVHYLFAGEKGLEKAIKAYEQAGGKTWPLMKEHILELETTRAISVAEFAESSRLQEYKEMAKQMLGSINQ
G965	60	assembly	Bacillus filamentosus	GCA_002237735.1	MWSI01000002.1	Mph(L)	51.689	332	4.95e-117	MNKVEIKALAKRKGLNINEKTIRLNESGLDFQVAHVEDEQGQKWILRIPRRPDSMAKADQEKTVLDAVNQYTTIQAPNWEIFADEVVAYKSLDGVPAGTINPEIQNYDWVLNIEDIPLAYHESFGRTLAEIHQLPISLVENNGIKIYTAYEARELMKTRMHKIKNEYEVREDLWNRWMKWVNNDNMWPKHTGLSHGDVHPGHILINRQSEVTGLIDWTEVAVTDVSRDFIVHYLFAGEKGLEKAIKAYEQAGGKTWPLMKEHILELETTRAISVAEFAESSRLQEYKEMAKQMLGSINQ
G966	60	assembly	Bacillus filamentosus	GCA_003600795.1	NQYF01000001.1	Mph(L)	51.689	332	4.95e-117	MNKVEIKALAKRKGLNINEKTIRLNESGLDFQVAHVEDEQGQKWILRIPRRPDSMAKADQEKTVLDAVNQYTTIQAPNWEIFADEVVAYKSLDGVPAGTINPEIQNYDWVLNIEDIPLAYHESFGRTLAEIHQLPISLVENNGIKIYTAYEARELMKTRMHKIKNEYEVREDLWNRWMKWVNNDNMWPKHTGLSHGDVHPGHILINRQSEVTGLIDWTEVAVTDVSRDFIVHYLFAGEKGLEKAIKAYEQAGGKTWPLMKEHILELETTRAISVAEFAESSRLQEYKEMAKQMLGSINQ
G967	60	assembly	Bacillus filamentosus	GCA_900177535.1	FXAJ01000002.1	Mph(L)	51.689	332	4.95e-117	MNKVEIKALAKRKGLNINEKTIRLNESGLDFQVAHVEDEQGQKWILRIPRRPDSMAKADQEKTVLDAVNQYTTIQAPNWEIFADEVVAYKSLDGVPAGTINPEIQNYDWVLNIEDIPLAYHESFGRTLAEIHQLPISLVENNGIKIYTAYEARELMKTRMHKIKNEYEVREDLWNRWMKWVNNDNMWPKHTGLSHGDVHPGHILINRQSEVTGLIDWTEVAVTDVSRDFIVHYLFAGEKGLEKAIKAYEQAGGKTWPLMKEHILELETTRAISVAEFAESSRLQEYKEMAKQMLGSINQ
G968	60	assembly	Bacillus endophyticus	GCA_001590825.1	LTAP01000038.1	Mph(L)	52.365	334	3.64e-118	MNKVEIKALAKRKGLNINEKTIRLNESGLDFQVAHVEDEQGQKWILRIPRRLNSMAKADQEKTVLDAVNQYTTIQAPYWEIFTDEVVAYKSLDGVPAGTINPEIQNYEWVLNIEDIPSAYHESFGRTLAEIHQLPISLVENTGIQIYTAYEARELMKTRMHKIKNEYEVREDLWNRWMKWVNNDNIWPKHTGLSHGDVHPGHILINRQSEVTGLIDWTEVAVTDVSRDFIVHYLFAGEKGLEKAIMAYEKAGGKTWPLMKEHILELETTRAISVAEFAEISGLQEYEEMARQMLGSIHQ
G969	60	assembly	Bacillus endophyticus	GCA_900115845.1	FOXX01000003.1	Mph(L)	52.365	334	3.64e-118	MNKVEIKALAKRKGLNINEKTIRLNESGLDFQVAHVEDEQGQKWILRIPRRLNSMAKADQEKTVLDAVNQYTTIQAPYWEIFTDEVVAYKSLDGVPAGTINPEIQNYEWVLNIEDIPSAYHESFGRTLAEIHQLPISLVENTGIQIYTAYEARELMKTRMHKIKNEYEVREDLWNRWMKWVNNDNIWPKHTGLSHGDVHPGHILINRQSEVTGLIDWTEVAVTDVSRDFIVHYLFAGEKGLEKAIMAYEKAGGKTWPLMKEHILELETTRAISVAEFAEISGLQEYEEMARQMLGSIHQ
G970	60	assembly	Bacillus megaterium	GCA_001640745.1	LODM01000012.1	Mph(N)	54.639	342	3.89e-121	MNKLEIKELAKRKGLNVIEKTMKLNESGLDFQVAHAEDEQGQKWILRIPRRLDSMAKANQEKMVLDAVNRYTTIQAPNWEISTDEIIAYRLLDGVPVGTINPKIQNYEWVLDIENIPSTYYESLGRMLAELHQLPTNVVKKAGIKVYTATEARELMKEKMQKVKDEYEVRNNLLNRWEAWVANDDMWPNYTGLSHGDIHPGHILINHQSEVTGLIDWTEVAVTDVSRDFLAHYLFTGEGGLEKAITAYEKAGGKAWPLMKEHIIELATTQAITVAEFAKSSGMQEYKDMAQQMLGPIE
G971	60	assembly	Bacillus megaterium	GCA_002561125.1	NTTT01000074.1	Mph(N)	54.639	340	1.27e-120	MNKLEIKELAKRKGLNVIEKTMKLNESGLDFQVAHAEDEQGQKWILRIPRRLDSMAKANQEKMVLDAVNRYTTIQAPNWEISTDELIAYRLLDGVPVGTINPKIQNYEWVLDIENIPSTYYESFGRMLAELHQLPTNVVKKAGIKVYTATEERELMKEKMQKVKDEYEVRNNLLNRWEAWVANDDMWPNYTGLSHGDIHPGHILINHQSEVTGLIDWTEVAVTDVSRDFLAHYLFTGEGGLEKAITAYEKAGGKAWPLMKEHIIELATTQAITVAEFAKSSGMQEYKDMAQQMLGPIE
G972	60	assembly	Bacillus endophyticus	GCA_003833305.1	RPHD01000004.1	Mph(N)	52.234	328	1.34e-115	MNKVEIKALAKRKGLNINEKTIRLNESGLDFQVAHVEDEQGQKWILRIPRRLNSMAKADQEKTVLDAVNQYTTIQAPYWEIFTDEVVAYKSLDGVPAGTINPEIQNYEWVLNIEDIPLAYHESFGRTLAEIHQLPISLVEKTGIQIHTAYEARELMKTRMHKIKNEYEVRKDLWNRWMKWVNNDNIWPKHTGLSHGDVHPGHILINRQSEVTGLIDWTEVAVTDVSRDFIVHYLFAGEKGLEKAIMAYEKAGGKTWPLMKEHILELETTRAISVAEFAEISGLQEYEEMARQMLGFIHQ
G973	60	assembly	Bacillus sp. RP1137	GCA_000500145.1	AXZS01000015.1	Mph(N)	54.639	341	8.93e-121	MNKLEIKELAKRKGLNVIEKTMKLNESGLDFQVAHAEDEQGQKWILRIPRRLDSMAKANQEKMVLDAVNRYTTIQAPNWEISTDELIAYRLLDGVPVGTINPRIQNYEWVLDIENIPSTYYESFGRMLAELHQLPTNVVKKAGIKVYTATEARELMKEKMQKVKDEYEVRNNLLNRWEAWVANDDMWPNYTGLSHGDIHPGHILINHQSEVTGLIDWTEVAVTDVSRDFLAHYLFTGEGGLEKAITAYEKAGGKAWPLMKEHIIELATTQAITVAEFAKSSGMQEYKDMAQQMLGPIE
G974	60	assembly	Bacillus megaterium	GCA_002559335.1	NTZG01000005.1	Mph(N)	54.639	340	1.11e-120	MNKLEIKELAKRKGLNVIEKTMKLNESGLDFQVAHAEDEQGQKWILRIPRRLDSMAKANQEKMVLDAVNRYTTIQAPNWEISTDELIAYRLLDGVPVGTINPKIQNYEWVLDIENIPSKYYESFGRMLAELHQLPTNVVKKAGIKVYTATEARELMKEKMQKVKDEYEVRNNLLNRWEAWVANDDMWPNYTGLSHGDIHPGHILINHQSEVTGLIDWTEVAVTDVSRDFLAHYLFTGEGGLEKAITAYEKAGGKAWPLMKEHIIELATTQAITVAEFAKSSGMQEYKDMAQQMLGPIE
G975	60	assembly	Bacillus megaterium	GCA_002574105.1	NUFL01000036.1	Mph(N)	54.639	340	1.11e-120	MNKLEIKELAKRKGLNVIEKTMKLNESGLDFQVAHAEDEQGQKWILRIPRRLDSMAKANQEKMVLDAVNRYTTIQAPNWEISTDELIAYRLLDGVPVGTINPKIQNYEWVLDIENIPSKYYESFGRMLAELHQLPTNVVKKAGIKVYTATEARELMKEKMQKVKDEYEVRNNLLNRWEAWVANDDMWPNYTGLSHGDIHPGHILINHQSEVTGLIDWTEVAVTDVSRDFLAHYLFTGEGGLEKAITAYEKAGGKAWPLMKEHIIELATTQAITVAEFAKSSGMQEYKDMAQQMLGPIE
G976	60	assembly	Bacillus megaterium	GCA_002575685.1	NUIN01000004.1	Mph(N)	54.639	340	1.11e-120	MNKLEIKELAKRKGLNVIEKTMKLNESGLDFQVAHAEDEQGQKWILRIPRRLDSMAKANQEKMVLDAVNRYTTIQAPNWEISTDELIAYRLLDGVPVGTINPKIQNYEWVLDIENIPSKYYESFGRMLAELHQLPTNVVKKAGIKVYTATEARELMKEKMQKVKDEYEVRNNLLNRWEAWVANDDMWPNYTGLSHGDIHPGHILINHQSEVTGLIDWTEVAVTDVSRDFLAHYLFTGEGGLEKAITAYEKAGGKAWPLMKEHIIELATTQAITVAEFAKSSGMQEYKDMAQQMLGPIE
G977	60	assembly	Bacillus megaterium	GCA_002585805.1	NUOQ01000044.1	Mph(N)	54.639	340	1.11e-120	MNKLEIKELAKRKGLNVIEKTMKLNESGLDFQVAHAEDEQGQKWILRIPRRLDSMAKANQEKMVLDAVNRYTTIQAPNWEISTDELIAYRLLDGVPVGTINPKIQNYEWVLDIENIPSKYYESFGRMLAELHQLPTNVVKKAGIKVYTATEARELMKEKMQKVKDEYEVRNNLLNRWEAWVANDDMWPNYTGLSHGDIHPGHILINHQSEVTGLIDWTEVAVTDVSRDFLAHYLFTGEGGLEKAITAYEKAGGKAWPLMKEHIIELATTQAITVAEFAKSSGMQEYKDMAQQMLGPIE
G978	60	refseq	Bacillus megaterium	GCA_000025825.1	CP001983.1	Mph(N)	54.639	341	5.83e-121	MNKLEIKELAKRKGLNVIEKTMKLNESGLDFQVAHAEDEQGQKWILRIPRRLDSMAKANQEKMVLDAVNRYTTIQAPNWEISTDELIAYRLLDGVPVGTINPKIQNYEWVLDIENIPSTYYESFGRMLAELHQLPTNVVKKAGIKVYTATEARELMKEKMQKVKDEYEVRNNLLNRWEAWVANDDMWPNYTGLSHGDIHPGHILINHQSEVTGLIDWTEVAVTDVSRDFLAHYLFTGEGGLEKAITAYEKAGGKAWPLMKEHIIELATTQAITVAEFAKSSGMQEYKDMAQQMLGPIE
G979	60	assembly	Bacillus sp. Soil531	GCA_001429825.1	LMSY01000012.1	Mph(N)	54.639	341	5.83e-121	MNKLEIKELAKRKGLNVIEKTMKLNESGLDFQVAHAEDEQGQKWILRIPRRLDSMAKANQEKMVLDAVNRYTTIQAPNWEISTDELIAYRLLDGVPVGTINPKIQNYEWVLDIENIPSTYYESFGRMLAELHQLPTNVVKKAGIKVYTATEARELMKEKMQKVKDEYEVRNNLLNRWEAWVANDDMWPNYTGLSHGDIHPGHILINHQSEVTGLIDWTEVAVTDVSRDFLAHYLFTGEGGLEKAITAYEKAGGKAWPLMKEHIIELATTQAITVAEFAKSSGMQEYKDMAQQMLGPIE
G980	60	assembly	Bacillus megaterium	GCA_002551875.1	NVKU01000007.1	Mph(N)	54.639	341	5.83e-121	MNKLEIKELAKRKGLNVIEKTMKLNESGLDFQVAHAEDEQGQKWILRIPRRLDSMAKANQEKMVLDAVNRYTTIQAPNWEISTDELIAYRLLDGVPVGTINPKIQNYEWVLDIENIPSTYYESFGRMLAELHQLPTNVVKKAGIKVYTATEARELMKEKMQKVKDEYEVRNNLLNRWEAWVANDDMWPNYTGLSHGDIHPGHILINHQSEVTGLIDWTEVAVTDVSRDFLAHYLFTGEGGLEKAITAYEKAGGKAWPLMKEHIIELATTQAITVAEFAKSSGMQEYKDMAQQMLGPIE
G981	60	assembly	Bacillus megaterium	GCA_002552565.1	NVMV01000006.1	Mph(N)	54.639	341	5.83e-121	MNKLEIKELAKRKGLNVIEKTMKLNESGLDFQVAHAEDEQGQKWILRIPRRLDSMAKANQEKMVLDAVNRYTTIQAPNWEISTDELIAYRLLDGVPVGTINPKIQNYEWVLDIENIPSTYYESFGRMLAELHQLPTNVVKKAGIKVYTATEARELMKEKMQKVKDEYEVRNNLLNRWEAWVANDDMWPNYTGLSHGDIHPGHILINHQSEVTGLIDWTEVAVTDVSRDFLAHYLFTGEGGLEKAITAYEKAGGKAWPLMKEHIIELATTQAITVAEFAKSSGMQEYKDMAQQMLGPIE
G982	60	assembly	Bacillus megaterium	GCA_002552835.1	NVKD01000004.1	Mph(N)	54.639	341	5.83e-121	MNKLEIKELAKRKGLNVIEKTMKLNESGLDFQVAHAEDEQGQKWILRIPRRLDSMAKANQEKMVLDAVNRYTTIQAPNWEISTDELIAYRLLDGVPVGTINPKIQNYEWVLDIENIPSTYYESFGRMLAELHQLPTNVVKKAGIKVYTATEARELMKEKMQKVKDEYEVRNNLLNRWEAWVANDDMWPNYTGLSHGDIHPGHILINHQSEVTGLIDWTEVAVTDVSRDFLAHYLFTGEGGLEKAITAYEKAGGKAWPLMKEHIIELATTQAITVAEFAKSSGMQEYKDMAQQMLGPIE
G983	60	assembly	Bacillus megaterium	GCA_002552955.1	NVKN01000022.1	Mph(N)	54.639	341	5.83e-121	MNKLEIKELAKRKGLNVIEKTMKLNESGLDFQVAHAEDEQGQKWILRIPRRLDSMAKANQEKMVLDAVNRYTTIQAPNWEISTDELIAYRLLDGVPVGTINPKIQNYEWVLDIENIPSTYYESFGRMLAELHQLPTNVVKKAGIKVYTATEARELMKEKMQKVKDEYEVRNNLLNRWEAWVANDDMWPNYTGLSHGDIHPGHILINHQSEVTGLIDWTEVAVTDVSRDFLAHYLFTGEGGLEKAITAYEKAGGKAWPLMKEHIIELATTQAITVAEFAKSSGMQEYKDMAQQMLGPIE
G984	60	assembly	Bacillus megaterium	GCA_002558805.1	NTYW01000013.1	Mph(N)	54.639	341	5.83e-121	MNKLEIKELAKRKGLNVIEKTMKLNESGLDFQVAHAEDEQGQKWILRIPRRLDSMAKANQEKMVLDAVNRYTTIQAPNWEISTDELIAYRLLDGVPVGTINPKIQNYEWVLDIENIPSTYYESFGRMLAELHQLPTNVVKKAGIKVYTATEARELMKEKMQKVKDEYEVRNNLLNRWEAWVANDDMWPNYTGLSHGDIHPGHILINHQSEVTGLIDWTEVAVTDVSRDFLAHYLFTGEGGLEKAITAYEKAGGKAWPLMKEHIIELATTQAITVAEFAKSSGMQEYKDMAQQMLGPIE
G985	60	assembly	Bacillus megaterium	GCA_002560705.1	NTRV01000100.1	Mph(N)	54.639	341	5.83e-121	MNKLEIKELAKRKGLNVIEKTMKLNESGLDFQVAHAEDEQGQKWILRIPRRLDSMAKANQEKMVLDAVNRYTTIQAPNWEISTDELIAYRLLDGVPVGTINPKIQNYEWVLDIENIPSTYYESFGRMLAELHQLPTNVVKKAGIKVYTATEARELMKEKMQKVKDEYEVRNNLLNRWEAWVANDDMWPNYTGLSHGDIHPGHILINHQSEVTGLIDWTEVAVTDVSRDFLAHYLFTGEGGLEKAITAYEKAGGKAWPLMKEHIIELATTQAITVAEFAKSSGMQEYKDMAQQMLGPIE
[truncated: 443 more rows]

## Sheet: Erm methyltransferases
Supplementary Table 4: List of new macrolide resistance genes predicted in this study
[truncated: 1,615 more rows]

[truncated: 1 more sheets: Missclassified KsgA]
